# Supplementary material for: Expanded roles of community health workers beyond malaria in the Asia-Pacific: A systematic review
Source: PLOS Glob Public Health. 2024 Oct 16;4(10):e0003113. doi: 10.1371/journal.pgph.0003113 (PMC11482702; doi:10.1371/journal.pgph.0003113)
Supplement: S2 Appendix — (XLSX) [file pgph.0003113.s002.xlsx]

## Sheet: Databases
	Search date	Source	DOI/Journal/weblink	Author	Title	Title/abstract screening 0 = excluded: not focused on malaria programmes in the Asia Pacific countries AND does not identify expanded roles of VMWs 1 = sought for retrieval and full text review	Reports sought for retrieval 0 = excluded 1 = full text available Reasons not retrieved a = full text not available b = paid access c = abstracts	Reports assessed for eligibility 0 = excluded 1 = reports assessed for eligibility and proceeded to extraction Reports excluded: e = not focused on malaria programmes in the Asia Pacific countries f = does not identify expanded roles of VMWs g = does not provide analysis on outcome/impact, information on sustainability or implementation factors of VMW programme	Reports extracted 1 = Extracted 0 = Not extracted
1	2021	PubMed			An Iranian experiment in primary health care: the West Azerbaijan Project	0	0	0	0
2	2021	PubMed			Regional Seminar and National Workshop on Social and Economic Research in Tropical Diseases	0	0	0	0
3	2021	PubMed			Antimalarial drugs. I. Biological background, experimental methods, and drug resistancecontinued	0	0	0	0
4	2021	PubMed			Social and economic research in tropical diseases in Southeast Asia: proceedings of the 29th SEAMEO-TROPMED Seminar held in Kuala Lumpur, Malaysia, on 16-19 June 1986 continued	0	0	0	0
5	2021	PubMed			Proceedings of the Asia and Pacific Conference on Malaria: practical considerations on malaria vaccines and clinical trials, Honolulu, Hawaii, USA, 21-27 April 1985 continued	0	0	0	0
6	2021	PubMed			Malaria control. Epidemiological diversity and selection of measures for malaria control within the strategy of primary health care: some experience in China	0	0	0	0
7	2021	PubMed			Halofantrine in the treatment of multidrug-resistant malariacontinued	0	0	0	0
8	2021	PubMed			Social and behavioural aspects of malaria control	0	0	0	0
9	2021	PubMed			Ethnic groups	0	0	0	0
10	2021	PubMed			A 24-year-old woman with parasthesias and muscle cramps after a stay in Africa	0	0	0	0
11	2021	PubMed			5th Asia Pacific Travel Health Conference, Petaling Jaya, Malaysia. October 4-7, 2004	0	0	0	0
12	2021	PubMed			Effects of concurrent administration of efavirenz on the disposition kinetics of amodiaquine in healthy volunteers	0	0	0	0
13	2021	PubMed			Special Section: Urgent health issues	0	0	0	0
14	2021	PubMed			Progress towards elimination in Malaysia	0	0	0	0
15	2021	PubMed			Update Ayurveda 2014 Abstracts Poster Presentation	0	0	0	0
16	2021	Databases		A, A., A, A. M., B, Y. and H, A. M.	Improved screening of donor&#039;s blood for malaria: a qatari experience	0	0	0	0
17	2021	Databases		A.S, K., K.O, O., M, A., Y.B, J., S.T, B., M.A, B., L. M, D., A, S. and C, C.	Low Prevalence of Asymptomatic Malaria in Pregnancy among Subjects Attending Antenatal Clinic at a Tertiary Hospital in Bauchi, Nigeria: A Preliminary Report	0	0	0	0
18	2021	Databases	http://dx.doi.org/10.1002/cpt.1893	Abd-Rahman, A. N., Marquart, L., Gobeau, N., Kummel, A., Simpson, J. A., Chalon, S., Mohrle, J. J. and McCarthy, J. S.	Population pharmacokinetics and pharmacodynamics of chloroquine in a Plasmodium vivax volunteer infection study	0	0	0	0
19	2021	PubMed	10.1002/jcph.1527	Abdiev, F. T. and Shamgunova, G. S.	Control of parasitic diseases in Uzbekistan	0	0	0	0
20	2021	PubMed	10.1128/aac.00947-19	Abdullahi, S. T., Soyinka, J. O., Olagunju, A., Bolarinwa, R. A., Olarewaju, O. J., Bakare-Odunola, M. T., Winterberg, M., Tarning, J., Owen, A. and Khoo, S.	Differential Impact of Nevirapine on Artemether-Lumefantrine Pharmacokinetics in Individuals Stratified by CYP2B6 c.516G>T Genotypes	0	0	0	0
21	2021	Databases		Abdullahi, S. T., Soyinka, J. O., Olagunju, A., Bolarinwa, R. A., Olarewaju, O. J., Bakare-Odunola, M. T., Winterberg, M., Tarning, J., Owen, A. and Khoo, S.	CYP2B6*6 Genotype Specific Differences in Artemether-Lumefantrine Disposition in Healthy Volunteers	0	0	0	0
22	2021	Databases	http://dx.doi.org/10.5897/AJPP2016.4556	Abebe, H., Degefie, T., Hiluf, M., Kassaye, A., Kebede, H., Legesse, H., Pearson, L., Sime, K., Taylor, M. and Tesfaye, C.	National Scale-Up of Integrated Community Case Management in Rural Ethiopia: Implementation and Early Lessons Learned	0	0	0	0
23	2021	Databases		Aboh, M., Emeje, M., Oladosu, P., Akah, I. and Gamaniel, K.	Artemisinin combination therapy use in Federal Capital Territory, Nigeria	0	0	0	0
24	2021	PubMed	10.1186/s12936-016-1593-y	Actrn	Community volunteers as agents for improving early diagnosis and appropriate treatment of malaria in Bago Division, Myanmar	0	0	0	0
25	2021	Databases	https://dx.doi.org/10.1080/16549716.2017.1366136	Adhikari, B., James, N., Newby, G., von Seidlein, L., White, N. J., Day, N. P., Dondorp, A. M., Pell, C. and Cheah, P. Y.	Community engagement and population coverage in mass anti-malarial administrations: a systematic literature review	0	0	0	0
26	2021	Databases	https://dx.doi.org/10.1186/s12936-017-2158-4	Adhikari, B., Pell, C., Phommasone, K., Soundala, X., Kommarasy, P., Pongvongsa, T., Henriques, G., Day, N. P. J., Mayxay, M. and Cheah, P. Y.	Elements of effective community engagement: lessons from a targeted malaria elimination study in Lao PDR (Laos)	0	0	0	0
27	2021	Databases	https://dx.doi.org/10.1186/s12913-019-4070-9	Adhikari, B., Phommasone, K., Kommarasy, P., Soundala, X., Souvanthong, P., Pongvongsa, T., Henriques, G., Newton, P. N., White, N. J., Day, N. P. J., Dondorp, A. M., von Seidlein, L., Mayxay, M., Cheah, P. Y. and Pell, C.	Why do people participate in mass anti-malarial administration? Findings from a qualitative study in Nong District, Savannakhet Province, Lao PDR (Laos)	0	0	0	0
28	2021	Databases		Adhikari, B., Phommasone, K., Pongvongsa, T., Koummarasy, P., Soundala, X., Henriques, G., Sirithiranont, P., Parker, D. M., von Seidlein, L., White, N. J., Day, N. P. J., Dondorp, A. M., Newton, P. N., Cheah, P. Y., Pell, C. and Mayxay, M.	Treatment-seeking behaviour for febrile illnesses and its implications for malaria control and elimination in Savannakhet Province, Lao PDR (Laos): a mixed method study	0	0	0	0
29	2021	PubMed	10.1038/mt.2016.83	Afolabi, K., Anumudu, C. I., Ngwumohaike, V., Nwagwu, M., Nwuba, R. I. and Okafor, C. M. F.	Epidemiological Factors that Promote the Development of Severe Malaria Anaemia in Children in Ibadan	0	0	0	0
30	2021	Databases		Afolabi, M. O., Tiono, A. B., Adetifa, U. J., Yaro, J. B., Drammeh, A., Nébié, I., Bliss, C., Hodgson, S. H., Anagnostou, N. A., Sanou, G. S., Jagne, Y. J., Ouedraogo, O., Tamara, C., Ouedraogo, N., Ouedraogo, M., Njie-Jobe, J., Diarra, A., Duncan, C. J., Cortese, R., Nicosia, A., Roberts, R., Viebig, N. K., Leroy, O., Lawrie, A. M., Flanagan, K. L., Kampman, B., Bejon, P., Imoukhuede, E. B., Ewe…	Safety and Immunogenicity of ChAd63 and MVA ME-TRAP in West African Children and Infants	0	0	0	0
31	2021	Databases	https://dx.doi.org/10.1371/journal.pmed.1003177	Aggarwal, M. K., Datta, U. and Tekhre, Y. L.	Knowledge, attitudes and practices of community in anti-malaria activities in a Delhi slum	0	0	0	0
32	2021	Databases	http://dx.doi.org/10.4269/ajtmh.abstract2019	Agius, P., Pasricha, N., O'Flaherty, K., Romero, N., Crabb, B. S., Beeson, J. G., Cutts, J., Fowkes, F. J., Oo, W. H., Aung, K. Z., Thein, M. M., Zaw, N. N., Thu, H. K., Htay, W. Y. M., Soe, A. P., Thi, A., Razook, Z., Barry, A., Devine, A. and Simpson, J.	The effectiveness of repellent delivered through village health volunteers on malaria incidence in Southeast Myanmar: A stepped-wedge clusterrandomized controlled trial	0	0	0	0
33	2021	Databases		Agius, P. A., Cutts, J. C., Han Oo, W., Thi, A., O'Flaherty, K., Zayar Aung, K., Kyaw Thu, H., Poe Aung, P., Mon Thein, M., Nyi Zaw, N., Yan Min Htay, W., Paing Soe, A., Razook, Z., Barry, A. E., Htike, W., Devine, A., Simpson, J. A., Crabb, B. S., Beeson, J. G., Pasricha, N. and Fowkes, F. J. I.	Evaluation of the effectiveness of topical repellent distributed by village health volunteer networks against Plasmodium spp. infection in Myanmar: A stepped-wedge cluster randomised trial	0	0	0	0
34	2021	Databases	http://dx.doi.org/10.4269/ajtmh.abstract2019	Agrawal, S., Shrestha, B., Adams, M., Takala-Harrison, S., Huang, F., Ott, S., Sadzewicz, L., Serre, D., Da Silva, J. C., Lui, H., Nyunt, M. and Plowe, C.	Whole genome sequencing to measure complexity of infection and genetic diversity in plasmodium vivax clinical isolates from the China-Myanmar border	0	0	0	0
35	2021	Databases		Agrawal, S., Shrestha, B., Huang, F., Adams, M., Ott, S., Sadzewicz, L. D., Serre, D., Silva, J. C., Lui, H., Nyunt, M. M. and Plowe, C. V.	Genomic analysis of plasmodium vivax clinical isolates from the china-myanmar border and neighboring countries in southeast asia provides insights into genetic diversity and parasite population structure	0	0	0	0
36	2021	PubMed	10.1371/journal.pone.0136109	Agrawal, S., Tilak, R. and Bhalwar, R.	Hype, hope and myths of malaria control: Are the mortality estimates correct?	0	0	0	0
37	2021	Databases	http://dx.doi.org/10.29271/jcpsp.2019.05.401	Aguiar, J. C., Bolton, J., Wanga, J., Sacci, J. B., Iriko, H., Mazeika, J. K., Han, E. T., Limbach, K., Patterson, N. B., Sedegah, M., Cruz, A. M., Tsuboi, T., Hoffman, S. L., Carucci, D., Hollingdale, M. R., Villasante, E. D. and Richie, T. L.	Discovery of Novel Plasmodium falciparum Pre-Erythrocytic Antigens for Vaccine Development	0	0	0	0
38	2021	PubMed	10.1371/journal.pone.0012660	Ahmad, T. M.	Community screening for diseases - A useful public health tool	0	0	0	0
39	2021	Databases	https://dx.doi.org/10.1371/journal.pone.0090711	Ahmed, S. M., Hossain, M. S. and Kabir, M.	Conventional or interpersonal communication: which works best in disseminating malaria information in an endemic rural Bangladeshi community?	0	0	0	0
40	2021	Databases		Ahmed, S. M. and Zerihun, A.	Possession and usage of insecticidal bed nets among the people of Uganda: is BRAC Uganda Health Programme pursuing a pro-poor path?	0	0	0	0
41	2021	Databases		Aidam, B. A., Paden, A. C., Chege, J., Edward, A. and Wong, R. Y. S.	Addressing anemia in women and children in rural communities of Cambodia and Kenya: Experiences from an integrated program	0	0	0	0
42	2021	Databases		Ainsworth, B., Breman, J. G., Patchen, L. C., Teklehaimanot, A. and Wolfe, M. S.	Chloroquine-resistant falciparum malaria in northern Malawi	0	0	0	0
43	2021	Databases	https://dx.doi.org/10.4269/ajtmh.19-0507	Akhtar, G. N., Rashid, S., Lodhi, Y. and Ur Rahman, M.	Risk of malaria transmission through blood transfusion and its detection by serological method	0	0	0	0
44	2021	PubMed	10.1684/mst.2016.0624	Akiko Matsumoto-Takahashi, E. L., Tongol-Rivera, P., Villacorte, E. A., Angluben, R. U., Jimba, M. and Kano, S.	Satisfaction of Malaria Patients with Care by Community Health Workers Trained in Microscopy: A Mixed-Methods Study in Palawan, the Philippines	0	0	0	0
45	2021	PubMed	10.1186/s13071-015-0906-2	Akono Ntonga, P., Tonga, C., Mbida Mbida, J. A., Ndo, C., Awono Ambene, P., Lehman, L. G., Ngaha, R., Ngo Hondt, O. E., Peka Nsangou, M. F. and Tedongmo Lopedji, N.	Malaria transmission and the sensitivity of aggressive mosquitoes to insecticides in a poorly urbanized area of the Deido health district in Douala (Cameroon)	0	0	0	0
46	2021	PubMed	10.1007/s13149-015-0452-3	Akono, P. N., Mbida, J. A., Tonga, C., Belong, P., Ngo Hondt, O. E., Magne, G. T., Peka, M. F. and Lehman, L. G.	Impact of vegetable crop agriculture on anopheline agressivity and malaria transmission in urban and less urbanized settings of the South region of Cameroon	0	0	0	0
47	2021	Databases		Akono, P. N., Tonga, C., Mbida, J. A., Hondt, O. E., Ambene, P. A., Ndo, C., Magne, G. T., Peka, M. F., Ngaha, R. and Lehman, L. G.	[Anopheles gambiae, major malaria vector in Logbessou, a peri-urban area of Douala (Cameroon)]	0	0	0	0
48	2021	PubMed	10.1016/j.cell.2019.05.025	Alam, M. F.	Repellent activity of essential oils isolated from the leaves of Eupatorium odoratum against malaria, filaria and dengue vectors	0	0	0	0
49	2021	Databases		Alanine, D. G. W., Quinkert, D., Kumarasingha, R., Mehmood, S., Donnellan, F. R., Minkah, N. K., Dadonaite, B., Diouf, A., Galaway, F., Silk, S. E., Jamwal, A., Marshall, J. M., Miura, K., Foquet, L., Elias, S. C., Labbé, G. M., Douglas, A. D., Jin, J., Payne, R. O., Illingworth, J. J., Pattinson, D. J., Pulido, D., Williams, B. G., de Jongh, W. A., Wright, G. J., Kappe, S. H. I., Robinson, C. V.…	Human Antibodies that Slow Erythrocyte Invasion Potentiate Malaria-Neutralizing Antibodies	0	0	0	0
50	2021	Databases	https://dx.doi.org/10.1186/1475-2875-9-275	Ali, N., Ali, N., Jehan, F., Saleem, S. and Ahmed, J.	Transfusion transmitted malaria in three major blood banks of Peshawar, Pakistan	0	0	0	0
51	2021	Databases		Ali, S., Najmi, M. H., Tarning, J. and Lindegardh, N.	Pharmacokinetics of artemether and dihydroartemisinin in healthy Pakistani male volunteers treated with artemether-lumefantrine	0	0	0	0
52	2021	Databases		Alkan, M.	[ISRAELI VOLUNTEERS ON THE YWAM SHIP, PAPUA NEW GUINEA, 2018]	0	0	0	0
53	2021	Databases		Allan J, H. and Connor A, E.	&lt;The&gt; association between development assistance for health and malaria, HIV and tuberculosis mortality: a cross-national analysis	0	0	0	0
54	2021	Databases		Allen, S. J., Raiko, A., O'Donnell, A., Alexander, N. D. and Clegg, J. B.	Causes of preterm delivery and intrauterine growth retardation in a malaria endemic region of Papua New Guinea	0	0	0	0
55	2021	Databases		Alpers, M. P., al-Yaman, F., Beck, H. P., Bhatia, K. K., Hii, J., Lewis, D. J., Paru, R. and Smith, T. A.	The Malaria Vaccine Epidemiology and Evaluation Project of Papua New Guinea: rationale and baseline studies	0	0	0	0
56	2021	Databases	http://dx.doi.org/10.1111/jvh.12331	Alten, B., Caglar, S. S., Simsek, F. M., Kaynas, S. and Perich, M. J.	Field evaluation of an area repellent system (Thermacell) against Phlebotomus papatasi (Diptera: Psychodidae) and Ochlerotatus caspius (Diptera: Culicidae) in Sanliurfa Province, Turkey	0	0	0	0
57	2021	PubMed	10.1371/journal.pntd.0009088	Alter, H.	Keeping blood safe-a global challenge	0	0	0	0
58	2021	PubMed	10.1111/pim.12624	Amazigo, U. V., Leak, S. G. A., Zoure, H. G. M., Okoronkwo, C., Diop Ly, M., Isiyaku, S., Crump, A., Okeibunor, J. C. and Boatin, B.	Community-directed distributors-The "foot soldiers" in the fight to control and eliminate neglected tropical diseases	0	0	0	0
59	2021	Databases	https://dx.doi.org/10.1016/S0140-6736(12)61376-2	Amelia, F., Iyori, M., Emran, T. B., Yamamoto, D. S., Genshi, K., Otsuka, H., Onoue, Y., Yusuf, Y., Islam, A. and Yoshida, S.	Down-selecting circumsporozoite protein-based malaria vaccine: A comparison of malaria sporozoite challenge model	0	0	0	0
60	2021	Databases		Amouzou, A., Habi, O., Bensaid, K. and Niger Countdown Case Study Working, G.	Reduction in child mortality in Niger: a Countdown to 2015 country case study	0	0	0	0
61	2021	PubMed	10.1016/s0264-410x(97)88331-4	Anantrakulsil, S., Maneerat, Y., Wilairatana, P., Krudsood, S., Arunsuriyasak, C., Atichartakarn, V., Kumsiri, R., Pattanapanyasat, K., Looareesuwan, S. and Udomsangpetch, R.	Hematopoietic features and apoptosis in the bone marrow of severe Plasmodium falciparum-infected patients: preliminary study	0	0	0	0
62	2021	Databases	http://dx.doi.org/10.1371/journal.pone.0119077	Anders, R. F., Crewther, P. E., Edwards, S., Margetts, M., Matthew, M. L., Pollock, B. and Pye, D.	Immunisation with recombinant AMA-1 protects mice against infection with Plasmodium chabaudi	0	0	0	0
63	2021	PubMed	10.1111/cts.12934	Andrew, E. V. W., Pell, C., Pool, R., Angwin, A., Auwun, A., Daniels, J., Phuanukoonnon, S. and Mueller, I.	Knowledge, attitudes, and practices concerning malaria in pregnancy: Results from a qualitative study in Madang, Papua New Guinea	0	0	0	0
64	2021	PubMed	10.1016/j.actatropica.2010.08.017	Andrews, K. A., Owen, J. S., McCarthy, J., Wesche, D., Gobeau, N., Grasela, T. H. and Möhrle, J. J.	Retrospective Analysis Using Pharmacokinetic/Pharmacodynamic Modeling and Simulation Offers Improvements in Efficiency of the Design of Volunteer Infection Studies for Antimalarial Drug Development	0	0	0	0
65	2021	Databases	https://dx.doi.org/10.1128/AAC.01441-19	Andrianaivolambo, L., Domarle, O., Randrianarivelojosia, M., Ratovonjato, J., Le Goff, G., Talman, A., Ariey, F. and Robert, V.	Anthropophilic mosquitoes and malaria transmission in the eastern foothills of the central highlands of Madagascar	0	0	0	0
66	2021	Databases		Anh, C. X., Chavchich, M., Birrell, G. W., Van Breda, K., Travers, T., Rowcliffe, K., Lord, A. R., Shanks, G. D. and Edstein, M. D.	Pharmacokinetics and Ex Vivo Antimalarial Activity of Artesunate-Amodiaquine plus Methylene Blue in Healthy Volunteers	0	0	0	0
67	2021	Databases	https://dx.doi.org/10.1016/j.actatropica.2014.08.012	Anh, N. N. and Tram, T. T.	Integration of primary health care concepts in a children's hospital with limited resources	0	0	0	0
68	2021	Databases	http://dx.doi.org/10.1128/AAC.00279-11	Anjomruz, M., Oshaghi, M. A., Pourfatollah, A. A., Sedaghat, M. M., Raeisi, A., Vatandoost, H., Khamesipour, A., Abai, M. R., Mohtarami, F., Akbarzadeh, K., Rafie, F. and Besharati, M.	Preferential feeding success of laboratory reared Anopheles stephensi mosquitoes according to ABO blood group status	0	0	0	0
69	2021	Databases		Annerberg, A., Lindegardh, N., Day, N. P. J., Tarning, J., White, N. J., Lwin, K. M., Khrutsawadchai, S., Ashley, E., Nosten, F. and Singhasivanon, P.	A small amount of fat does not affect piperaquine exposure in patients with malaria	0	0	0	0
70	2021	Databases		Anonymous	Malaria and the population explosion	0	0	0	0
71	2021	Databases		Anonymous	Bangladesh: health care for all	0	0	0	0
72	2021	Databases		Anonymous	Health, family planning and nutrition	0	0	0	0
73	2021	Databases		Anonymous	Malaria eradication in Menghai People's Commune	0	0	0	0
74	2021	Databases		Anonymous	Nepal (country/area statements)	0	0	0	0
75	2021	Databases	http://dx.doi.org/10.1586/14787210.3.2.151	Anonymous	Anaemia -- the weak get weaker	0	0	0	0
76	2021	Databases		Anonymous	Studies on quinacrine under way	0	0	0	0
77	2021	Databases		Anonymous	Country focus -- Nepal. Making motherhood safer in Nepal	0	0	0	0
78	2021	Databases		Anonymous	Further steps towards healthy women	0	0	0	0
79	2021	Databases	https://dx.doi.org/10.2471/BLT.11.030811	Anonymous	Russian and Cape health partners	0	0	0	0
80	2021	Databases	http://dx.doi.org/10.1111/jpc.12922	Anonymous	Defeating mosquitoes through hygiene	0	0	0	0
81	2021	Databases		Anonymous	Lethal influenza strain: Risk greater than initially anticipated	0	0	0	0
82	2021	Databases	http://dx.doi.org/10.1007/s12288-015-0608-0	Anonymous	Letter from the editor	0	0	0	0
83	2021	Databases		Anonymous	Malaria volunteers fight to protect the best weapon	0	0	0	0
84	2021	Databases		Anonymous	Millennium development goals	0	0	0	0
85	2021	Databases	http://dx.doi.org/10.4103/0971-5916.176628	Anonymous	Profile of young donors	0	0	0	0
86	2021	Databases	http://dx.doi.org/10.1111/tmi.12574	Anuse, S. S., Sahu, S. S., Subramanian, S. and Gunasekaran, K.	Usage pattern, physical integrity & insecticidal efficacy of long-lasting insecticidal nets in Odisha State, India	0	0	0	0
87	2021	Databases		Anushrita, I., Nagpal, B. N., Valecha, N., Kapoor, N. and Srivastava, A.	Health impact assessment: An erstwhile tool envisaging sustainable development with a pragmatic approach	0	0	0	0
88	2021	Databases	http://dx.doi.org/10.4103/0970-0218.74369	Anvikar, A. R., Mishra, N., Shahi, B., Savargaonkar, D., Kumar, N., Shah, N. K., Valecha, N., Arora, U. and Sonal, G. S.	Antimalarial drug policy in India: Past, present & future	0	0	0	0
89	2021	Databases		Aparna, P. and Gitte, S. V.	Adherence to malaria diagnostic guidelines in field area of Chhattisgarh	0	0	0	0
90	2021	Databases		Arakawa, T., Tsuboi, T., Kishimoto, A., Sattabongkot, J., Suwanabun, N., Rungruang, T., Matsumoto, Y., Tsuji, N., Hisaeda, H., Stowers, A., Shimabukuro, I., Sato, Y. and Torii, M.	Serum antibodies induced by intranasal immunization of mice with Plasmodium vivax Pvs25 co-administered with cholera toxin completely block parasite transmission to mosquitoes	0	0	0	0
91	2021	Databases		Arali, P. K. and Shanbhag, D. N.	Assessment of national vector borne disease control programme in state of Karnataka	0	0	0	0
92	2021	Databases		Arbani, P. R.	Malaria control program in Indonesia	0	0	0	0
93	2021	Databases	https://dx.doi.org/10.1016/S0140-6736(09)60828-X	Arepalli, S., Burru, R. V., Rao, G. V., Padmasri, Y., Subhaprada, C., Vijaya, K., Siva, K. and Aruna, M. S.	Study on awareness about vector borne diseases and education about preventive measures in rural field practice areas of Kurnool Medical College, Kurnool	0	0	0	0
94	2021	PubMed	10.1007/s00436-019-06210-3	Arifeen, S. E., Hoque, D. M. E., Akter, T., Rahman, M., Hoque, M. E., Begum, K., Chowdhury, E. K., Khan, R., Blum, L. S., Ahmed, S., Hossain, M. A., Siddik, A., Begum, N., Sadeq-ur Rahman, Q., Haque, T. M., Billah, S. M., Islam, M., Rumi, R. A., Law, E., Al-Helal, Z. A. M., Baqui, A. H., Schellenberg, J., Adam, T., Moulton, L. H., Habicht, J.-P., Scherpbier, R. W., Victora, C. G., Bryce, J. and B…	Effect of the Integrated Management of Childhood Illness strategy on childhood mortality and nutrition in a rural area in Bangladesh: a cluster randomised trial	0	0	0	0
95	2021	Databases		Ariffin, N. M., Islahudin, F., Kumolosasi, E. and Makmor-Bakry, M.	Effects of MAO-A and CYP450 on primaquine metabolism in healthy volunteers	0	0	0	0
96	2021	PubMed	10.1016/0035-9203(94)90473-1	Arnold, J. D., Martin, D. C., Carson, P. E., Rieckmann, K. H., Willerson, D., Jr., Clyde, D. F. and Miller, R. M.	A phenanthrene methanol (WR 33063) for treatment of acute malaria	0	0	0	0
97	2021	Databases	http://dx.doi.org/10.1111/vox.13031	Arnold, K.	Early treatment of malaria in the community using artemisinin--hope or hazard?	0	0	0	0
98	2021	Databases		Arora, S. and Dua, S.	Incidence of TTI reactivity in parental versus nonparental replacement blood donors: An experience from a paediatric tertiary care centre from North India	0	0	0	0
99	2021	Databases		Arshia, B., Waseem Ahmed, S. and Farah Asad, M.	Knowledge, attitude and practice [KAP] about malaria among inhabitants of a slum area of Karachi	0	0	0	0
100	2021	Databases		Arthur, J. D., Echeverria, P., Shanks, G. D., Karwacki, J., Bodhidatta, L. and Brown, J. E.	A comparative study of gastrointestinal infections in United States soldiers receiving doxycycline or mefloquine for malaria prophylaxis	0	0	0	0
101	2021	Databases		Asari, Y., Koido, Y., Nakamura, K., Yamamoto, Y. and Ohta, M.	Analysis of medical needs on day 7 after the tsunami disaster in Papua New Guinea	0	0	0	0
102	2021	PubMed	10.1111/j.1365-3156.2006.01784.x	Ashana, O. P., Srivastava, J. S., Ghatak, J. S., Tripathi, R., Dutta, G. P., Mishra, S. K., Das, B. S., Patnaik, J. K. and Jain, D. C.	Old lead - new drug, arteether: an effective blood schizontocidal agent for P. falciparum malaria	0	0	0	0
103	2021	PubMed	10.1057/s41271-017-0088-6	Ashley, E. A., Stepniewska, K., Lindegårdh, N., Annerberg, A., Kham, A., Brockman, A., Singhasivanon, P., White, N. J. and Nosten, F.	How much fat is necessary to optimize lumefantrine oral bioavailability?	0	0	0	0
104	2021	PubMed	10.1186/1475-2875-10-225	Assan, A., Takian, A., Hanafi-Bojd, A. A., Rahimiforoushani, A. and Nematolahi, S.	Knowledge, attitude, and practice about malaria: Socio-demographic implications for malaria control in rural Ghana	0	0	0	0
105	2021	Databases	https://dx.doi.org/10.1186/1475-2875-9-93	Atkinson, J.-A., Bobogare, A., Vallely, A., Boaz, L., Kelly, G., Basifiri, W., Forsyth, S., Baker, P., Appleyard, B., Toaliu, H. and Williams, G.	A cluster randomized controlled cross-over bed net acceptability and preference trial in Solomon Islands: community participation in shaping policy for malaria elimination	0	0	0	0
106	2021	Databases	http://dx.doi.org/10.1186/1475-2875-9-93	Atkinson, J.-A. M., Fitzgerald, L., Toaliu, H., Taleo, G., Tynan, A., Whittaker, M., Riley, I. and Vallely, A.	Community participation for malaria elimination in Tafea Province, Vanuatu: Part I. Maintaining motivation for prevention practices in the context of disappearing disease	0	0	0	0
107	2021	Databases	https://dx.doi.org/10.1186/1475-2875-8-298	Atkinson, J.-A. M., Fitzgerald, L., Tynan, A., Whittaker, M., Riley, I., Vallely, A., Toaliu, H. and Taleo, G.	Research Community participation for malaria elimination in Tafea Province, Vanuatu: Part I. Maintaining motivation for prevention practices in the context of disappearing disease	0	0	0	0
108	2021	Databases		Atkinson, J. A., Vallely, A., Fitzgerald, L., Whittaker, M. and Tanner, M.	The architecture and effect of participation: a systematic review of community participation for communicable disease control and elimination. Implications for malaria elimination	0	0	0	0
109	2021	Databases		Atwell, J. E., Thumar, B., Karron, R. A., Tobby, R., Stanisic, D. I., Robinson, L. J., Unger, H. W., Rogerson, S. J., Siba, P. M. and King, C. L.	Impact of maternal malaria and hypergammaglobulinemia on transplacental transfer of RSV neutralizing antibodies in coastal Papua New Guinea (PNG)	0	0	0	0
110	2021	Databases	https://dx.doi.org/10.4103/ijph.IJPH_432_16	Aung, A.	Myanmar medical association	0	0	0	0
111	2021	Databases	https://dx.doi.org/10.1186/s40249-020-00787-z	Aung, P. L., Silawan, T., Rawiworrakul, T. and Min, M.	Perceived role and its enhancing factors among the village health volunteers regarding malaria control in rural myanmar	1	1	f	0
112	2021	Databases	https://dx.doi.org/10.1186/s40249-020-0632-7	Aung, P. L., Soe, M. T., Oo, T. L., Khin, A., Thi, A., Zhao, Y., Cao, Y., Cui, L., Kyaw, M. P. and Parker, D. M.	Predictors of malaria rapid diagnostic test positivity in a high burden area of Paletwa Township, Chin State in Western Myanmar	0	0	0	0
113	2021	Databases	https://dx.doi.org/10.1186/s12936-015-0923-9	Aung, P. P., Thein, Z. W., Hein, Z. N. M., Aung, K. T., Mon, N. O., Linn, N. Y. Y., Thi, A., Wai, K. T. and Maung, T. M.	Challenges in early phase of implementing the 1-3-7 surveillance and response approach in malaria elimination setting: A field study from Myanmar	0	0	0	0
114	2021	Databases		Aung, T., Longfield, K., Aye, N. M., San, A. K., Sutton, T. S., Montagu, D. and Group, P. H. U. G. H.	Improving the quality of paediatric malaria diagnosis and treatment by rural providers in Myanmar: an evaluation of a training and support intervention	0	0	0	0
115	2021	Databases		Autus-Geniston Leonora, V., Matias Ronald, R. and Tuazon Alexander, O.	Allelic frequencies of single nucleotide polymorphisms (SNPs) in the N-acetyltransferase 2 (NAT2) gene of Filipinos	0	0	0	0
116	2021	Databases	http://dx.doi.org/10.4269/ajtmh.abstract2019	Axmann, A., Felegyhaxi, C., Huszar, A. and Juhasz, P.	Long-term malaria prophylaxis with Lariam in Cambodia, 1993	0	0	0	0
117	2021	Databases	http://dx.doi.org/10.4269/ajtmh.abstract2019	Aye, N. N.	Retention of technical and training knowledge and skills by master and general trainers in three States/Regions in Myanmar	0	0	0	0
118	2021	Databases		Aye, N. N.	Retention of malaria knowledge and skills and adherence to national treatment guidelines by integrated community malaria volunteers in three states/regions in Myanmar	0	0	0	0
119	2021	PubMed	10.1016/j.jchromb.2017.06.035	Aye, N. N., Lin, M. A., Lwin, S., Win, K. T., Tun, K. M., Khaing, K. and Khin, N. N.	Improving adherence to national malaria treatment guidelines by village malaria workers in selected townships through a low-dose, highfrequency training approach	1	1	g	0
120	2021	Databases	https://dx.doi.org/10.3390/ijerph17051533	Aziz, M. Y., Hoffmann, K. J. and Ashton, M.	LC-MS/MS quantitation of antimalarial drug piperaquine and metabolites in human plasma	0	0	0	0
121	2021	PubMed	10.21315/mjms2020.27.3.11	Azzeri, A., Ching, G. H., Jaafar, H., Mohd Noor, M. I., Razi, N. A., Then, A. Y.-H., Suhaimi, J., Kari, F. and Dahlui, M.	A Review of Published Literature Regarding Health Issues of Coastal Communities in Sabah, Malaysia	0	0	0	0
122	2021	Databases	http://dx.doi.org/10.1179/136485907X193897	Babamale, O. A., Opeyemi, O. A., Bukky, A. A., Musleem, A. I., Kelani, E. O., Okhian, B. J. and Abu-Bakar, N.	Association Between Farming Activities and Plasmodium falciparum Transmission in Rural Communities in Nigeria	0	0	0	0
123	2021	PubMed	10.1371/journal.ppat.1007906	Babu, B. V., Swain, B. K. and Mishra, S.	Personal-protection measures against mosquitoes: A study of practices and costs in a district, in the Indian state of Orissa, where malaria and lymphatic filariasis are co-endemic	0	0	0	0
124	2021	PubMed	10.1371/journal.ppat.1005538	Bachmann, A., Bruske, E., Krumkamp, R., Turner, L., Wichers, J. S., Petter, M., Held, J., Duffy, M. F., Sim, B. K. L., Hoffman, S. L., Kremsner, P. G., Lell, B., Lavstsen, T., Frank, M., Mordmüller, B. and Tannich, E.	Controlled human malaria infection with Plasmodium falciparum demonstrates impact of naturally acquired immunity on virulence gene expression	0	0	0	0
125	2021	Databases		Bachmann, A., Petter, M., Krumkamp, R., Esen, M., Held, J., Scholz, J. A., Li, T., Sim, B. K., Hoffman, S. L., Kremsner, P. G., Mordmüller, B., Duffy, M. F. and Tannich, E.	Mosquito Passage Dramatically Changes var Gene Expression in Controlled Human Plasmodium falciparum Infections	0	0	0	0
126	2021	Databases		Baird, J. K., Basri, H., Jones, T. R., Purnomo, Bangs, M. J. and Ritonga, A.	Resistance to antimalarials by Plasmodium falciparum in Arso PIR, Irian Jaya, Indonesia	0	0	0	0
127	2021	Databases		Baird, J. K., Jones, T. R., Danudirgo, E. W., Annis, B. A., Bangs, M. J., Basri, H., Purnomo and Masbar, S.	Age-dependent acquired protection against Plasmodium falciparum in people having two years exposure to hyperendemic malaria	0	0	0	0
128	2021	Databases		Baird, J. K., Purnomo and Jones, T. R.	Diagnosis of malaria in the field by fluorescence microscopy of QBC capillary tubes	0	0	0	0
129	2021	Databases	https://dx.doi.org/10.1186/s12936-017-1931-8	Baker, K., Kallander, K., Mucunguzi, A., Matata, L., Posada, M. and Habte, T.	Accuracy of selected devices for the detection of pneumonia symptoms-results from laboratory testing and field evaluations of respiratory rate counters and pulse oximeters with frontline health workers in sub-Saharan Africa and Southeast Asia	0	0	0	0
130	2021	Databases		Balabaskaran Nina, P., Mohanty, A. K., Ballav, S., Vernekar, S., Bhinge, S., D'Souza, M., Walke, J., Manoharan, S. K., Mascarenhas, A., Gomes, E., Chery, L., Valecha, N., Kumar, A. and Rathod, P. K.	Dynamics of Plasmodium vivax sporogony in wild Anopheles stephensi in a malaria-endemic region of Western India	0	0	0	0
131	2021	Databases		Ballou, W. R., Blood, J., Chongsuphajaissidhi, T., Gordon, D. M., Heppner, D. G., Kyle, D. E., Luxemburger, C., Nosten, F., Sadoff, J. C. and Singhasivanon, P.	Field trials of an asexual blood stage malaria vaccine: studies of the synthetic peptide polymer SPf66 in Thailand and the analytic plan for a phase IIb efficacy study	0	0	0	0
132	2021	Databases	https://dx.doi.org/10.1371/journal.pone.0196716	Banchongaksorn, T., Prajakwong, S., Rooney, W. and Vickers, P.	Operational trial of ParaSight-F (dipstick) in the diagnosis of falciparum malaria at the primary health care level	0	0	0	0
133	2021	PubMed	10.1038/s41598-017-10045-2	Bancone, G., Gornsawun, G., Chu, C. S., Porn, P., Pal, S., Bansil, P., Domingo, G. J. and Nosten, F.	Validation of the quantitative point-of-care CareStart biosensor for assessment of G6PD activity in venous blood	0	0	0	0
134	2021	Databases	https://dx.doi.org/10.4269/ajtmh.18-0307	Bancone, G., Kalnoky, M., Chu, C. S., Chowwiwat, N., Kahn, M., Malleret, B., Wilaisrisak, P., Rénia, L., Domingo, G. J. and Nosten, F.	The G6PD flow-cytometric assay is a reliable tool for diagnosis of G6PD deficiency in women and anaemic subjects	0	0	0	0
135	2021	Databases		Banjara, M. R., Das, M. L., Gurung, C. K., Singh, V. K., Joshi, A. B., Matlashewski, G., Kroeger, A. and Olliaro, P.	Integrating Case Detection of Visceral Leishmaniasis and Other Febrile Illness with Vector Control in the Post-Elimination Phase in Nepal	1	1	1	1
136	2021	Databases	https://dx.doi.org/10.3855/jidc.7422	Bankole Henry, O., Richard, O., Eguagie Osareniro, O. and Tola Ohiengbomwan, O.	Asymptomatic malaria among blood donors in Benin city Nigeria	0	0	0	0
137	2021	Databases	https://dx.doi.org/10.1093/infdis/jiz334	Banks, T., Kang, J., Watts, I., Tyrosvoutis, M. E. G., Min, A. M., Tun, N. W., Keereecharoen, L., Simmawong, W., Wanyatip, S., Hanboonkunupakarn, B., Nosten, F. and McGready, R.	High hepatitis B seroprevalence and risk factors for infection in pregnant women on the Thailand-Myanmar Border	0	0	0	0
138	2021	Databases	https://dx.doi.org/10.1684/abc.2020.1586	Barber, B. E., Grigg, M. J., Piera, K., Amante, F. H., William, T., Boyle, M. J., Minigo, G., Dondorp, A. M., McCarthy, J. S. and Anstey, N. M.	Antiphosphatidylserine Immunoglobulin M and Immunoglobulin G Antibodies Are Higher in Vivax Than Falciparum Malaria, and Associated With Early Anemia in Both Species	0	0	0	0
139	2021	Databases	https://dx.doi.org/10.1186/1475-2875-7-131	Barguil, Y., Chiaradia, L., Sicard, D., Duhin, M., Sebat, C., Abdi, S., Alomar, Y., Blondeel, N., Bonnet, C., Bouberi-Niava, B., Bourgoin-Rousset, E., Cavalier, E., Cisse, F., Combe, P., de Guire, V., Devaud, F., De Wulf, A., Agne, F. D., Dumas-Chastang, E., Ecrabey, Y. C., Grignon, J.-C., Gruson, D., Gueye, P. M., Hayette, M.-P., Kabre, E., Kandji, P. M., Kouakou, H. F., Legris-Allusson, V., Lim…	[Management of a global health crisis: first COVID-19 disease feedback from Overseas and French-speaking countries medical biologists]	0	0	0	0
140	2021	Databases		Basseri, H. R., Doosti, S., Akbarzadeh, K., Nateghpour, M., Whitten, M. M. and Ladoni, H.	Competency of Anopheles stephensi mysorensis strain for Plasmodium vivax and the role of inhibitory carbohydrates to block its sporogonic cycle	0	0	0	0
141	2021	Databases		Batchelor, T. and Gherardin, T.	Prevention of malaria in travellers	0	0	0	0
142	2021	Databases		Bavdekar, S. B., Nadkarni, U. B. and Deshmukh, C. T.	Treatment of malaria in children	0	0	0	0
143	2021	PubMed	10.1128/iai.00920-17	Bâville, M., Dehecq, J. S., Reilhes, O., Margueron, T., Polycarpe, D. and Filleul, L.	[New vector control measures implemented between 2005 and 2011 on Reunion Island: lessons learned from chikungunya epidemic]	0	0	0	0
144	2021	Databases	http://dx.doi.org/10.1111/j.1365-3156.2008.02159.x	Behet, M. C., Kurtovic, L., van Gemert, G. J., Haukes, C. M., Siebelink-Stoter, R., Graumans, W., van de Vegte-Bolmer, M. G., Scholzen, A., Langereis, J. D., Diavatopoulos, D. A., Beeson, J. G. and Sauerwein, R. W.	The Complement System Contributes to Functional Antibody-Mediated Responses Induced by Immunization with Plasmodium falciparum Malaria Sporozoites	0	0	0	0
145	2021	Databases	http://dx.doi.org/10.4269/ajtmh.16-0498	Belay, M. and Deressa, W.	Use of insecticide treated nets by pregnant women and associated factors in a pre-dominantly rural population in northern Ethiopia	0	0	0	0
146	2021	Databases		Bell, D., Bwanika, J. B., Cunningham, J., Gatton, M., Gonzalez, I. J., Hopkins, H., Kibira, S. P. S., Kyabayinze, D. J., Mayxay, M., Ndawula, B., Newton, P. N., Phommasone, K., Streat, E. and Umlauf, R.	Prototype positive control wells for malaria rapid diagnostic tests: prospective evaluation of implementation among health workers in Lao People's Democratic Republic and Uganda	0	0	0	0
147	2021	Databases		Bell, D., Go, R., Miguel, C., Parks, W. and Bryan, J.	Unequal treatment access and malaria risk in a community-based intervention program in the Philippines	0	0	0	0
148	2021	Databases		Bell, D., Go, R., Miguel, C., Walker, J., Cacal, L. and Saul, A.	Diagnosis of malaria in a remote area of the Philippines: comparison of techniques and their acceptance by health workers and the community	1	1	1	1
149	2021	PubMed	10.1371/journal.pntd.0004423	Bennett, A., Smith, J. L., Jacobson, J., Cotter, C., Silaen, M., Zarlinda, I., Noviyanti, R., Coutrier, F., Elyazar, I., Maneh, C. and Fatah, A.	Adapting reactive case detection for malaria in forest workers in aceh, Indonesia	0	0	0	0
150	2021	PubMed	10.2196/18543	Bennett, J. W., Yadava, A., Tosh, D., Sattabongkot, J., Komisar, J., Ware, L. A., McCarthy, W. F., Cowden, J. J., Regules, J., Spring, M. D., Paolino, K., Hartzell, J. D., Cummings, J. F., Richie, T. L., Lumsden, J., Kamau, E., Murphy, J., Lee, C., Parekh, F., Birkett, A., Cohen, J., Ballou, W. R., Polhemus, M. E., Vanloubbeeck, Y. F., Vekemans, J. and Ockenhouse, C. F.	Phase 1/2a Trial of Plasmodium vivax Malaria Vaccine Candidate VMP001/AS01B in Malaria-Naive Adults: Safety, Immunogenicity, and Efficacy	0	0	0	0
151	2021	Databases		Benski, A. C., Schmidt, N. C., Viviano, M., Stancanelli, G., Soaroby, A. and Reich, M. R.	Improving the Quality of Antenatal Care Using Mobile Health in Madagascar: Five-Year Cross-Sectional Study	0	0	0	0
152	2021	Databases		Beracochea, E., Dickson, R., Freeman, P. and Thomason, J.	Case management quality assessment in rural areas of Papua New Guinea	0	0	0	0
153	2021	PubMed	10.1088/1752-7163/aadbbb	Berg, H. v. d., Velayudhan, R., Ebol, A., Catbagan, B. H. G., Turingan, R., Tuso, M. and Hii, J.	Operational efficiency and sustainability of vector control of malaria and dengue: descriptive case studies from the Philippines	1	1	1	1
154	2021	PubMed	10.1093/ije/18.1.220	Berna, A. Z., McCarthy, J. S., Wang, X. R., Michie, M., Bravo, F. G., Cassells, J. and Trowell, S. C.	Diurnal variation in expired breath volatiles in malaria-infected and healthy volunteers	0	0	0	0
155	2021	Databases	http://dx.doi.org/10.1111/tmi.12162	Bernard, K. W., Graitcer, P. L., van der Vlugt, T., Moran, J. S. and Pulley, K. M.	Epidemiological surveillance in Peace Corps Volunteers: a model for monitoring health in temporary residents of developing countries	0	0	0	0
156	2021	Databases		Bertelsen, N., DallaPiazza, M., Ogedegbe, O. and Hopkins, M. A.	Global health selective: A novel interdisciplinary clerkship on clinical knowledge and skills for global health at New York university school of medicine	0	0	0	0
157	2021	Databases	http://dx.doi.org/10.4103/1755-6783.205588	Bevan, S.	Volunteering in West Bengal	0	0	0	0
158	2021	PubMed	10.1186/1475-2875-5-20	Bhattacharjee, D., Prakash, G. and Sereen, T.	Elements dictating the fate of artemisinin combination therapy in India	0	0	0	0
159	2021	Databases		Bhattacharya, N.	A preliminary study of placental umbilical cord whole blood transfusion in under resourced patients with malaria in the background of anaemia	0	0	0	0
160	2021	PubMed	10.1186/2049-9957-3-21	Bhattacharya, U., Kar, P. K., Roy, S. and Lahiri, S. C.	Histamine, histidine decarboxylase and histaminase in human malaria (Plasmodium vivax)	0	0	0	0
161	2021	PubMed	10.1016/s0140-6736(10)62269-6	Bhutta, Z. A., Sommerfeld, J., Lassi, Z. S., Salam, R. A. and Das, J. K.	Global burden, distribution, and interventions for infectious diseases of poverty	0	0	0	0
162	2021	PubMed	10.1111/j.1440-1754.1993.tb00429.x	Bhutta, Z. A., Yakoob, M. Y., Lawn, J. E., Rizvi, A., Friberg, I. K., Weissman, E., Buchmann, E. and Goldenberg, R. L.	Stillbirths: what difference can we make and at what cost?	0	0	0	0
163	2021	Databases		Biddulph, J.	Priorities and practice in tropical paediatrics	0	0	0	0
164	2021	Databases		Bigoga, J., Coetzee, M., Leke, R., Manga, L. and Titanji, V.	Malaria vectors and transmission dynamics in coastal south-western Cameroon	0	0	0	0
165	2021	Databases		Binh, T. Q., Ilett, K. F., Batty, K. T., Davis, T. M., Hung, N. C., Powell, S. M., Thu, L. T., Thien, H. V., Phuong, H. L. and Phuong, V. D.	Oral bioavailability of dihydroartemisinin in Vietnamese volunteers and in patients with falciparum malaria	0	0	0	0
166	2021	Databases		Birgersson, S., Pham Van, T., Nguyen Thanh, T., Nguyen Thi, D., Ashton, M., Tran Tinh, H., Abelo, A. and Tarning, J.	Population pharmacokinetic properties of artemisinin in healthy male Vietnamese volunteers	0	0	0	0
167	2021	Databases	http://dx.doi.org/10.1016/S0140-6736%2811%2961843-6	Birt, C. A.	Establishment of primary health care in Vietnam	0	0	0	0
168	2021	PubMed	10.7189/jogh.07.010908	Black, R. E. and El Arifeen, S.	Community-based treatment of severe childhood pneumonia	0	0	0	0
169	2021	Databases		Black, R. E., Taylor, C. E., Arole, S., Bang, A., Bhutta, Z. A., Chowdhury, A. M. R., Kirkwood, B. R., Kureshy, N., Lanata, C. F., Phillips, J. F., Taylor, M., Victora, C. G., Zhu, Z. and Perry, H. B.	Comprehensive review of the evidence regarding the effectiveness of community-based primary health care in improving maternal, neonatal and child health: 8. summary and recommendations of the Expert Panel	0	0	0	0
170	2021	PubMed	10.1093/inthealth/ihu075	Blair, A. S. and Shiels, C.	Effectiveness of a health education intervention in a war environment	0	0	0	0
171	2021	PubMed	10.1016/j.jpba.2017.08.023	Blanas, D. A., Ndiaye, Y., MacFarlane, M., Manga, I., Siddiqui, A., Velez, O., Kanter, A. S., Nichols, K. and Hennig, N.	Health worker perceptions of integrating mobile phones into community case management of malaria in Saraya, Senegal	0	0	0	0
172	2021	Databases		Blessborn, D., Kaewkhao, K., Song, L., White, N. J., Day, N. P. J. and Tarning, J.	Quantification of the antimalarial drug pyronaridine in whole blood using LC-MS/MS - Increased sensitivity resulting from reduced non-specific binding	0	0	0	0
173	2021	Databases		Bolton, J. M.	Medical services to the aborigines in West Malaysia	0	0	0	0
174	2021	Databases		Borah, D. J. and Sankara Sarma, P.	Treatment seeking behavior of people with malaria and households' expenditure incurred to it in a block in endemic area in Assam, North East India	0	0	0	0
175	2021	Databases		Boreham, P. F.	Dreamtime, devastation and deviation: Australia's contribution to the chemotherapy of human parasitic infections	0	0	0	0
176	2021	Databases		Bosch-Capblanch, X. and Marceau, C.	Training, supervision and quality of care in selected integrated community case management (iCCM) programmes: a scoping review of programmatic evidence	0	0	0	0
177	2021	Databases	http://dx.doi.org/10.1353/soj.2016.0018	Boudreau, E. F., Fleckenstein, L., Pang, L. W., Childs, G. E., Schroeder, A. C., Ratnaratorn, B. and Phintuyothin, P.	Mefloquine kinetics in cured and recrudescent patients with acute falciparum malaria and in healthy volunteers	0	0	0	0
178	2021	PubMed	10.7189/jogh.09.010811	Bourdier, F.	Health inequalities, public sector involvement and malaria control in Cambodia	0	0	0	0
179	2021	Databases		Boyce, S. P., Nyangara, F. and Kamunyori, J.	A mixed-methods quasi-experimental evaluation of a mobile health application and quality of care in the integrated community case management program in Malawi	0	0	0	0
180	2021	Databases	http://dx.doi.org/10.1093/inthealth/iht014	Bradley, D. J.	Prevention of disease in the tropics: questions in health economics	0	0	0	0
181	2021	Databases	http://dx.doi.org/10.1111/%28ISSN%291365-3156	Brieger, W. R.	Investing in malaria research in challenging financial times	0	0	0	0
182	2021	Databases		Briet, O. J. T., Schapira, A., Angluben, R., Torno, M., Navarro, M. A. H. and Deray, R.	Modelling to support the planning of malaria elimination in southern Palawan, the Philippines	0	0	0	0
183	2021	PubMed	10.1016/0035-9203(92)90539-o	Brito, J. d. S.	Análise da descentralização das ações de controle da malária no estado de Rondônia: dois estudos de caso	0	0	0	0
184	2021	Databases		Brown, A. E., Herrington, D. A., Webster, H. K., Clyde, D. F., Sztein, M. B., Davis, J. R., Beier, M. S. and Edelman, R.	Urinary neopterin in volunteers experimentally infected with Plasmodium falciparum	0	0	0	0
185	2021	Databases	https://dx.doi.org/10.1186/1475-2875-11-333	Brown, A. E., Singharaj, P., Webster, H. K., Pipithkul, J., Gordon, D. M., Boslego, J. W., Krinchai, K., Su-archawaratana, P., Wongsrichanalai, C. and Ballou, W. R.	Safety, immunogenicity and limited efficacy study of a recombinant Plasmodium falciparum circumsporozoite vaccine in Thai soldiers	0	0	0	0
186	2021	Databases		Brown, T., Smith, L. S., Oo, E. K. S., Shawng, K., Lee, T. J., Sullivan, D., Beyrer, C. and Richards, A. K.	Molecular surveillance for drug-resistant Plasmodium falciparum in clinical and subclinical populations from three border regions of Burma/Myanmar: cross-sectional data and a systematic review of resistance studies	0	0	0	0
187	2021	Databases	http://dx.doi.org/10.1002/ajh.22083	Browne, K., Maclaren, D., Redman-Maclaren, M., McBride, J., Tommbe, R. and Mafile'o, T.	Willing and able: Talking about sexual heath during male circumcision research in Papua New Guinea	0	0	0	0
188	2021	Databases		Broyles, R. H., Roth, A. C., Curry, E. J., Floyd, R. A., Joshi, S., Belegu, V., Levi, S., Santambrogio, P., Arosio, P. and Trudel, M.	In vivo testing in mouse models using ferritin heavy chain and abscissic acid as potential therapies for malaria, sickle cell disease and beta thalassemias	0	0	0	0
189	2021	Databases		Bruce-Chwatt, L. J.	Resurgence of malaria and its control	0	0	0	0
190	2021	Databases	https://dx.doi.org/10.4269/ajtmh.16-0955	Bruce-Chwatt, L. J., Draper, C. C. and Konfortion, P.	Seroepidemiological evidence of eradication of malaria from Mauritius	0	0	0	0
191	2021	PubMed	10.1371/journal.pone.0084555	Bruxvoort, K., Goodman, C., Kachur, S. P. and Schellenberg, D.	How patients take malaria treatment: a systematic review of the literature on adherence to antimalarial drugs	0	0	0	0
192	2021	PubMed	10.1016/j.neurol.2019.06.001	Bruxvoort, K. J., Leurent, B., Chandler, C. I. R., Ansah, E. K., Baiden, F., Bjorkman, A., Burchett, H. E. D., Clarke, S. E., Cundill, B., DiLiberto, D. D., Elfving, K., Goodman, C., Hansen, K. S., Kachur, S. P., Lal, S., Lalloo, D. G., Leslie, T., Magnussen, P., Mangham-Jefferies, L., Martensson, A., Mayan, I., Mbonye, A. K., Msellem, M. I., Onwujekwe, O. E., Owusu-Agyei, S., Rowland, M. W., Sha…	The Impact of Introducing Malaria Rapid Diagnostic Tests on Fever Case Management: A Synthesis of Ten Studies from the ACT Consortium	0	0	0	0
193	2021	Databases	http://dx.doi.org/10.1016/0035-9203(89)90707-4	Buguet, A., Gati Ouonkoye, R., Bogui, P. and Cespuglio, R.	Geoclimatology and sleep in Africa: A mini-review	0	0	0	0
194	2021	PubMed	10.1002/cyto.990140114	Bunnag, D., Harinasuta, T. and Looareesuwan, S.	A combination of quinine, quinidine and cinchonine (LA 40221) in the treatment of chloroquine resistant falciparum malaria in Thailand: two double-blind trials	0	0	0	0
195	2021	PubMed	10.1136/bmjopen-2016-012973	Bunyaratvej, A., Butthep, P. and Bunyaratvej, P.	Cytometric analysis of blood cells from malaria-infected patients and in vitro infected blood	0	0	0	0
196	2021	PubMed	10.1172/jci.insight.93434	Burchett, H. E., Leurent, B., Baiden, F., Baltzell, K., Björkman, A., Bruxvoort, K., Clarke, S., DiLiberto, D., Elfving, K., Goodman, C., Hopkins, H., Lal, S., Liverani, M., Magnussen, P., Mårtensson, A., Mbacham, W., Mbonye, A., Onwujekwe, O., Roth Allen, D., Shakely, D., Staedke, S., Vestergaard, L. S., Whitty, C. J., Wiseman, V. and Chandler, C. I.	Improving prescribing practices with rapid diagnostic tests (RDTs): synthesis of 10 studies to explore reasons for variation in malaria RDT uptake and adherence	0	0	0	0
197	2021	PubMed	10.1371/journal.ppat.1005839	Burel, J. G., Apte, S. H., Groves, P. L., Boyle, M. J., Langer, C., Beeson, J. G., McCarthy, J. S. and Doolan, D. L.	Dichotomous miR expression and immune responses following primary blood-stage malaria	0	0	0	0
198	2021	PubMed	10.1371/journal.pntd.0005031	Burel, J. G., Apte, S. H., Groves, P. L., Klein, K., McCarthy, J. S. and Doolan, D. L.	Reduced Plasmodium Parasite Burden Associates with CD38+ CD4+ T Cells Displaying Cytolytic Potential and Impaired IFN-? Production	0	0	0	0
199	2021	PubMed	10.1128/aac.01539-20	Burel, J. G., Apte, S. H., McCarthy, J. S. and Doolan, D. L.	Plasmodium vivax but Not Plasmodium falciparum Blood-Stage Infection in Humans Is Associated with the Expansion of a CD8+ T Cell Population with Cytotoxic Potential	0	0	0	0
200	2021	Databases	https://dx.doi.org/10.1016/j.socscimed.2017.08.026	Burgert, L., Zaloumis, S., Dini, S., Marquart, L., Cao, P., Cherkaoui, M., Gobeau, N., McCarthy, J., Simpson, J. A., Möhrle, J. J. and Penny, M. A.	Parasite-Host Dynamics throughout Antimalarial Drug Development Stages Complicate the Translation of Parasite Clearance	0	0	0	0
201	2021	Databases		Burkot, C., Naidi, L., Seehofer, L. and Miles, K.	Perceptions of incentives offered in a community-based malaria diagnosis and treatment program in the Highlands of Papua New Guinea	0	0	0	0
202	2021	PubMed	10.4269/ajtmh.17-0629	Burr, K., Shokoples, S., Yanow, S. and San Miguel, B.	Detection of antimalarial antibodies in patients with acute malaria infections	0	0	0	0
203	2021	Databases		Burton, R. A., Chévez, J. E. R., Sauerbrey, M., Guinovart, C., Hartley, A., Kirkwood, G., Boslego, M., Gavidia, M. E., Alemán Escobar, J. E., Turkel, R., Steketee, R. W., Slutsker, L., Schneider, K. and Campbell, C. C. K.	Factors Associated with the Rapid and Durable Decline in Malaria Incidence in El Salvador, 1980-2017	0	0	0	0
204	2021	PubMed	10.1007/s40199-020-00371-8	Bygbjerg, I. C., Chile, M. M., Kitua, A. Y., Lemnge, M. M., Lusingu, J. P., Makunde, R., Makunde, R., Malebo, H. M., Massaga, J. J., Ronn, A. M. and Theander, T. G.	Biological and Haematological Safety Profile of Oral Amodiaquine and Chloroquine in Healthy Volunteers with or without Plasmodium falciparum Infection in Northeast Tanzania	0	0	0	0
205	2021	PubMed	10.4269/ajtmh.18-0479	Calina, D., Hartung, T., Docea, A. O., Spandidos, D. A., Egorov, A. M., Shtilman, M. I., Carvalho, F. and Tsatsakis, A.	COVID-19 vaccines: ethical framework concerning human challenge studies	0	0	0	0
206	2021	Databases		Camara, A., Guilavogui, T., Keita, K., Dioubaté, M., Barry, Y., Camara, D., Loua, Z., Kaba, I., Bah, I., Haba, M. P., Koivogui, Z., Conde, M., Fofana, A., Loua, É., Camara, S., Sarr, A., Irish, S. R. and Plucinski, M. M.	Rapid Epidemiological and Entomological Survey for Validation of Reported Indicators and Characterization of Local Malaria Transmission in Guinea, 2017	0	0	0	0
207	2021	Databases	http://dx.doi.org/10.1016/S0033-3506(89)80070-8	Campbell, F.	A truly global partnership for health	0	0	0	0
208	2021	Databases		Campos-Outcalt, D.	Health services in Papua New Guinea	0	0	0	0
209	2021	Databases	https://dx.doi.org/10.1186/s12936-016-1276-8	Canavati de la Torre, S. E., Rang, C., Roca-Feltrer, A., De Beyl, C. Z., Ly, P., Boukheng, T., Whittaker, M. and Sintasath, D.	A comparison of knowledge, attitudes, practices and behaviors on malaria in areas receiving 'intense' vs. 'non-intense' bcc interventions in an artemisinin resistance setting, Western Cambodia	0	0	0	0
210	2021	Databases	https://dx.doi.org/10.1186/s12936-016-1322-6	Canavati, S. E., de Beyl, C. Z., Ly, P., Shafique, M., Boukheng, T., Rang, C., Whittaker, M. A., Roca-Feltrer, A. and Sintasath, D.	Evaluation of intensified behaviour change communication strategies in an artemisinin resistance setting	0	0	0	0
211	2021	Databases	https://dx.doi.org/10.1186/s12936-016-1359-6	Canavati, S. E., Lawpoolsri, S., Quintero, C. E., Nguon, C., Ly, P., Pukrittayakamee, S., Sintasath, D., Singhasivanon, P., Peeters Grietens, K. and Whittaker, M. A.	Village malaria worker performance key to the elimination of artemisinin-resistant malaria: a Western Cambodia health system assessment	1	1	f	0
212	2021	Databases	http://dx.doi.org/10.4269/ajtmh.abstract2016	Canavati, S. E., Quintero, C. E., Bou, T., Khieu, V., Leang, R., Lek, D., Ly, P., Muth, S., Lim, K. S., Tuseo, L., Yok, S., Yung, K., Richards, J. S. and Rekol, H.	World Malaria Day 2016 in the Kingdom of Cambodia: high-level governmental support embodies the WHO call for "political will to end malaria"	0	0	0	0
213	2021	Databases	https://dx.doi.org/10.1186/s12936-016-1491-3	Canavati, S. E., Quintero, C. E., Haller, B., Lek, D., Yok, S., Visher, N., Burri, C., Richards, J. S. and Whittaker, M. A.	Field challenges in conducting research in multidrug resistant malaria and pre-elimination settings	0	0	0	0
214	2021	Databases		Canavati, S. E., Quintero, C. E., Lawford, H. L. S., Yok, S., Lek, D., Richards, J. S. and Whittaker, M. A.	High mobility, low access thwarts interventions among seasonal workers in the Greater Mekong Sub-region: lessons from the malaria containment project	0	0	0	0
215	2021	PubMed	10.7554/eLife.49058	Canavati, S. E., Vo, T. H., Ngoduc, T., Tran, D. T., Ngo, T. D., Kelly, G. and Martin, N. J.	A spatial decision support system approach to implementing malaria surveillance as a core intervention activity in high priority areas of Vietnam	0	0	0	0
216	2021	Databases		Cao, P., Collins, K. A., Zaloumis, S., Wattanakul, T., Tarning, J., Simpson, J. A., McCarthy, J. and McCaw, J. M.	Modeling the dynamics of Plasmodium falciparum gametocytes in humans during malaria infection	0	0	0	0
217	2021	PubMed	10.1371/journal.pone.0006894	Cao, Y., Pang, Z., Lin, J. and Wei, L.	A deathcase of imported falciparum malaria in Hebei	0	0	0	0
218	2021	Databases		Cao, Y., Zhang, D. and Pan, W.	Construction of transgenic Plasmodium berghei as a model for evaluation of blood-stage vaccine candidate of Plasmodium falciparum chimeric protein 2.9	0	0	0	0
219	2021	Databases	https://dx.doi.org/10.1371/journal.pmed.1001398	Cardiello, P. U.	Tremendous benefits	0	0	0	0
220	2021	Databases		Carrara, V. I., Lwin, K. M., Phyo, A. P., Ashley, E., Wiladphaingern, J., Sriprawat, K., Rijken, M., Boel, M., McGready, R., Proux, S., Chu, C., Singhasivanon, P., White, N. and Nosten, F.	Malaria burden and artemisinin resistance in the mobile and migrant population on the Thai-Myanmar border, 1999-2011: an observational study	0	0	0	0
221	2021	Databases		Carrara, V. I., Sirilak, S., Thonglairuam, J., Rojanawatsirivet, C., Proux, S., Gilbos, V., Brockman, A., Ashley, E. A., McGready, R., Krudsood, S., Leemingsawat, S., Looareesuwan, S., Singhasivanon, P., White, N. and Nosten, F.	Deployment of early diagnosis and mefloquine-artesunate treatment of falciparum malaria in Thailand: the Tak Malaria Initiative	0	0	0	0
222	2021	Databases		Carter, E., Littrell, M., Allen, H., Phok, S., Mean, P. and O'Connell, K.	Perceptions about providers as determinants of appropriate treatment seeking behavior for suspected malaria in Cambodia	1	a	0	0
223	2021	Databases		Casapía, M., Vásquez, L. E., Rosas, Á., Pinedo-Ríos, N., Cabezas, C. and Chang, J.	Mejora en el diagnóstico y tratamiento oportuno de malaria con el uso de pruebas rápidas por promotores de salud en la Amazonía Peruana	0	0	0	0
224	2021	Databases	http://dx.doi.org/10.1111/j.1365-3156.2009.02354-1.x	Castillo-Salgado, C.	Epidemiological risk sratification of malaria in the Américas	0	0	0	0
225	2021	Databases	https://dx.doi.org/10.1093/jac/dky297	Cernuschi, T.	Pneumococcal AMC	0	0	0	0
226	2021	Databases	https://dx.doi.org/10.1186/1471-2458-13-S2-S6	Chairat, K., Jittamala, P., Hanboonkunupakarn, B., Pukrittayakamee, S., Hanpithakpong, W., Blessborn, D., White, N. J., Day, N. P. J. and Tarning, J.	Enantiospecific pharmacokinetics and drug-drug interactions of primaquine and blood-stage antimalarial drugs	0	0	0	0
227	2021	PubMed	10.1016/j.xcrm.2020.100157	Chakraborty, N. M., Firestone, R. and Bellows, N.	Equity monitoring for social marketing: use of wealth quintiles and the concentration index for decision making in HIV prevention, family planning, and malaria programs	0	0	0	0
228	2021	Databases	https://dx.doi.org/10.12688/wellcomeopenres.14976.2	Chan, J. A., Loughland, J. R., de Labastida Rivera, F., SheelaNair, A., Andrew, D. W., Dooley, N. L., Wines, B. D., Amante, F. H., Webb, L., Hogarth, P. M., McCarthy, J. S., Beeson, J. G., Engwerda, C. R. and Boyle, M. J.	Th2-like T Follicular Helper Cells Promote Functional Antibody Production during Plasmodium falciparum Infection	0	0	0	0
229	2021	Databases		Chandna, A., White, L. J., Pongvongsa, T., Mayxay, M., Newton, P. N., Day, N. P. J. and Lubell, Y.	Accounting for aetiology: can regional surveillance data alongside host biomarker-guided antibiotic therapy improve treatment of febrile illness in remote settings?	0	0	0	0
230	2021	Databases		Chanthap, L., Tsuyuoka, R., Na-Bangchang, K., Nivanna, N., Suksom, D., Sovannarith, T. and Socheat, D.	Investigation of bioavailability, pharmacokinetics and safety of new pediatric formulations of artesunate and mefloquine	0	0	0	0
231	2021	Databases		Chanthavanich, P., Looareesuwan, S. and White, N. J.	Intragastric mefloquine is absorbed rapidly in patients with cerebral malaria	0	0	0	0
232	2021	Databases	https://dx.doi.org/10.1097/CCM.0b013e3181958dfd	Charoenvit, Y., Fallarme, V., Rogers, W. O., Sacci, J. B., Jr., Kaur, M., Aguiar, J. C., Yuan, L. F., Corradin, G., Andersen, E., Wizel, B., Houghten, R. A., Oloo, A., De la Vega, P. and Hoffman, S. L.	Development of two monoclonal antibodies against Plasmodium falciparum sporozoite surface protein 2 and mapping of B-cell epitopes	0	0	0	0
233	2021	Databases		Charunwatthana, P., Abul Faiz, M., Ruangveerayut, R., Maude, R. J., Rahman, M. R., Roberts, L. J., 2nd, Moore, K., Bin Yunus, E., Hoque, M. G., Hasan, M. U., Lee, S. J., Pukrittayakamee, S., Newton, P. N., White, N. J., Day, N. P. J. and Dondorp, A. M.	N-acetylcysteine as adjunctive treatment in severe malaria: a randomized, double-blinded placebo-controlled clinical trial	0	0	0	0
234	2021	Databases		Charunwatthana, P., Maude, R., White, N., Day, N., Dondorp, A., Sayeed, A. A., Hossain, A., Yunus, E. B., Hoque, M. G., Hasan, M. U., Beare, N. and Faiz, M. A.	Malarial retinopathy in adults	0	0	0	0
235	2021	Databases	http://dx.doi.org/10.1186/1475-2875-9-143	Chatterjee, P.	India faces new challenges in the fight against malaria	0	0	0	0
236	2021	Databases		Chavez, I. F., Yimsamran, S., Puangsa-Art, S., Thanyavanich, N., Maneeboonyang, W., Chaimungkun, W., Singhasivanon, P., Lawpoolsri, S., Maguire, J. H. and Hungerford, L. L.	The impact of human reservoir of malaria at a community-level on individual malaria occurrence in a low malaria transmission setting along the Thai-Myanmar border	0	0	0	0
237	2021	Databases		Chen, C.	Baseline survey of malaria situation in Dingan County in 2008	0	0	0	0
238	2021	Databases	http://dx.doi.org/10.1016/S0140-6736%2814%2960965-X	Chen, G., Li, H., Zhou, S. and Hou, Z.	An investigation on the custom, seeking behaviour, knowledge and health care service in the hyperendemic malaria area in mountainous district of Yuanyang County, Yunnan Province	0	0	0	0
239	2021	Databases		Chen, L. C.	China Medical Board: A century of Rockefeller health philanthropy	0	0	0	0
240	2021	Databases		Chen, P. C. and Tan, Y. K.	A primary health care project in Sarawak	0	0	0	0
241	2021	PubMed	10.4269/ajtmh.1997.57.495	Chen, P. Q., Xu, Y., Chen, D., He, K. R., Ou, F. Z., Fu, C. W., Fu, L. C. and Li, G. Q.	[Artesunate in interrupting the transmission of Plasmodium falciparum]	0	0	0	0
242	2021	PubMed	10.1007/s11096-009-9282-3	Cheng, Q., Lawrence, G., Reed, C., Stowers, A., Ranford-Cartwright, L., Creasey, A., Carter, R. and Saul, A.	Measurement of Plasmodium falciparum growth rates in vivo: a test of malaria vaccines	0	0	0	0
243	2021	Databases	http://dx.doi.org/10.1186/s12992-016-0189-1	Cheraghali, A. M. and Idries, A. M.	Availability, affordability, and prescribing pattern of medicines in Sudan	0	0	0	0
244	2021	Databases	https://dx.doi.org/10.1128/AAC.02177-16	Chersich, M., Blaauw, D., Thwala, S., Kern, E., Kavanagh, J., Dhana, A., Dumbaugh, M., Mlotshwa, L., Penn-Kekana, L., Bijlmakers, L., Vargas, E., Becerril-Montekio, V., Becerra-Posada, F., Mannava, P., Pham, M. D., Luchters, S., Portela, A. G. and Rees, H.	Mapping of research on maternal health interventions in low- and middle-income countries: A review of 2292 publications between 2000 and 2012	0	0	0	0
245	2021	Databases		Chhonker, Y. S., Bhosale, V. V., Sonkar, S. K., Chandasana, H., Kumar, D., Vaish, S., Choudhary, S. C., Bhadhuria, S., Sharma, S., Singh, R. K., Jain, G. K., Vaish, A. K., Gaur, S. P. S. and Bhatta, R. S.	Assessment of Clinical Pharmacokinetic Drug-Drug Interaction of Antimalarial Drugs alpha/beta-Arteether and Sulfadoxine-Pyrimethamine	0	0	0	0
246	2021	Databases	https://dx.doi.org/10.1371/journal.pone.0117820	Childs, G. E. and Lambros, C.	Analogues of N-benzyloxydihydrotriazines: in vitro antimalarial activity against Plasmodium falciparum	0	0	0	0
247	2021	Databases		Chitnis, C. E., Mukherjee, P., Mehta, S., Yazdani, S. S., Dhawan, S., Shakri, A. R., Bhardwaj, R., Gupta, P. K., Hans, D., Mazumdar, S., Singh, B., Kumar, S., Pandey, G., Parulekar, V., Imbault, N., Shivyogi, P., Godbole, G., Mohan, K., Leroy, O., Singh, K. and Chauhan, V. S.	Phase I Clinical Trial of a Recombinant Blood Stage Vaccine Candidate for Plasmodium falciparum Malaria Based on MSP1 and EBA175	0	0	0	0
248	2021	Databases		Cho Min, N. and Gatton, M. L.	Performance appraisal of rapid on-site malaria diagnosis (ICT malaria Pf/Pv test) in relation to human resources at village level in Myanmar	0	0	0	0
249	2021	PubMed	10.1186/1475-2875-11-177	Cho Min, N., Lertmaharit, S., Kamol-Ratanakul, P. and Saul, A. J.	Ex post and ex ante willingness to pay (WTP) for the ICT Malaria Pf/Pv test kit in Myanmar	0	0	0	0
250	2021	Databases	https://dx.doi.org/10.1111/bcp.13372	Chotivanich, K., Mungthin, M., Ruengweerayuth, R., Udomsangpetch, R., Dondorp, A. M., Singhasivanon, P., Pukrittayakamee, S. and White, N. J.	The effects of serum lipids on the in vitro activity of lumefantrine and atovaquone against Plasmodium falciparum	0	0	0	0
251	2021	Databases	https://dx.doi.org/10.1177/0049475514545201	Chotsiri, P., Wattanakul, T., Hoglund, R. M., Hanboonkunupakarn, B., Pukrittayakamee, S., Blessborn, D., Jittamala, P., White, N. J., Day, N. P. J. and Tarning, J.	Population pharmacokinetics and electrocardiographic effects of dihydroartemisinin-piperaquine in healthy volunteers	0	0	0	0
252	2021	Databases	https://dx.doi.org/10.1186/s12889-017-4565-4	Chourasia, M. K., Abraham, V. J. and John, J.	Household training vs. mass campaigns: a better method of health communication for preventing malaria	0	0	0	0
253	2021	Databases	https://dx.doi.org/10.4103/jfmpc.jfmpc_1169_19	Chourasia, M. K., Raghavendra, K., Bhatt, R. M., Swain, D. K., Dutta, G. D. P. and Kleinschmidt, I.	Involvement of Mitanins (female health volunteers) in active malaria surveillance, determinants and challenges in tribal populated malaria endemic villages of Chhattisgarh, India	0	0	0	0
254	2021	Databases		Chowdhury, P., Baidya, S., Paul, D., Kalita, B., Saikia, G., Karmakar, S. and Paul, S.	A comparative study on knowledge and practice against malaria among Accredited Social Health Activists (ASHAs) of low and high endemic regions of Tripura, Northeast India	0	0	0	0
255	2021	Databases		Chowdhury, S., Haque, F., Al-Masum, A., Harith, A. E. and Karim, E.	Positive response to sodium antimony gluconate administration in visceral leishmaniasis seropositive patients	0	0	0	0
256	2021	Databases	https://dx.doi.org/10.4269/ajtmh.19-0846	Chuang, I., Fryauff, D., Richie, T., Tamminga, C., Polhemus, M., Sattabongkot, J., Saunders, D., Richardson, J., Bethel, D., Tosh, D., Guerrero, M., Cummings, J., Murphy, J., William, J., Ware, L., Spring, M., Bennett, J., Yadava, A., Komisar, J., Ockenhouse, C. and Fukuda, M.	Development of a safe and reproducible human sporozoite challenge model for plasmodium vivax in healthy adults in the United States	0	0	0	0
257	2021	Databases	http://dx.doi.org/10.1038/nm1225	Chughlay, M. F., Akakpo, S., Odedra, A., Csermak-Renner, K., Djeriou, E., Winnips, C., Leboulleux, D., Gaur, A. H., Shanks, G. D., McCarthy, J. and Chalon, S.	Liver Enzyme Elevations in Plasmodium falciparum Volunteer Infection Studies: Findings and Recommendations	0	0	0	0
258	2021	Databases		Clemens, J. and Jodar, L.	Introducing new vaccines into developing countries: Obstacles, opportunities and complexities	0	0	0	0
259	2021	Databases		Clyde, D. F., McCarthy, V. C., Miller, R. M. and Hornick, R. B.	Chloroquine-resistant falciparum malaria from Irian Jaya (Indonesian New Guinea)	0	0	0	0
260	2021	Databases		Clyde, D. F., McCarthy, V. C., Miller, R. M. and Woodward, W. E.	Characteristics of Plasmodium falciparum from the Solomon Islands	0	0	0	0
261	2021	Databases		Clyde, D. F., McCarthy, V. C., Rebert, C. C. and Miller, R. M.	Prophylactic activity of a phenanthrene methanol (WR 33063) and a quinoline methanol (WR 30090) in human malaria	0	0	0	0
262	2021	Databases		Cohn, E. J.	Assessing the costs and benefits of anti-malaria programs: the Indian experience	0	0	0	0
263	2021	PubMed	10.1080/09540120701506804	Coleman, R. E., Polsa, N., Eikarat, N., Kollars, T. M., Jr. and Sattabongkot, J.	Prevention of sporogony of Plasmodium vivax in Anopheles dirus mosquitoes by transmission-blocking antimalarials	0	0	0	0
264	2021	PubMed	10.1093/infdis/jiaa287	Colindres, P., Mermin, J., Ezati, E., Kambabazi, S., Buyungo, P., Sekabembe, L., Baryarama, F., Kitabire, F., Mukasa, S., Kizito, F., Fitzgerald, C. and Quick, R.	Utilization of a basic care and prevention package by HIV-infected persons in Uganda	0	0	0	0
265	2021	Databases	http://dx.doi.org/10.1172/JCI98012	Collins, K. A., Abd-Rahman, A. N., Marquart, L., Ballard, E., Gobeau, N., Griffin, P., Chalon, S., Möhrle, J. J. and McCarthy, J. S.	Antimalarial activity of artefenomel against asexual parasites and transmissible gametocytes during experimental blood-stage Plasmodium vivax infection	0	0	0	0
266	2021	PubMed	10.1128/aac.01837-18	Collins, K. A., Adams, M., Mitchell, H., Rampton, M., McCarthy, J. S., Wang, C. Y. T., Elliott, S., Reuling, I. J., Bousema, T., Sauerwein, R., Chalon, S. and Mohrle, J. J.	A controlled human malaria infection model enabling evaluation of transmission-blocking interventions	0	0	0	0
267	2021	Databases	https://dx.doi.org/10.1089/vbz.2009.1500.int	Collins, K. A., Rückle, T., Elliott, S., Marquart, L., Ballard, E., Chalon, S., Griffin, P., Möhrle, J. J. and McCarthy, J. S.	DSM265 at 400 Milligrams Clears Asexual Stage Parasites but Not Mature Gametocytes from the Blood of Healthy Subjects Experimentally Infected with Plasmodium falciparum	0	0	0	0
268	2021	Databases		Collins, W. E.	Interview with the expert: William E. Collins, Ph.D. Interviewed by Vicki Glaser	0	0	0	0
269	2021	PubMed	10.1080/00034983.1987.11812193	Collins, W. E., Contacos, P. G., Chin, W., Jeter, M. H. and Briesch, P. E.	Transmission of Plasmodium vivax from Vietnam by four different anophelines	0	0	0	0
270	2021	Databases		Collins, W. E., Spencer, H. C., Kaseje, D. C., Shehata, M. G., Turner, A., Huong, A. Y., Stanfill, P. S. and Roberts, J. M.	Malaria chemoprophylaxis to pregnant women provided by community health workers in Saradidi, Kenya. III. Serologic studies	0	0	0	0
271	2021	PubMed	10.1186/s12936-018-2578-9	Comolet, T. M., Rakotomalala, R. A. and Rasolomahefa, D.	[Evaluation of a supervision program of health centers at the district level in Madagascar]	0	0	0	0
272	2021	Databases		Compaoré, A., Dierickx, S., Jaiteh, F., Nahum, A., Bohissou, T. F. E., Tinto, H., Scott, S., D'Alessandro, U., Schallig, H. and Grietens, K. P.	Fear and rumours regarding placental biopsies in a malaria-in-pregnancy trial in Benin	0	0	0	0
273	2021	PubMed	10.1126/scitranslmed.abe1535	Cook, I. F.	Inadequate prophylaxis of malaria with dapsone-pyrimethamine	0	0	0	0
274	2021	PubMed	10.1080/14760584.2019.1580577	Coonahan, E. S., Yang, K. A., Pecic, S., De Vos, M., Wellems, T. E., Fay, M. P., Andersen, J. F., Tarning, J. and Long, C. A.	Structure-switching aptamer sensors for the specific detection of piperaquine and mefloquine	0	0	0	0
275	2021	Databases		Cooper, M. M., Loiseau, C., McCarthy, J. S. and Doolan, D. L.	Human challenge models: tools to accelerate the development of malaria vaccines	0	0	0	0
276	2021	PubMed	10.1046/j.1365-3156.2002.00897.x	Cosgriff, T. M., Pamplin, C. L., Canfield, C. J. and Willet, G. P.	Mefloquine failure in a case of falciparum malaria induced with a multidrug-resistant isolate in a non-immune subject	0	0	0	0
277	2021	Databases	https://dx.doi.org/10.1186/1475-2875-13-282	Cot, M., Brutus, L., Pinell, V., Ramaroson, H., Raveloson, A., Rabeson, D. and Rakotonjanabelo, A. L.	Malaria prevention during pregnancy in unstable transmission areas: the highlands of Madagascar	0	0	0	0
278	2021	Databases	https://dx.doi.org/10.1186/1475-2875-13-371	Cox, J., Dy Soley, L., Bunkea, T., Sovannaroth, S., Soy Ty, K., Ngak, S., Bjorge, S., Ringwald, P., Mellor, S., Sintasath, D. and Meek, S.	Evaluation of community-based systems for the surveillance of day three-positive Plasmodium falciparum cases in Western Cambodia	0	0	0	0
279	2021	Databases		Cox, J., Sovannaroth, S., Dy Soley, L., Ngor, P., Mellor, S. and Roca-Feltrer, A.	Novel approaches to risk stratification to support malaria elimination: an example from Cambodia	0	0	0	0
280	2021	PubMed	10.1038/srep16670	Coyaji, B. J.	The Vadu Budruk project	0	0	0	0
281	2021	Databases		Cox, J., Dy Soley, L., Bunkea, T., Sovannaroth, S., Soy Ty, K., Ngak, S., Bjorge, S., Ringwald, P., Mellor, S., Sintasath, D. and Meek, S.	Evaluation of community-based systems for the surveillance of day three-positive Plasmodium falciparum cases in Western Cambodia	1	1	f	0
282	2021	Databases		Curtis, C.	Meeting health care needs of women experiencing complications of miscarriage and unsafe abortion: USAID's postabortion care program	0	0	0	0
283	2021	Databases	http://dx.doi.org/10.1007/s11908-017-0583-8	D'Ambruoso, L., Byass, P., Qomariyah, S. N. and Ouedraogo, M.	A lost cause? Extending verbal autopsy to investigate biomedical and socio-cultural causes of maternal death in Burkina Faso and Indonesia	0	0	0	0
284	2021	PubMed	10.1186/s12913-014-0659-1	Dahlberg, K.	Medical care of Cambodian refugees	0	0	0	0
285	2021	Databases	https://dx.doi.org/10.1016/j.socscimed.2010.05.023	Daily, J. P.	Malaria 2017: Update on the Clinical Literature and Management	0	0	0	0
286	2021	Databases		Dalaba, M. A., Akweongo, P., Aborigo, R. A., Saronga, H. P., Williams, J., Aninanya, G. A., Sauerborn, R. and Loukanova, S.	Cost to households in treating maternal complications in northern Ghana: a cross sectional study	0	0	0	0
287	2021	Databases	http://dx.doi.org/10.1016/j.trstmh.2005.04.016	Dantzer, E., Lover, A. A., Welty, S., Reza, T., Nanthana, V., Hocini, S., Bennett, A., Hongvanthong, B. and Chindavongsa, K.	Qualitative findings from a cross-sectional malaria risk factor and parasitemia survey, Northern LAO PDR	0	0	0	0
288	2021	Databases	https://dx.doi.org/10.1186/1475-2875-9-377	Dao, N. V. H., Quoc, N. P., Ngoa, N. D., Thuy, L. T., The, N. D., Dai, B., Binh, V. Q., Rieckmann, K. H. and Edstein, M. D.	Fatty food does not alter blood mefloquine concentrations in the treatment of falciparum malaria	0	0	0	0
289	2021	Databases	https://dx.doi.org/10.1186/1475-2875-12-39	Das, A., Das Gupta, R. K., Friedman, J., Pradhan, M. M., Mohapatra, C. C. and Sandhibigraha, D.	Community perceptions on malaria and care-seeking practices in endemic Indian settings: policy implications for the malaria control programme	1	1	f	0
290	2021	Databases	https://dx.doi.org/10.1186/1475-2875-13-482	Das, A., Friedman, J., Kandpal, E., Ramana, G. N. V., Gupta, R. K. D., Pradhan, M. M. and Govindaraj, R.	Strengthening malaria service delivery through supportive supervision and community mobilization in an endemic Indian setting: an evaluation of nested delivery models	1	1	1	1
291	2021	Databases	https://dx.doi.org/10.1186/1475-2875-7-75	Das, A. and Ravindran, T. S.	Factors affecting treatment-seeking for febrile illness in a malaria endemic block in Boudh district, Orissa, India: policy implications for malaria control	1	1	f	0
292	2021	PubMed	10.1117/1.3600011	Das, L. K., Jambulingam, P. and Sadanandane, C.	Impact of community-based presumptive chloroquine treatment of fever cases on malaria morbidity and mortality in a tribal area in Orissa State, India	0	0	0	0
293	2021	Databases	http://dx.doi.org/10.1080/17441690902930873	Dasgupta, R., Verma, R. S., Ahlawat, S., Uppal, A. and Gupta, P. K.	Studies on erythrocytes in malaria infected blood sample with Raman optical tweezers	0	0	0	0
294	2021	PubMed	10.1080/13576280500307264	Daulaire, N.	Communities and global health. Selected papers from the 35th Annual International Conference on Global Health, Washington, District of Columbia, USA, 27-31 May 2008	0	0	0	0
295	2021	Databases		Das, L. K., Jambulingam, P. and Sadanandane, C.	Impact of community-based presumptive chloroquine treatment of fever cases on malaria morbidity and mortality in a tribal area in Orissa State, India	1	1	f	0
296	2021	Databases		Dawson, A. J. and Joof, B. M.	Seeing, thinking and acting against Malaria: a new approach to health worker training for community empowerment in rural Gambia	0	0	0	0
297	2021	Databases		De Beyl, C. Z., Meek, S., Kyaw, M. P., Hlabaw, O., Maung, T. M., Thimasarn, K., Soe, A. Y., Sintasath, D. and Kyaw, T. T.	Myanmar artemisinin resistance containment (MARC) survey: Malaria diagnosis and treatment	0	0	0	0
298	2021	PubMed	10.1111/j.1365-3156.2011.02915.x	De La Torre, S. E. C., Ly, P., Nguon, C., Arantxa, R.-F., Sintasath, D., Whittaker, M. and Singhasivanon, P.	Evaluation of community malaria worker performance in western cambodia: A quantitative and qualitative assessment	0	0	0	0
299	2021	Databases	http://dx.doi.org/10.1186/1471-2334-6-123	de Sousa, A., Rabarijaona, L. P., Ndiaye, J. L., Sow, D., Ndyiae, M., Hassan, J., Lambo, N., Adovohekpe, P., Guidetti, F., Recht, J. and Affo, A.	Acceptability of coupling intermittent preventive treatment in infants with the expanded programme on immunization in three francophone countries in Africa	0	0	0	0
300	2021	Databases	http://dx.doi.org/10.1136/jme.2002.001065	de Vries, P. J., Kager, P. A., Phuong, H. L., Giao, P. T., Hung, L. Q., Binh, T. Q., Nga, T. T. T., Nam, N. V. and Nagelkerke, N.	Dengue as a cause of acute undifferentiated fever in Vietnam	0	0	0	0
301	2021	Databases		De La Torre, S. E. C., Ly, P., Nguon, C., Arantxa, R.-F., Sintasath, D., Whittaker, M. and Singhasivanon, P.	Evaluation of community malaria worker performance in western cambodia: A quantitative and qualitative assessment	1	c	0	0
302	2021	PubMed	10.1136/bmjopen-2016-011088	Degefie, T., Gebremariam, A., Marsh, D., Osborn, G., Tefera, W. and Waltensperger, K.	Community Case Management improves Use of Treatment for Childhood Diarrhea; Malaria and Pneumonia in a Remote District of Ethiopia	0	0	0	0
303	2021	Databases	http://dx.doi.org/10.5455/pmb.1-1379188835	Dellicour, S., Aol, G., Ouma, P., Yan, N., Bigogo, G., Hamel, M. J., Burton, D. C., Oneko, M., Breiman, R. F., Slutsker, L., Feikin, D., Kariuki, S., Odhiambo, F., Calip, G., Stergachis, A., Laserson, K. F., ter Kuile, F. O. and Desai, M.	Weekly miscarriage rates in a community-based prospective cohort study in rural western Kenya	0	0	0	0
304	2021	Databases	http://dx.doi.org/10.1186/1475-2875-11-8	Demirtas, U., Ozturk, G. and Ozden, A.	A historical survey of military health services: The crimean war and florence nightingale	0	0	0	0
305	2021	Databases	http://dx.doi.org/10.1016/j.jiph.2015.10.005	Deribew, A., Birhanu, Z., Sena, L., Dejene, T., Reda, A. A., Sudhakar, M., Alemseged, F., Tessema, F., Zeynudin, A., Biadgilign, S. and Deribe, K.	The effect of household heads training about the use of treated bed nets on the burden of malaria and anaemia in under-five children: A cluster randomized trial in Ethiopia	0	0	0	0
306	2021	Databases	http://dx.doi.org/10.1089/vbz.2008.0191	Dev, V., Barman, K. and Khound, K.	A cross-sectional study assessing the residual bio-efficacy and durability of field-distributed long-lasting insecticidal nets in malaria endemic ethnic communities of Assam, Northeast India	0	0	0	0
307	2021	Databases	http://dx.doi.org/10.1016/j.jinf.2005.02.033	Dev, V., Phookan, S., Raghavendra, K., Dash, A. P. and Barman, K.	Wash-resistance and field efficacy of OlysetTM net, a permethrin-incorporated long-lasting insecticidal netting, against anopheles minimus-transmitted malaria in Assam, Northeastern India	0	0	0	0
308	2021	Databases	http://dx.doi.org/10.1186/s12936-015-0697-0	Dev, V., Phookan, S., Sharma, V. P., Dash, A. P. and Anand, S. P.	Malaria parasite burden and treatment seeking behavior in ethnic communities of Assam, Northeastern India	0	0	0	0
309	2021	Databases	http://dx.doi.org/10.1136/bmj.j379	Dharmawardena, P., Premaratne, R. G., de Aw Gunasekera, K., Hewawitarane, M., Mendis, K. and Fernando, D.	Characterization of imported malaria, the largest threat to sustained malaria elimination from Sri Lanka	0	0	0	0
310	2021	Databases		Dhillon, R. S., Srikrishna, D. and Jha, A. K.	Containing zika while we wait for a vaccine	0	0	0	0
311	2021	Databases		Diconsiglio, J. M.	Risks and rewards: family planners weigh quinacrine	0	0	0	0
312	2021	Databases		Ding, X. C., Gonzalez, I. J., Menard, D., Gamboa, D., Faye, B., Rees-Channer, R. R., Chiodini, P. L., McCarthy, J. S. and Cheng, Q.	Comparison of different diagnostic tools for the detection of asymptomatic plasmodium falciparum infections across geographically diverse areas	0	0	0	0
313	2021	PubMed	10.1186/1475-2875-5-106	Doi, H., Kaneko, A., Panjaitan, W. and Ishii, A.	Chemotherapeutic malaria control operation by single dose of Fansidar plus primaquine in North Sumatra, Indonesia	0	0	0	0
314	2021	Databases	http://dx.doi.org/10.1136/jim-2018-000939.101	Domarle, O., Razakandrainibe, R., Rakotomalala, E., Jolivet, L., Randremanana, R. V., Rakotomanana, F., Ramarokoto, C. E., Soares, J. L. and Ariey, F.	Seroprevalence of malaria in inhabitants of the urban zone of Antananarivo, Madagascar	0	0	0	0
315	2021	Databases	https://dx.doi.org/10.1016/j.pt.2017.01.004	Donaldson, M., Dhinsa, J., Dayan, Z., Zou, V., Wang, A., Sidhu, H., Marchand, N., Dean, P. and Kapoor, V.	Evaluation of a sickle cell disease education workshop for mothers in the indigenous Tharu population of Nepal	0	0	0	0
316	2021	Databases	https://dx.doi.org/10.1186/s12936-015-0886-x	Dondorp, A. M., Smithuis, F. M., Woodrow, C. and Seidlein, L. v.	How to Contain Artemisinin- and Multidrug-Resistant Falciparum Malaria	0	0	0	0
317	2021	Databases	http://dx.doi.org/10.4269/ajtmh.abstract2016	Drake, T., Kyaw, S. S., Zaw, W., Day, N., White, L., Lubell, Y., Kyaw, M. P. and Smithuis, F.	Geographic targeting of malaria interventions in myanmar using a dynamic economic epidemiological model	0	0	0	0
318	2021	Databases	http://dx.doi.org/10.1186/s12936-019-2866-z	Drake, T. L., Kyaw, S. S., Kyaw, M. P., Smithuis, F. M., Day, N. P. J., White, L. J. and Lubell, Y.	Cost effectiveness and resource allocation of Plasmodium falciparum malaria control in Myanmar: a modelling analysis of bed nets and community health workers	1	1	f	0
319	2021	Databases		Drakeley, C., Surendra, H., Wijayanti, M. A., Murhandarwati, E. H., Supargiyono, Irnawati, Yuniarti, T., Mardiati, Herdiana, Sumiwi, M. E., Hawley, W. A., Lobo, N. F. and Cook, J.	Analysis of serological data to investigate heterogeneity of malaria transmission: A community-based cross-sectional study in an area conducting elimination in Indonesia	0	0	0	0
320	2021	Databases	http://dx.doi.org/10.1016/0378-4347%2893%2980226-T	Dua, V. K., Gupta, N. C., Kar, P. K., Edwards, G., Neeru, S. and Sharma, V. P.	Pharmacokinetics of chloroquine in Indian tribal and non-tribal healthy volunteers and patients with Plasmodium falciparum malaria	0	0	0	0
321	2021	PubMed	10.1016/0731-7085(94)00061-1	Dua, V. K., Sarin, R. and Prakash, A.	Determination of quinine in serum, plasma, red blood cells and whole blood in healthy and Plasmodium falciparum malaria cases by high-performance liquid chromatography	0	0	0	0
322	2021	PubMed	10.1016/j.vaccine.2015.07.087	Dua, V. K., Sarin, R. and Sharma, V. P.	Sulphadoxine concentrations in plasma, red blood cells and whole blood in healthy and Plasmodium falciparum malaria cases after treatment with Fansidar using high-performance liquid chromatography	0	0	0	0
323	2021	PubMed	10.1038/s41541-017-0025-5	Dunachie, S., Berthoud, T., Hill, A. V. and Fletcher, H. A.	Transcriptional changes induced by candidate malaria vaccines and correlation with protection against malaria in a human challenge model	0	0	0	0
324	2021	Databases		Duthie, M. S., Pereira, L., Favila, M., Hofmeyer, K. A., Reed, S. J., Metangmo, S., Townsend, S., Laurance, J. D., Picone, A., Misquith, A., Hossain, F., Ghosh, P., Khan, M. A. A., Guderian, J., Bailor, H. R., Liang, H., Vergara, J., Oliveira, F., Howard, R. F., Kamhawi, S., Mondal, D., Coler, R. N., Valenzuela, J. G. and Reed, S. G.	A defined subunit vaccine that protects against vector-borne visceral leishmaniasis	0	0	0	0
325	2021	Databases		Dzamalala, C.	Accuracy of clinical diagnosis of malaria at a health centre level	0	0	0	0
326	2021	Databases		Ebrahimzadeh, A., Fouladi, B. and Fazaeli, A.	High rate of detection of mixed infections of Plasmodium vivax and Plasmodium falciparum in South-East of Iran, using nested PCR	0	0	0	0
327	2021	Databases		Ebuka, K. E., Egbuche, C. M., N, N. E., Ukonze, C., Anumba, J. U., Umenzekwe, C. C. and Ogudu, O. E.	Malaria Vector Abundance and the Incidence of Malaria Parasite amongst Students Living in Nnamdi Azikiwe University Hostels	0	0	0	0
328	2021	Databases		Edstein, M. D., Kocisko, D. A., Brewer, T. G., Walsh, D. S., Eamsila, C. and Charles, B. G.	Population pharmacokinetics of the new antimalarial agent tafenoquine in Thai soldiers	0	0	0	0
329	2021	Databases	http://dx.doi.org/10.1016/j.trstmh.2006.04.003	Edstein, M. D., Looareesuwan, S., Viravan, C. and Kyle, D. E.	Pharmacokinetics of proguanil in malaria patients treated with proguanil plus atovaquone	0	0	0	0
330	2021	Databases	http://dx.doi.org/10.1111/j.1365-2125.1990.tb03773.x	Edstein, M. D., Nasveld, P. E., Kocisko, D. A., Kitchener, S. J., Rieckmann, K. H. and Gatton, M. L.	Gender differences in gastrointestinal disturbances and plasma concentrations of tafenoquine in healthy volunteers after tafenoquine administration for post-exposure vivax malaria prophylaxis	0	0	0	0
331	2021	Databases	http://dx.doi.org/10.4269/ajtmh.1997.56.498	Edstein, M. D., Rieckmann, K. H., Looareesuwan, S., Wilairatana, P., Vanijanonta, S. and Kyle, D. E.	Disposition of proguanil in Thai patients with uncomplicated falciparum malaria	0	0	0	0
332	2021	Databases	http://dx.doi.org/10.1007/s004360050285	Edstein, M. D., Rieckmann, K. H. and Veenendaal, J. R.	Multiple-dose pharmacokinetics and in vitro antimalarial activity of dapsone plus pyrimethamine (Maloprim) in man	0	0	0	0
333	2021	Databases	http://dx.doi.org/10.1159/000238763	Edstein, M. D., Rieckmann, K. H., Yeo, A. E. T. and Shanks, G. D.	Potentiation of the antimalarial activity of atovaquone by doxycycline against Plasmodium falciparum in vitro	0	0	0	0
334	2021	Databases	http://dx.doi.org/10.1016/S0001-706X%2897%2900044-2	Edstein, M. D., Veenendaal, J. R. and Rieckmann, K. H.	Multiple-dose kinetics in healthy volunteers and in vitro antimalarial activity of proguanil plus dapsone	0	0	0	0
335	2021	Databases		Edstein, M. D., Yeo, A. E. T., Rieckmann, K. H. and Shanks, G. D.	Ex vivo antimalarial activity of proguanil combined with dapsone against cycloguanil-resistant plasmodium falciparum isolates	0	0	0	0
336	2021	Databases	http://dx.doi.org/10.4269/ajtmh.2006.74.108	Edwards, G., Looareesuwan, S., Davies, A. J., Wattanagoon, Y., Phillips, R. E. and Warrell, D. A.	Pharmacokinetics of chloroquine in Thais: plasma and red-cell concentrations following an intravenous infusion to healthy subjects and patients with Plasmodium vivax malaria	0	0	0	0
337	2021	Databases		Ellis, R. D., Fukuda, M. M., Uthaimongkol, N., Buathong, N., Sriwichai, S., Yingyuen, K., Mathavarat, C., Miller, R. S., Nisalak, A., Phasuk, R., Murray, C. K., Gray, M. R., McDaniel, P. and Welch, K.	Causes of fever in adults on the Thai-Myanmar border	0	0	0	0
338	2021	Databases	http://dx.doi.org/10.4269/ajtmh.2006.74.951	Elmes, N. J., Bennett, S. M., Abdalla, H., Carthew, T. L. and Edstein, M. D.	Lack of sex effect on the pharmacokinetics of primaquine	0	0	0	0
339	2021	Databases		Elmes, N. J., Carthew, T. L., Edstein, M. D., Bennett, S. M. and Abdalla, H.	Short report: Lack of sex effect on the pharmacokinetics of primaquine	0	0	0	0
340	2021	Databases		Eniyew, A., Marsh, D. R. and Mengistu, B.	Utilization of Integrated Community Case Management Services in Three Regions in Ethiopia after Two Years of Implementation	0	0	0	0
341	2021	Databases		Erhart, A., Thang, N. D., Xa, N. X., Thieu, N. Q., Hung, L. X., Hung, N. Q., Nam, N. V., Toi, L. V., Tung, N. M., Bien, T. H., Tuy, T. Q., Cong, L. D., Thuan, L. K., Coosemans, M. and D'Alessandro, U.	Accuracy of the health information system on malaria surveillance in Vietnam	0	0	0	0
342	2021	PubMed	10.1179/000349804225003019	Everett, V. J.	The M of MCH	0	0	0	0
343	2021	Databases		Ezard, N., Nellepalli, P. and Asha, A. W.	Sulfadoxine-pyrimethamine remains efficacious against uncomplicated, Plasmodium falciparum malaria in north-eastern Afghanistan	0	0	0	0
344	2021	Databases		Factor, S. H., Schillinger, J. A., Kalter, H. D., Saha, S., Begum, H., Hossain, A., Hossain, M., Dewitt, V., Hanif, M., Khan, N., Perkins, B., Black, R. E. and Schwartz, B.	Diagnosis and management of febrile children using the WHO/UNICEF guidelines for IMCI in Dhaka, Bangladesh	0	0	0	0
345	2021	Databases		Faiza H, I., Molhem, A. H. and Michael L, C.	Effect of khat [Catha Edulis] use on the bioavailability, plasma levels and antimalarial activity of chloroquine	0	0	0	0
346	2021	Databases	https://dx.doi.org/10.1016/j.ijmedinf.2020.104235	Fatemeh, R., Jirojwong, S. and Masoud, S.	The effects of a training program on teaching behaviour of community health workers about malaria in Sistan va Baluchistan Province, Islamic Republic of Iran	0	0	0	0
347	2021	Databases	http://dx.doi.org/10.1371/journal.pone.0007164	Faujdar, D. S., Sahay, S., Singh, T., Kaur, M. and Kumar, R.	Field testing of a digital health information system for primary health care: A quasi-experimental study from India	0	0	0	0
348	2021	Databases	http://dx.doi.org/10.1186/s12936-016-1089-9	Faye, B., Ndiaye, J. L., Gaye, O., Cisse, B., Cairns, M., Faye, E., Ndiaye, M., Lo, A. C., Greenwood, B., Milligan, P., Ndiaye, O., Cames, C., Simondon, K., Trape, J.-F., Cheng, Y. and Faye, O.	Randomized trial of piperaquine with sulfadoxine-pyrimethamine or dihydroartemisinin for malaria intermittent preventive treatment in children	0	0	0	0
349	2021	Databases		Feng, J., Li, S., Yin, S., Wang, J. and Li, X.	Shifting from control to elimination: Analysis of malaria epidemiological characteristics in Tengchong County around China-Myanmar border, 2005-2014	0	0	0	0
350	2021	Databases		Fenner, F.	Malaria control in Papua New Guinea in the Second World War: from disaster to successful prophylaxis and the dawn of DDT	0	0	0	0
351	2021	Databases		Fenner, F. and Sweeney, A. W.	Malaria in New Guinea during the Second World War: the Land Headquarters Medical Research Unit	0	0	0	0
352	2021	Databases		Ferguson, N. S., Grimason, A. M., Kazembe, L. N., Masangwi, S. J. and Morse, T. D.	Community Knowledge Variation; Bed-Net Coverage and the Role of a District Healthcare System; and their Implications for Malaria Control in Southern Malawi	0	0	0	0
353	2021	Databases	https://dx.doi.org/10.1186/1471-2458-14-641	Ferguson, N. S., Grimason, A. M., Kazembe, L. N., Masangwi, S. J. and Morse, T. M.	Care-Seeking Behaviour and Implications for Malaria Control in Southern Malawi	0	0	0	0
354	2021	Databases	http://dx.doi.org/10.1186/s40779-017-0128-3	Fernando, D., de Silva, N. L., Ackers, I., Abeyasinghe, R., Wijeyaratne, P. and Rajapakse, S.	Patient satisfaction and uptake of private-sector run malaria diagnosis clinics in a post-conflict district in Sri Lanka	0	0	0	0
355	2021	Databases	https://dx.doi.org/10.4269/ajtmh.18-0869	Fernando, S. D., Harintheran, A., Raviraj, K., Booso, R., Dharmawardena, P., Danansuriya, M., Rodrigo, C. and Wickremasinghe, R.	The need for preventive and curative services for malaria when the military is deployed in endemic overseas territories: A case study and lessons learned	0	0	0	0
356	2021	Databases		Finette, B. A., McLaughlin, M., Scarpino, S. V., Canning, J., Grunauer, M., Teran, E., Bahamonde, M., Quizhpe, E., Shah, R., Swedberg, E., Rahman, K. A., Khondker, H., Chakma, I., Muhoza, D., Seck, A., Kabore, A., Nibitanga, S. and Heath, B.	Development and Initial Validation of a Frontline Health Worker mHealth Assessment Platform (MEDSINC R) for Children 2-60 Months of Age	0	0	0	0
357	2021	PubMed	10.4269/ajtmh.19-0202	Fitzpatrick, J. and Ako, W. Y.	Empowering the initiation of a prevention strategy to combat malaria in Papua New Guinea	0	0	0	0
358	2021	PubMed	10.1016/s0035-9203(00)90211-6	Flueckiger, R. M., Thierno, D. M., Colaço, R., Guilavogui, T., Bangoura, L., Reithinger, R., Fitch, E. R., Taton, J. L. and Fofana, A.	Using Short Message Service Alerts to Increase Antenatal Care and Malaria Prevention: Findings from Implementation Research Pilot in Guinea	0	0	0	0
359	2021	PubMed	10.1186/s13071-018-3118-8	Foley, D. H., Bryan, J. H. and Lawrence, G. W.	The potential of ivermectin to control the malaria vector Anopheles farauti	0	0	0	0
360	2021	Databases		Fong, M. Y., Cheong, F. W. and Lau, Y. L.	Erythrocyte-binding assays reveal higher binding of Plasmodium knowlesi Duffy binding protein to human Fy(a+/b+) erythrocytes than to Fy(a+/b-) erythrocytes	0	0	0	0
361	2021	PubMed	10.1186/s12916-016-0753-9	Forbes, C.	Burma: the royal and golden country	0	0	0	0
362	2021	PubMed	10.1128/aac.02394-19	Fowkes, F. J., Draper, B. L., Hellard, M. and Stoové, M.	Achieving development goals for HIV, tuberculosis and malaria in sub-Saharan Africa through integrated antenatal care: barriers and challenges	0	0	0	0
363	2021	Databases	http://dx.doi.org/10.1136/bmjqs.2010.044388	Francis, J., Barnes, K. I., Workman, L., Kredo, T., Vestergaard, L. S., Hoglund, R. M., Byakika-Kibwika, P., Lamorde, M., Walimbwa, S. I., Chijioke-Nwauche, I., Sutherland, C. J., Merry, C., Scarsi, K. K., Nyagonde, N., Lemnge, M. M., Khoo, S. H., Bygbjerg, I. C., Parikh, S., Aweeka, F. T., Tarning, J. and Denti, P.	An Individual Participant Data Population Pharmacokinetic Meta-analysis of Drug-Drug Interactions between Lumefantrine and Commonly Used Antiretroviral Treatment	0	0	0	0
364	2021	Databases		Franco, L. M. and Marquez, L.	Effectiveness of collaborative improvement: Evidence from 27 applications in 12 less-developed and middle-income countries	0	0	0	0
365	2021	Databases		Fryauff, D. J., Baird, J. K., Basri, H., Sumawinata, I., Purnomo, Richie, T. L., Ohrt, C. K., Mouzin, E., Church, C. J. and Richards, A. L.	Randomised placebo-controlled trial of primaquine for prophylaxis of falciparum and vivax malaria	0	0	0	0
366	2021	Databases		Fryauff, D. J., Baird, J. K., Basri, H., Wiady, I., Purnomo, Bangs, M. J., Subianto, B., Harjosuwarno, S., Tjitra, E., Richie, T. L. and Hoffman, S. L.	Halofantrine and primaquine for radical cure of malaria in Irian Jaya, Indonesia	0	0	0	0
367	2021	Databases	http://dx.doi.org/10.1016/S0264-410X(98)00144-3	Fryauff, D. J., Leksana, B., Masbar, S., Wiady, I., Sismadi, P., Susanti, A. I., Nagesha, H. S., Syafruddin, Atmosoedjono, S., Bangs, M. J. and Baird, J. K.	The drug sensitivity and transmission dynamics of human malaria on Nias Island, North Sumatra, Indonesia	0	0	0	0
368	2021	Databases		Fryauff, D. J., Mouzin, E., Church, L. W. P., Ratiwayanto, S., Hadiputranto, H., Sutamihardja, M. A., Widjaja, H., Corradin, G., Subianto, B. and Hoffman, S. L.	Lymphocyte response to tetanus toxin T-cell epitopes: effects of tetanus vaccination and concurrent malaria prophylaxis	0	0	0	0
369	2021	Databases		Fungladda, W. and Sornmani, S.	Health behavior, treatment-seeking patterns, and cost of treatment for patients visiting malaria clinics in western Thailand	0	0	0	0
370	2021	Databases	https://dx.doi.org/10.1186/s41182-020-00259-y	Gajanana, A., Tewari, S. C., Reuben, R. and Rajagopalan, P. K.	Partial suppression of malaria parasites in Aedes aegypti and Anopheles stephensi doubly infected with Nosema algerae and Plasmodium	0	0	0	0
371	2021	Databases	https://dx.doi.org/10.1186/s12936-020-03285-7	Garg, S., Dewangan, M. and Barman, O.	Malaria prevalence in symptomatic and asymptomatic pregnant women in a high malaria-burden state in India	0	0	0	0
372	2021	PubMed	10.1016/s1471-4922(03)00067-9	Garg, S., Gurung, P., Dewangan, M. and Nanda, P.	Coverage of community case management for malaria through CHWs: a quantitative assessment using primary household surveys of high-burden areas in Chhattisgarh state of India	0	0	0	0
373	2021	Databases	https://dx.doi.org/10.1016/S1473-3099(19)30611-5	Gatton, M. L., Peters, J. M., Fowler, E. V. and Cheng, Q.	Switching rates of Plasmodium falciparum var genes: faster than we thought?	0	0	0	0
374	2021	Databases		Gaur, A. H., McCarthy, J. S., Panetta, J. C., Dallas, R. H., Woodford, J., Tang, L., Smith, A. M., Stewart, T. B., Branum, K. C., Freeman, B. B., 3rd, Patel, N. D., John, E., Chalon, S., Ost, S., Heine, R. N., Richardson, J. L., Christensen, R., Flynn, P. M., Van Gessel, Y., Mitasev, B., Mohrle, J. J., Gusovsky, F., Bebrevska, L. and Guy, R. K.	Safety, tolerability, pharmacokinetics, and antimalarial efficacy of a novel Plasmodium falciparum ATP4 inhibitor SJ733: a first-in-human and induced blood-stage malaria phase 1a/b trial	0	0	0	0
375	2021	Databases		Garg, S., Gurung, P., Dewangan, M. and Nanda, P.	Coverage of community case management for malaria through CHWs: a quantitative assessment using primary household surveys of high-burden areas in Chhattisgarh state of India	1	1	e	0
376	2021	Databases		Gheen, C. M. and McVey, S.	Reaching the unreachable-leveraging lessons learned from malaria service delivery programs to expand integrated community case management in remote areas of papua new guinea	0	0	0	0
377	2021	Databases	http://dx.doi.org/10.1007/s12288-013-0303-y	Ghei, P.	Role of voluntary agencies in the delivery of comprehensive health care in India	0	0	0	0
378	2021	Databases		Ghosh, K.	Developing haemophilia care in India	0	0	0	0
379	2021	PubMed	10.4084/mjhid.2017.041	Ghosh, K., Javeri, K. N., Mohanty, D., Parmar, B. D., Surati, R. R. and Joshi, S. H.	False-positive serological tests in acute malaria	0	0	0	0
380	2021	Databases	http://dx.doi.org/10.1016/j.trstmh.2008.10.022	Ghosh, K., Muddeshwar, M. G., Lokhande, M. and Ghosh, K.	Albumin Cobalt Binding or Ischaemia Modified Albumin: a Test of Great Prognostic Value in Malaria	0	0	0	0
381	2021	Databases	http://dx.doi.org/10.1186/1475-2875-5-123	Ghosh, S. K. and Dash, A. P.	Larvivorous fish against malaria vectors	0	0	0	0
382	2021	PubMed	10.1136/bmj.301.6759.1034	Ghosh, S. K., Tiwari, S., Dash, A. P. and Patil, R. R.	A community-based health education programme for bio-environmental control of malaria through folk theatre (Kalajatha) in rural India	0	0	0	0
383	2021	PubMed	10.1093/jn/133.11.3992S	Gibson, P. A. and McClelland, A.	Visit a health centre in a developing country	0	0	0	0
384	2021	PubMed	10.1080/16549716.2019.1621589	Gibson, R. S., Yeudall, F., Drost, N., Mtitimuni, B. M. and Cullinan, T. R.	Experiences of a community-based dietary intervention to enhance micronutrient adequacy of diets low in animal source foods and high in phytate: a case study in rural Malawian children	0	0	0	0
385	2021	Databases		Gilder, M. E., Simpson, J. A., Bancone, G., McFarlane, L., Shah, N., van Aalsburg, R., Paw, M. K., Pimanpanarak, M., Wiladphaingern, J., Myat Min, A., Turner, C., Rijken, M. J., Boel, M., Hoogenboom, G., Tun, N. W., Charunwatthana, P., Carrara, V. I., Nosten, F. and McGready, R.	Evaluation of a treatment protocol for anaemia in pregnancy nested in routine antenatal care in a limited-resource setting	0	0	0	0
386	2021	Databases	http://dx.doi.org/10.1093/heapol/czi027	Gilroy, K. E., Black, R. E., Doumbia, S., Diawara, A., Fontaine, O., Daou, Z., Swedberg, E., Winch, P. J., Bouare, F., Coulibaly, S., Cunningham, M., Kone, D., Kone, S., Maguiraga, F., Nader, R., Ouattara, D. and Patterson, A. E.	Operational issues and trends associated with the pilot introduction of zinc for childhood diarrhoea in Bougouni District, Mali	0	0	0	0
387	2021	Databases	http://dx.doi.org/10.4269/ajtmh.1974.23.1	Gilroy, K. E., Wolfheim, C., Starbuck, E. S., Young, M. W., Walker, L. D., Black, R. E. and Winch, P. J.	Intervention models for the management of children with signs of pneumonia or malaria by community health workers	0	0	0	0
388	2021	Databases		Glew, R. H., Miller, L. H., Collins, W. E., Howard, W. A., Wyler, D. J., Chaves-Carballo, E. and Neva, F. A.	Response to treatment in man of multi drug resistant Plasmodium falciparum from Panama	0	0	0	0
389	2021	Databases		Global Partnership To Roll Back, M.	Roll Back Malaria (RBM) action at country level : country updates October 1998 - June 2000	0	0	0	0
390	2021	Databases		Godale, L. B. and Ukarande, B. V.	A study on coverage evaluation, compliance and awareness of mass drug administration for elimination of Lymphatic Filariasis in Osmanabad district	0	0	0	0
391	2021	Databases	http://dx.doi.org/10.1186/s12936-019-2900-1	Gogtay, N. J., Kamtekar, K. D., Dalvi, S. S., Mehta, S. S., Chogle, A. R., Aigal, U. and Kshirsagar, N. A.	A randomized, parallel study of the safety and efficacy of 45 mg primaquine versus 75 mg bulaquine as gametocytocidal agents in adults with blood schizonticide-responsive uncomplicated falciparum malaria [ISCRTN50134587]	0	0	0	0
392	2021	PubMed	10.1111/aogs.12817	Gold, L., Oo, W. H., Moore, K., Fowkes, F. J. I. and Agius, P. A.	The impact of community-delivered models of malaria control and elimination: A systematic review	0	0	0	0
393	2021	Databases	https://dx.doi.org/10.1371/journal.pmed.1000264	Goldenberg, R. L., Saleem, S., Pasha, O., Harrison, M. S. and McClure, E. M.	Reducing stillbirths in low-income countries	0	0	0	0
394	2021	PubMed	10.2174/138920008783884704	Goldie, S. J., Sweet, S., Carvalho, N., Natchu, U. C. M. and Hu, D.	Alternative strategies to reduce maternal mortality in India: a cost-effectiveness analysis	0	0	0	0
395	2021	Databases		Gomase, V. S. and Tagore, S.	Blood stage parasites: sufficient to induce protective immunity	0	0	0	0
396	2021	PubMed	10.1186/s12887-018-1199-3	Gomes-Silva, A., Souza, M. A., Afonso-Cardoso, S. R., Andrade, L. R., Dietze, R., Lemos, E., Belli, A., Favoreto Júnior, S. and Ferreira, M. S.	Serological reactivity of different antigenic preparations of Leishmania (Leishmania) amazonensis and the Leishmania braziliensis complex	0	0	0	0
397	2021	Databases		Gondwe, T., Robberstad, B., Mukaka, M., Lange, S., Blomberg, B. and Phiri, K.	Delivery strategies for malaria chemoprevention with monthly dihydroartemisinin-piperaquine for the post-discharge management of severe anaemia in children aged less than 5 years old in Malawi: a protocol for a cluster randomized trial	0	0	0	0
398	2021	PubMed	10.1080/14760584.2018.1435278	Gonzalez, I. J., Bell, D., Khim, N., Menard, D., Xu, W., Schmidt, B. A., Vallejo, A., Herrera, S., Greenhouse, B., Hsiang, M., Polley, S. and Chiodini, P.	Performance of a field-stable lamp malaria kit in the detection of asymptomatic carriers in endemic areas of Cambodia, Zanzibar, Swaziland and Colombia	0	0	0	0
399	2021	PubMed	10.1111/j.1365-3156.2011.02953.x	Good, M. F. and Miller, L. H.	Interpreting challenge data from early phase malaria blood stage vaccine trials	0	0	0	0
400	2021	Databases		Goodson, J. L., Kulkarni, M. A., Vanden Eng, J. L., Wannemuehler, K. A., Cotte, A. H., Desrochers, R. E., Randriamanalina, B. and Luman, E. T.	Improved equity in measles vaccination from integrating insecticide-treated bednets in a vaccination campaign, Madagascar	0	0	0	0
401	2021	Databases		Gordon, D. M., Davis, D. R., Lee, M., Lambros, C., Harrison, B. A., Samuel, R., Campbell, G. H., Jegathesan, M., Selvarajan, K. and Lewis, G. E., Jr.	Significance of circumsporozoite-specific antibody in the natural transmission of Plasmodium falciparum, Plasmodium vivax, and Plasmodium malariae in an aboriginal (Orang Asli) population of central peninsula Malaysia	0	0	0	0
402	2021	Databases		Gosi, P., Wojnarski, M., Spring, M., Saingam, P., Kirativanich, K., Chaisatit, C., Ittiverakul, M., Buathong, N., Chann, S., Kuntawunginn, W., Arsanok, M., Fukuda, M., Smith, P., Lon, C., Lin, J., Rahman, R., Berjohn, C., Harrison, D., Heang, V., Chum, B., Ratchmat, A., Vaughn, A., Sok, S., Prom, S., Kong, N., Lek, D. and Saunders, D.	Molecular detection methods to estimate plasmodium falciparum gametocyte carriage in northwestern cambodia	0	0	0	0
403	2021	Databases		Grammeno, G.	Health and safety of humanitarian aid workers	0	0	0	0
404	2021	PubMed	10.1371/journal.pntd.0005139	Grietens, K. P., Gryseels, C., Dierickx, S., Durnez, L., Sluydts, V., Coosemans, M., Erhart, A., Uk, S., Tho, S., Gerrets, R., Hoibak, S., Ribera, J. M., Hausmann-Muela, S. and D'Alessandro, U.	Characterizing types of human mobility to inform differential and targeted malaria elimination strategies in Northeast Cambodia	0	0	0	0
405	2021	PubMed	10.1016/j.bpobgyn.2009.06.004	Griffin, P., Pasay, C., Elliott, S., Sekuloski, S., Sikulu, M., Hugo, L., Khoury, D., Cromer, D., Davenport, M., Sattabongkot, J., Ivinson, K., Ockenhouse, C. and McCarthy, J.	Safety and Reproducibility of a Clinical Trial System Using Induced Blood Stage Plasmodium vivax Infection and Its Potential as a Model to Evaluate Malaria Transmission	0	0	0	0
406	2021	Databases	https://dx.doi.org/10.1186/s12936-016-1200-2	Grivell, R., Dodd, J. and Robinson, J.	The prevention and treatment of intrauterine growth restriction	0	0	0	0
407	2021	Databases	https://dx.doi.org/10.1186/s12936-017-1807-y	Group, A. C., Novotny, J., Singh, A., Dysoley, L., Sovannaroth, S. and Rekol, H.	Evidence of successful malaria case management policy implementation in Cambodia: results from national ACTwatch outlet surveys	0	0	0	0
408	2021	Databases	https://dx.doi.org/10.1186/s12936-017-1761-8	Group, A. C., Phok, S. and Lek, D.	Evidence on anti-malarial and diagnostic markets in Cambodia to guide malaria elimination strategies and policies	0	0	0	0
409	2021	Databases	http://dx.doi.org/10.1111/%28ISSN%291365-3156	Group, A. C., Thein, S. T., Khin, H. S. S. and Thi, A.	Anti-malarial landscape in Myanmar: results from a nationally representative survey among community health workers and the private sector outlets in 2015/2016	0	0	0	0
410	2021	Databases	http://dx.doi.org/10.4269/ajtmh.abstract2016	Gryseels, C., Bannister-Tyrrell, M., Silling, K., Grietens, K. P., Suon, S., Set, S., Uk, S. and Lek, D.	Can forest malaria be addressed with community-based interventions? Evidence from a multidrug resistance region in Western Cambodia	1	a	0	0
411	2021	Databases		Gryseels, C., Delvaux, T., Grietens, K. P., Uk, S., Suon, S., Set, S., Lek, D. and Ouk, V.	Can we target mobile populations with an integrated disease control approach? a qualitative study on risk behavior for malaria and HIV along the thai-cambodia border	1	a	0	0
412	2021	Databases		Gu, Y., Wu, W. and Chen, Y.	A model for stipend-distribution in part-time personnel in passive detection of malaria cases	0	0	0	0
413	2021	Databases	https://dx.doi.org/10.1016/j.cca.2015.03.004	Gueant, J.-L., Chabi, N. W., Gueant-Rodriguez, R.-M., Mutchinick, O. M., Debard, R., Payet, C., Lu, X., Villaume, C., Bronowicki, J.-P., Quadros, E. V., Sanni, A., Amouzou, E., Xia, B., Chen, M., Anello, G., Bosco, P., Romano, C., Arrieta, H. R., Sanchez, B. E., Romano, A., Herbeth, B., Anwar, W. and Namour, F.	Environmental influence on the worldwide prevalence of a 776C->G variant in the transcobalamin gene (TCN2)	0	0	0	0
414	2021	Databases	http://dx.doi.org/10.1016/j.actatropica.2009.07.013	Guerrera, G.	Neonatal and pediatric healthcare worldwide: A report from UNICEF	0	0	0	0
415	2021	Databases	https://dx.doi.org/10.1186/s12936-016-1424-1	Gunasekaran, K., Sahu, S. S., Vijayakumar, K. N. and Jambulingam, P.	Acceptability, willing to purchase and use long lasting insecticide treated mosquito nets in Orissa State, India	0	0	0	0
416	2021	Databases		Gunasekaran, K., Sahu, S. S., Vijayakumar, T., Subramanian, S., Yadav, R. S., Pigeon, O. and Jambulingam, P.	An experimental hut evaluation of Olyset Plus, a long-lasting insecticidal net treated with a mixture of permethrin and piperonyl butoxide, against Anopheles fluviatilis in Odisha State, India	0	0	0	0
417	2021	Databases		Gupta, S. K., Pal, D. K., Tiwari, R., Garg, R., Shrivastava, A. K., Sarawagi, R., Patil, R., Agarwal, L., Gupta, P. and Lahariya, C.	Impact of Janani Suraksha Yojana on institutional delivery rate and maternal morbidity and mortality: an observational study in India	0	0	0	0
418	2021	Databases	https://dx.doi.org/10.1016/j.actatropica.2008.05.013	Guth, J.	Innovation for health: research that makes a difference. TDR Biennial Report 2010-2011	0	0	0	0
419	2021	Databases		Hai, T. N., Hietala, S. F., Van Huong, N. and Ashton, M.	The influence of food on the pharmacokinetics of piperaquine in healthy Vietnamese volunteers	0	0	0	0
420	2021	Databases		Hall, A. P., Arnold, J. D. and Martin, D. C.	A comparison between the quinine and chloroquine regimens for falciparum malaria in Vietnam	0	0	0	0
421	2021	Databases	https://dx.doi.org/10.1128/AAC.03704-14	Han, W., Tin, S., Myo, K., Ko Ko, H. and Khin Myat, T.	Serum cortisol response in falciparum malaria	0	0	0	0
422	2021	Databases	https://dx.doi.org/10.1128/AAC.00060-19	Hanboonkunupakarn, B., Ashley, E. A., Jittamala, P., Tarning, J., Pukrittayakamee, S., Hanpithakpong, W., Chotsiri, P., Wattanakul, T., Panapipat, S., Lee, S. J., Day, N. P. J. and White, N. J.	Open-label crossover study of primaquine and dihydroartemisinin-piperaquine pharmacokinetics in healthy adult thai subjects	0	0	0	0
423	2021	Databases	http://dx.doi.org/10.1186/s12936-015-0696-1	Hanboonkunupakarn, B., van der Pluijm, R. W., Hoglund, R., Pukrittayakamee, S., Winterberg, M., Mukaka, M., Waithira, N., Chotivanich, K., Singhasivanon, P., White, N. J., Dondorp, A. M., Tarning, J. and Jittamala, P.	Sequential Open-Label Study of the Safety, Tolerability, and Pharmacokinetic Interactions between Dihydroartemisinin-Piperaquine and Mefloquine in Healthy Thai Adults	0	0	0	0
424	2021	PubMed	10.1016/s0160-4120(01)00059-9	Hansen, K. S., Drake, T. L., Grieve, E., Rowland, M. W., Mikhail, A., Mayan, I., Mohammed, N., Leslie, T. J., Anwar, M., Baktash, S. H. and Whitty, C. J.	Cost-effectiveness of malaria diagnosis using rapid diagnostic tests compared to microscopy or clinical symptoms alone in Afghanistan	0	0	0	0
425	2021	Databases		Harada, M., Nakanishi, J., Yasoda, E., Pinheiro, M. C., Oikawa, T., de Assis Guimarâes, G., da Silva Cardoso, B., Kizaki, T. and Ohno, H.	Mercury pollution in the Tapajos River basin, Amazon: mercury level of head hair and health effects	0	0	0	0
426	2021	Databases		Harinasuta, C., Guptavanij, P. and Vasuvat, C.	Studies on the medical ecological epidemiology in mangrove areas in Thailand	0	0	0	0
427	2021	Databases		Harinasuta, C. and Reynolds, D. C.	Problems of malaria in the SEAMIC countries. Proceedings of the 12th SEAMIC Workshop held in Bangkok, Thailand, 20-24 August 1984 continued	0	0	0	0
428	2021	Databases		Harrington, H. and Palapu, R.	Preventing malaria in the Solomon Islands	0	0	0	0
429	2021	Databases	https://dx.doi.org/10.1186/1475-2875-12-292	Harvey, K., Esposito, D. H., Han, P., Kozarsky, P., Freedman, D. O., Plier, D. A., Sotir, M. J., Centers for Disease, C. and Prevention	Surveillance for travel-related disease--GeoSentinel Surveillance System, United States, 1997-2011	0	0	0	0
430	2021	PubMed	10.1016/j.ijmedinf.2015.01.005	Hasegawa, A., Yasuoka, J., Ly, P., Nguon, C. and Jimba, M.	Integrating child health services into malaria control services of village malaria workers in remote Cambodia: service utilization and knowledge of malaria management of caregivers	1	1	1	1
431	2021	Databases		Haskew, J., Rø, G., Saito, K., Turner, K., Odhiambo, G., Wamae, A., Sharif, S. and Sugishita, T.	Implementation of a cloud-based electronic medical record for maternal and child health in rural Kenya	0	0	0	0
432	2021	Databases	https://dx.doi.org/10.1155/2015/174570	Hasyim, H., Dale, P., Groneberg, D. A., Kuch, U. and Muller, R.	Social determinants of malaria in an endemic area of Indonesia	0	0	0	0
433	2021	Databases		Hatam, G. R., Nejati, F., Mohammadzadeh, T., Shahriari Rad, R. and Sarkari, B.	Population-Based Seroprevalence of Malaria in Hormozgan Province, Southeastern Iran: A Low Transmission Area	0	0	0	0
434	2021	Databases	https://dx.doi.org/10.1186/s12936-018-2546-4	Hatanaka, T., Eguchi, N., Deguchi, M., Yazawa, M. and Ishii, M.	Study of global health strategy based on international trends: Promoting universal health coverage globally and ensuring the sustainability of japan's universal coverage of health insurance system: Problems and proposals	0	0	0	0
435	2021	Databases	https://dx.doi.org/10.1186/s41182-020-00196-w	Hein, K. T., Maung, T. M., Htet, K. K. K., Shewade, H. D., Tripathy, J. P., Oo, S. M., Lin, Z. and Thi, A.	Low uptake of malaria testing within 24 h of fever despite appropriate health-seeking among migrants in Myanmar: a mixed-methods study	0	0	0	0
436	2021	Databases		Hein, Z. N. M., Maung, T. M., Aung, P. P., Mon, N. O., Han, W. W., Oo, T., Linn, N. Y. Y., Thi, A. and Wai, K. T.	Do we need to go further to train healthcare providers in the targeted regions for malaria elimination in Myanmar? A mixed-methods study	0	0	0	0
437	2021	PubMed	10.1177/0091270009356296	Hendricks, M.	Stories of survival	0	0	0	0
438	2021	Databases	https://dx.doi.org/10.1186/s12936-017-1758-3	Heng, S., Durnez, L., Mao, S., Siv, S., Tho, S., Mean, V., Sluydts, V. and Coosemans, M.	Passive case detection of malaria in Ratanakiri Province (Cambodia) to detect villages at higher risk for malaria	0	0	0	0
439	2021	Databases		Heng Yan, Q., Hong Zhi, G., Guang Tao, H., Yuan Yuan, L., Hai Yan, L., Jin Chao, H., Xiao Fang, W., Wei Li, L. and Ze Yuan, L.	Single-Dose Safety, Pharmacokinetics, and Food Effects Studies of Compound Naphthoquine Phosphate Tablets in Healthy Volunteers	0	0	0	0
440	2021	Databases	http://dx.doi.org/10.1016/S0140-6736(05)62571-8	Heppner, D. G., Jr., Walsh, D. S., Uthaimongkol, N., Tang, D. B., Tulyayon, S., Permpanich, B., Wimonwattrawatee, T., Chuanak, N., Laoboonchai, A., Sookto, P., Brewer, T. G., McDaniel, P., Eamsila, C., Yongvanitchit, K., Uhl, K., Kyle, D. E., Keep, L. W., Miller, R. E. and Wongsrichanalai, C.	Randomized, controlled, double-blind trial of daily oral azithromycin in adults for the prophylaxis of Plasmodium vivax malaria in Western Thailand	0	0	0	0
441	2021	Databases		Heppner, D. G., Wongsrichanalai, C., Walsh, D. S., McDaniel, P., Eamsila, C., Hanson, B. and Paxton, H.	Human ehrlichiosis in Thailand	0	0	0	0
442	2021	Databases	https://dx.doi.org/10.1016/j.clinthera.2011.04.017	Hiddlestone, H. J.	Where health is patriotism. Visit of New Zealand medical delegation to China: 20 August-9 September 1974	0	0	0	0
443	2021	Databases		Hien, T. T., Hanpithakpong, W., Truong, N. T., Dung, N. T., Toi, P. V., Farrar, J., Lindegardh, N., Tarning, J. and Ashton, M.	Orally formulated artemisinin in healthy fasting Vietnamese male subjects: a randomized, four-sequence, open-label, pharmacokinetic crossover study	0	0	0	0
444	2021	Databases	http://dx.doi.org/10.1186/s12936-019-2852-5	Hii, J., Edwards, H. M., Sriwichai, P., Kirabittir, K., Prachumsri, J. and Chavez, I. F.	Transmission risk beyond the village: Entomological and human factors contributing to residual malaria transmission in an area approaching malaria elimination on the Thailand-Myanmar border	0	0	0	0
445	2021	PubMed	10.1371/journal.pone.0119848	Hii, J. L., Chee, K. C., Vun, Y. S., Awang, J., Chin, K. H. and Kan, S. K.	Sustainability of a successful malaria surveillance and treatment program in a Runggus community in Sabah, east Malaysia	0	0	0	0
446	2021	Databases	https://dx.doi.org/10.1186/s12936-018-2426-y	Hill, J., Kayentao, K., Achieng, F., Diarra, S., Dellicour, S., Diawara, S. I., Hamel, M. J., Ouma, P., Desai, M., Doumbo, O. K., ter Kuile, F. O. and Webster, J.	Access and use of interventions to prevent and treat malaria among pregnant women in Kenya and Mali: a qualitative study	0	0	0	0
447	2021	Databases		Hill, J., Landuwulang, C. U. R., Ansariadi, Hoyt, J., Burdam, F. H., Bonsapia, I., Syafruddin, D., Poespoprodjo, J. R., Ter Kuile, F. O., Ahmed, R. and Webster, J.	Evaluation of the national policy of single screening and treatment for the prevention of malaria in pregnancy in two districts in Eastern Indonesia: health provider perceptions	0	0	0	0
448	2021	Databases	http://dx.doi.org/10.47391/JPMA.1344	Hinton, R. L., Auwun, A., Pongua, G., Oa, O., Davis, T. M. E., Karunajeewa, H. A. and Reeder, J. C.	Caregivers' acceptance of using artesunate suppositories for treating childhood malaria in Papua New Guinea	0	0	0	0
449	2021	Databases	https://dx.doi.org/10.1016/j.jiac.2018.02.003	Hira, Q., Nadia, N., Shaheen, K., Huma, M., Nida, Q., Rozina, B. and Areesha, Q.	Seroprevalence of hepatitis B, hepatitis C, human immunodeficiency virus, syphilis, and malaria among blood donors at tertiary care hospital blood bank	0	0	0	0
450	2021	Databases		Hirata, K., Ogawa, T., Fujikura, H., Ogawa, Y., Hirai, N., Nakagawa-Onishi, T., Uno, K., Takeyama, M., Kasahara, K., Nakamura-Uchiyama, F., Konishi, M. and Mikasa, K.	Characteristics of health problems in returned overseas travelers at a tertiary teaching hospital in a suburban area in Japan	0	0	0	0
451	2021	Databases	https://dx.doi.org/10.1186/s12889-015-2241-0	Hla Soe, T., Thein, T., Thar Tun, K., Moe Kyaw, M. and Thida	Compliance of basic health staff on national anti-malarial treatment guideline in selected townships of upper Myanmar	0	0	0	0
452	2021	Databases		Hlaing, T., Wai, K. T., Oo, T., Sint, N., Min, T., Myar, S., Lon, K. N., Naing, M. M., Tun, T. T., Maung, N. L. Y., Galappaththy, G. N. L., Thimarsan, K., Wai, T. T. and Thaung, L. N. N.	Mobility dynamics of migrant workers and their socio-behavioral parameters related to malaria in Tier II, Artemisinin Resistance Containment Zone, Myanmar	0	0	0	0
453	2021	Databases		Hochberg, N. S., Iyer, H. S., Hamer, D. H., MacLeod, W. B., Wilson, M. E., Chen, L. H., Karchmer, A. W., Benoit, C. M., Barnett, E. D., Ooi, W. W. and Kogelman, L.	Pre-travel vaccinations, prescriptions and counseling for medical missionaries and researchers	0	0	0	0
454	2021	Databases		Hoedojo, Saleha, S. and Makimian, R.	A preliminary study on detection of Plasmodium falciparum sporozoites in Anopheles aconitus by enzyme-linked immunosorbent assay	0	0	0	0
455	2021	Databases	http://dx.doi.org/10.1016/0035-9203(84)90271-2	Hoff, W.	Traditional healers and community health	0	0	0	0
456	2021	Databases		Hoffman, S. L., Masbar, S. and Hussein, P. R.	Absence of malaria mortality in villagers with chloroquine-resistant Plasmodium falciparum treated with chloroquine	0	0	0	0
457	2021	PubMed	10.1371/journal.pmed.1002212	Hoffman, S. L., Oster, C. N. and Plowe, C. V.	Naturally acquired antibodies to sporozoites do not prevent malaria: vaccine development implications	0	0	0	0
458	2021	Databases		Hoglund, R. M., Workman, L., Edstein, M. D., Thanh, N. X., Quang, N. N., Zongo, I., Ouedraogo, J. B., Borrmann, S., Mwai, L., Nsanzabana, C., Price, R. N., Dahal, P., Sambol, N. C., Parikh, S., Nosten, F., Ashley, E. A., Phyo, A. P., Lwin, K. M., McGready, R., Day, N. P., Guerin, P. J., White, N. J., Barnes, K. I. and Tarning, J.	Population Pharmacokinetic Properties of Piperaquine in Falciparum Malaria: An Individual Participant Data Meta-Analysis	0	0	0	0
459	2021	PubMed	10.1016/s0035-9203(03)80003-2	Hollingdale, M. R., Collins, W. E. and Campbell, C. C.	In vitro culture of exoerythrocytic parasites of the North Korean strain of Plasmodium vivax in hepatoma cells	0	0	0	0
460	2021	Databases	https://dx.doi.org/10.1016/j.ebiom.2019.09.001	Holtz, T. H., Kachur, S. P., Marum, L. H., Mkandala, C., Chizani, N., Roberts, J. M., Macheso, A. and Parise, M. E.	Care seeking behaviour and treatment of febrile illness in children aged less than five years: a household survey in Blantyre District, Malawi	0	0	0	0
461	2021	Databases	https://dx.doi.org/10.1186/s12884-015-0444-0	Hoo, R., Bruske, E., Dimonte, S., Zhu, L., Mordmuller, B., Sim, B. K. L., Kremsner, P. G., Hoffman, S. L., Bozdech, Z., Frank, M. and Preiser, P. R.	Transcriptome profiling reveals functional variation in Plasmodium falciparum parasites from controlled human malaria infection studies	0	0	0	0
462	2021	Databases	http://dx.doi.org/10.1186/1475-2875-10-30	Hoogenboom, G., Thwin, M. M., Velink, K., Baaijens, M., Charrunwatthana, P., Nosten, F. and McGready, R.	Quality of intrapartum care by skilled birth attendants in a refugee clinic on the Thai-Myanmar border: a survey using WHO Safe Motherhood Needs Assessment	0	0	0	0
463	2021	PubMed	10.1093/infdis/jiw428	Hopkins, H., Asiimwe, C., Oyibo, W., Luchavez, J., Mationg, M. L., Albertini, A., Gonzalez, I. J., Gatton, M. L. and Bell, D.	Blood transfer devices for malaria rapid diagnostic tests: Evaluation of accuracy, safety and ease of use	0	0	0	0
464	2021	PubMed	10.1186/s12936-017-1771-6	Hou, N., Zou, Y., Piao, X., Liu, S., Wang, L., Li, S. and Chen, Q.	T-Cell Immunoglobulin- and Mucin-Domain-Containing Molecule 3 Signaling Blockade Improves Cell-Mediated Immunity Against Malaria	0	0	0	0
465	2021	Databases		Howes, R. E., Chan, E. R., Rakotomanga, T. A., Schulte, S., Gibson, J., Zikursh, M., Franchard, T., Ramiranirina, B., Ratsimbasoa, A. and Zimmerman, P. A.	Prevalence and genetic variants of G6PD deficiency among two Malagasy populations living in Plasmodium vivax-endemic areas	0	0	0	0
466	2021	Databases		Htin Zaw, S., Aye, M., Ye, H. and Aye Ko, K.	Study of utilization of rapid diagnostic tests by community health workers and acceptance of the served community of the diagnostic tests in remote malaria-endemic areas	0	0	0	0
467	2021	Databases	https://dx.doi.org/10.1186/1475-2875-12-351	Huong, N. M., Davis, T. M. E., Hewitt, S., Huong, N. V., Uyen, T. T., Nhan, D. H. and Cong, L. D.	Comparison of three antigen detection methods for diagnosis and therapeutic monitoring of malaria: a field study from southern Vietnam	0	0	0	0
468	2021	Databases		Hussain, M. A., Dandona, L. and Schellenberg, D.	Public health system readiness to treat malaria in Odisha State of India	0	0	0	0
469	2021	Databases		Hussain, T., Sharma, S. K. and Mahanta, J.	Antibodies reacting with chloroquine in human sera	0	0	0	0
470	2021	Databases		1	Expanding the health system into the forest: Analysis and response to the challenge of providing malaria services inside forest areas within the greater mekong sub-region in the context of malaria elimination	1	1	g	0
471	2021	Databases	https://dx.doi.org/10.1080/17441692.2013.826708	Huy, R., Leang, R., Canavati, S. E., Richards, J. S., Miotto, O. and Dondorp, A. M.	Intensifying surveillance of antimalarial multidrug resistance in the Cambodian national control program by integrating genetic epidemiology into routine activities of village malaria workers	0	0	0	0
472	2021	Databases	http://dx.doi.org/10.1046/j.1365-2125.2003.02045.x	Ikram, M. S., Powell, C. L., Bano, R. A., Quddus, A. D., Shah, S. K., Ogden, E. L., Butt, W. R. and Moideen, M. A.	Communicable disease control in Afghanistan	0	0	0	0
473	2021	Databases	http://dx.doi.org/10.7883/yoken.JJID.2015.063	Ilett, K. F., Davis, T. M. E. and Batty, K. T.	Protein binding and alpha:beta anomer ratio of dihydroartemisinin in vivo	0	0	0	0
474	2021	Databases	https://dx.doi.org/10.1093/trstmh/try003	Imai, K., Mikita, K., Kawana, A., Miyahira, Y., Nakayama, E., Kobayashi, Y., Mitarai, A., Honma, Y., Miyake, S., Kaku, K. and Maeda, T.	Chikungunya fever in Japan imported from the Caribbean Islands	0	0	0	0
475	2021	Databases	http://dx.doi.org/10.1186/s12936-019-2758-2	Inoue, Y., Takahashi, D., Kondo, N., Yoshii, A., Sekihara, M., Hombhanje, F. W. and Tsukahara, T.	Village health volunteers' individual social capital and caretakers' health service utilization for febrile children in Malaria-endemic villages in Papua New Guinea	1	1	1	1
476	2021	Databases	http://dx.doi.org/10.4269/ajtmh.abstract2019	Ipa, M., Widawati, M. and Dhewantara, P. W.	Individual and contextual factors predicting self-reported malaria among adults in eastern Indonesia: Findings from Indonesian community-based survey	0	0	0	0
477	2021	Databases	http://dx.doi.org/10.15562/bmj.v7i2.822	Islam, A., Naher, S. and Kabir, M.	Review of access and use of long lasting insecticidal bed nets (LLINS) in malaria endemic areas of Bangladesh	0	0	0	0
478	2021	Databases		Isnawati, A., Gitawati, R., Raini, M., Rooslamiati, I., Marliany, L., Setiawaty, E. and Setiawaty, V.	Bioequivalence study of dihydroartemisinin-piperaquine (DHP) generic formulation in fixed-dose combination, in healthy Indonesian volunteers	0	0	0	0
479	2021	Databases	https://dx.doi.org/10.1371/journal.pntd.0006148	Isrctn	Artesunate and Amodiaquine: tolerability and pharmacokinetic study in healthy normal volunteers of non-fixed and fixed combination (Malaysia)	0	0	0	0
480	2021	Databases		Iwagami, M., Keomalaphet, S., Khattignavong, P., Soundala, P., Lorphachan, L., Matsumoto-Takahashi, E., Strobel, M., Reinharz, D., Phommasansack, M., Hongvanthong, B., Brey, P. T. and Kano, S.	The detection of cryptic Plasmodium infection among villagers in Attapeu province, Lao PDR	0	0	0	0
481	2021	PubMed	10.3389/fphys.2019.01230	Jackson, S., Sleigh, A. C. and Liu, X.-L.	Cost of malaria control in China: Henan's consolidation programme from community and government perspectives	0	0	0	0
482	2021	Databases		Jacob, S. S., Prasad, K., Rao, P., Kamath, A., Hegde, R. B., Baby, P. M. and Rao, R. K.	Computerized Morphometric Analysis of Eryptosis	0	0	0	0
483	2021	PubMed	10.1128/aac.00868-17	Jafri, T. K., Mehtab, K., Faizan, M., Patel, U. K., Hashmi, S. A., Farooq, U., Ahsan, A. A. Z., Ahsan, Z., Sheikh, S. I., Azeem, K., Zakai, Y., Mehtab, M. and Hasan, R.	Frequency of diseases among flood affected individuals at relief camps of Karachi Pakistan	0	0	0	0
484	2021	Databases	https://dx.doi.org/10.1007/s12098-009-0121-2	Jain, J. P., Leong, F. J., Chen, L., Kalluri, S., Koradia, V., Stein, D. S., Wolf, M. C., Sunkara, G. and Kota, J.	Bioavailability of Lumefantrine Is Significantly Enhanced with a Novel Formulation Approach, an Outcome from a Randomized, Open-Label Pharmacokinetic Study in Healthy Volunteers	0	0	0	0
485	2021	Databases		Jain, R., Awasthi, S. and Awasthi, A.	IMCI approach in tertiary hospitals, India	0	0	0	0
486	2021	Databases		Jain, Y., Kataria, R., Patil, S., Kadam, S., Kataria, A., Jain, R., Kurbude, R. and Shinde, S.	burden & pattern of illnesses among the tribal communities in central India : A report from a community health programme	0	0	0	0
487	2021	Databases	http://dx.doi.org/10.5958/0976-5506.2019.01749.2	Jamaludin, A., Mohamad, M., Navaratnam, V., Yeoh, P. Y. and Wernsdorfer, W. H.	Multiple-dose pharmacokinetic study of proguanil and cycloguanil following 12-hourly administration of 100 mg proguanil hydrochloride	0	0	0	0
488	2021	Databases		Jarona, M. M., Hastuty, H. S. B., Abas, M. and Hermanus, A.	The affairs of anopheles mosquito in the working area 2015 Hamadi Puskesmas Kota Jayapura	0	0	0	0
489	2021	Databases	http://dx.doi.org/10.1016/0035-9203(82)90122-5	Jaspers, C. A., Hopperus Buma, A. P., van Thiel, P. P., van Hulst, R. A. and Kager, P. A.	Tolerance of mefloquine chemoprophylaxis in Dutch military personnel	0	0	0	0
490	2021	Databases		Jiang, J. B., Huang, J. C., Liang, D. S., Liu, J. X., Zhang, S. W. and Cheng, F. C.	Long incubation of Plasmodium vivax multinucleatum as demonstrated in three experimental human cases	0	0	0	0
491	2021	Databases	https://dx.doi.org/10.1128/AAC.03829-14	Jiraporn, K., Kesara, N.-B., Jiraporn, K. and Kesara, N.-B.	The Effect of ABO Blood Groups, Hemoglobinopathy, and Heme Oxygenase-1 Polymorphisms on Malaria Susceptibility and Severity	0	0	0	0
492	2021	Databases	http://dx.doi.org/10.4269/ajtmh.abstract2019	Jittamala, P., Pukrittayakamee, S., Ashley, E. A., Nosten, F., Hanboonkunupakarn, B., Lee, S. J., Thana, P., Chairat, K., Blessborn, D., Panapipat, S., White, N. J., Day, N. P. J. and Tarning, J.	Pharmacokinetic interactions between primaquine and pyronaridine-artesunate in healthy adult Thai subjects	0	0	0	0
493	2021	Databases		Jittamala, P., Pukrittayakamee, S., Hanboonkunupakarn, B., Watson, J., Tarning, J., Day, N., White, N., Taylor, W., Chu, C., Bancone, G. and Nosten, F.	A potentially safer radical cure regimen of primaquine-early results from a primaquine challenge study in healthy glucose-6-phosphate dehydrogenase deficient males	0	0	0	0
494	2021	Databases		Jones, A. M.	Popular participation in community health programmes	0	0	0	0
495	2021	Databases	http://dx.doi.org/10.4269/ajtmh.abstract2019	Jones, C. R. and Ovenell, S. M.	Determination of plasma concentrations of dapsone, monoacetyl dapsone and pyrimethamine in human subjects dosed with maloprim	0	0	0	0
496	2021	Databases		Jones, F. K., Wesolowski, A., Sullivan, D. J., Gurley, E. S., Phru, C. S., Hossain, M. S. and Khan, W. A.	Characterization of endemic year-round malaria transmission in the Chittagong Hill tracts of Bangladesh	0	0	0	0
497	2021	Databases		Jones, T. R., Yuan, L. F., Marwoto, H. A., Gordon, D. M., Wirtz, R. A. and Hoffman, S. L.	Low immunogenicity of a Plasmodium vivax circumsporozoite protein epitope bound by a protective monoclonal antibody	0	0	0	0
498	2021	Databases		Jorgensen, P., Chanthap, L., Rebueno, A., Tsuyuoka, R. and Bell, D.	Malaria rapid diagnostic tests in tropical climates: the need for a cool chain	0	0	0	0
499	2021	Databases		Joshi, A. B., Banjara, M. R., Pokhrel, S., Jimba, M., Singhasivanon, P. and Ashford, R. W.	Elimination of visceral leishmaniasis in Nepal: pipe-dreams and possibilities	0	0	0	0
500	2021	Databases		Kaadan, A.	The effect of civil war on cutaneous leishmaniasis "aleppo button" in aleppo city	0	0	0	0
501	2021	Databases		Kabir, M. M., Naher, S., Islam, A., Karim, A., Rasid, M. H.-O. and Laskar, S. I.	Vector control using LLIN/ITN: Reduction of malaria morbidity in Bangladesh	0	0	0	0
502	2021	Databases		Kaewpoonsri, N., Okanurak, K., Kitayaporn, D., Kaewkungwal, J., Vijaykadga, S. and Thamaree, S.	Factors related to volunteer comprehension of informed consent for a clinical trial	0	0	0	0
503	2021	Databases		Kaewsonthi, S. and Harding, A. G.	Cost and performance of malaria surveillance: the patients' perspectives	0	0	0	0
504	2021	Databases		Kaewsonthi, S. and Harding, A. G.	Role of village volunteers in control of mosquito-borne diseases - social and economic costs	0	0	0	0
505	2021	PubMed	10.1371/journal.pmed.1002553	Kalla, N. R.	Gossypol	0	0	0	0
506	2021	Databases		Källander, K., Alfvén, T., Funk, T., Abebe, A., Hailemariam, A., Getachew, D., Petzold, M., Steinhardt, L. C. and Gutman, J. R.	Universal versus conditional day 3 follow-up for children with non-severe unclassified fever at the community level in Ethiopia: A cluster-randomised non-inferiority trial	0	0	0	0
507	2021	Databases	https://dx.doi.org/10.1016/j.actatropica.2010.01.012	Kamolratanakul, P., Dhanamun, B. and Thaithong, S.	Human behavior in relation to selection of malaria treatment	0	0	0	0
508	2021	Databases		Kaneko, A.	A community-directed strategy for sustainable malaria elimination on islands: short-term MDA integrated with ITNs and robust surveillance	0	0	0	0
509	2021	Databases		Kaneko, A., Taleo, G., Kalkoa, M., Yamar, S., Kobayakawa, T. and Bjorkman, A.	Malaria eradication on islands	0	0	0	0
510	2021	PubMed	10.1371/journal.pntd.0005177	Kannathasan, S., Antonyrajan, A., Srikrishnaraj, K. A., Karunaratne, S. H. P. P., Karunaweera, N. D. and Surendran, S. N.	Studies on prevalence of anopheline species and community perception of malaria in Jaffna district, Sri Lanka	0	0	0	0
511	2021	PubMed	10.3389/fimmu.2020.00893	Kano, F. S., Souza-Silva, F. A., Torres, L. M., Lima, B. A., Sousa, T. N., Alves, J. R., Rocha, R. S., Fontes, C. J., Sanchez, B. A., Adams, J. H., Brito, C. F., Pires, D. E., Ascher, D. B., Sell, A. M. and Carvalho, L. H.	The Presence, Persistence and Functional Properties of Plasmodium vivax Duffy Binding Protein II Antibodies Are Influenced by HLA Class II Allelic Variants	0	0	0	0
512	2021	Databases	https://dx.doi.org/10.1016/S2214-109X(15)00294-6	Kanoi, B. N., Nagaoka, H., White, M. T., Morita, M., Palacpac, N. M. Q., Ntege, E. H., Balikagala, B., Yeka, A., Egwang, T. G., Horii, T., Tsuboi, T. and Takashima, E.	Global Repertoire of Human Antibodies Against Plasmodium falciparum RIFINs, SURFINs, and STEVORs in a Malaria Exposed Population	0	0	0	0
513	2021	Databases		Kanyuka, M., Ndawala, J., Mleme, T., Chisesa, L., Makwemba, M., Amouzou, A., Borghi, J., Daire, J., Ferrabee, R., Hazel, E., Heidkamp, R., Hill, K., Martinez Alvarez, M., Mgalula, L., Munthali, S., Nambiar, B., Nsona, H., Park, L., Walker, N., Daelmans, B., Bryce, J. and Colbourn, T.	Malawi and Millennium Development Goal 4: a Countdown to 2015 country case study	0	0	0	0
514	2021	Databases		Kapil, U., Paul, D. and Manocha, S.	Knowledge and attitude among child development project officers towards breast feeding	0	0	0	0
515	2021	Databases		Kapoor, P. L., Joshi, G. Y., Ranade, M. G., Rao, M. S. and Deodhar, N. S.	Integrated surveys as a tool for early case detection in leprosy control programme	0	0	0	0
516	2021	PubMed	10.2165/00003088-199019040-00002	Kapoor, S. K., Anand, K., Sharmanna, B. R. and Mullick, A. K.	Time utilisation pattern of staff of two primary health centres in Ballavgarh, Haryana	0	0	0	0
517	2021	Databases		Karbwang, J., Back, D. J., Bunnag, D. and Breckenridge, A. M.	A comparison of the pharmacokinetics of mefloquine in healthy Thai volunteers and in Thai patients with falciparum malaria	0	0	0	0
518	2021	Databases		Karbwang, J., Bangchang, K. N., Supapojana, A., Bunnag, D. and Harinasuta, T.	Pharmacokinetics of prophylactic mefloquine in Thai healthy volunteers	0	0	0	0
519	2021	Databases		Karbwang, J., Fungladda, W., Pickard, C. E., Shires, S., Hay, A. and Feely, M.	Initial evaluation of low-dose phenobarbital as an indicator of compliance with antimalarial drug treatment	0	0	0	0
520	2021	Databases		Karbwang, J., Looareesuwan, S., Back, D. J., Migasana, S., Bunnag, D. and Breckenridge, A. M.	Effect of oral contraceptive steroids on the clinical course of malaria infection and on the pharmacokinetics of mefloquine in Thai women	0	0	0	0
521	2021	Databases		Karbwang, J., Molunto, P., Na Bangchang, K., Banmairuroi, V., Bunnag, D. and Harinasuta, T.	Pharmacokinetics of prophylactic mefloquine	0	0	0	0
522	2021	Databases	http://dx.doi.org/10.1007/BF02285105	Karbwang, J., Na Bangchang, K., Back, D. J., Bunnag, D. and Rooney, W.	Effect of tetracycline on mefloquine pharmacokinetics in Thai males	0	0	0	0
523	2021	Databases		Karbwang, J., Ward, S. A., Milton, K. A., Na Bangchang, K. and Edwards, G.	Pharmacokinetics of halofantrine in healthy Thai volunteers	0	0	0	0
524	2021	Databases	https://dx.doi.org/10.1016/j.actatropica.2016.04.002	Karbwang, J. and White, N. J.	Clinical pharmacokinetics of mefloquine	0	0	0	0
525	2021	Databases	http://dx.doi.org/10.1001/jama.297.21.2381	Karl, S., Laman, M., Moore, B. R., Benjamin, J. M., Salib, M., Lorry, L., Maripal, S., Siba, P., Robinson, L. J., Mueller, I. and Davis, T. M. E.	Risk factors for Plasmodium falciparum and Plasmodium vivax gametocyte carriage in Papua New Guinean children with uncomplicated malaria	0	0	0	0
526	2021	Databases	http://dx.doi.org/10.1186/1475-2875-13-59	Karunajeewa, H. A., Manning, L., Ilett, K. F., Mueller, I. and Davis, T. M. E.	Rectal administration of artemisinin derivatives for the treatment of malaria	0	0	0	0
527	2021	Databases		Karunaweera, N. D., Galappaththy, G. N. and Wirth, D. F.	On the road to eliminate malaria in Sri Lanka: Lessons from history, challenges, gaps in knowledge and research needs	0	0	0	0
528	2021	Databases		Kawahara, Y.	War Relief of Japanese Red Cross Nurses in the Lost Battle of Burma	0	0	0	0
529	2021	Databases	https://dx.doi.org/10.1007/s10038-006-0044-y	Kawai, S., Shimada, M., Ohnishi, K., Ono, R., Ikemori, R. and Matsuda, H.	A case of relapse of vivax malaria after radical treatment with primaquine	0	0	0	0
530	2021	Databases		Kawamoto, F., Matsuoka, H., Kanbe, T., Tantular, I. S., Pusarawati, S., Kerong, H. I., Damianus, W., Mere, D. and Dachlan, Y. P.	Further investigations of glucose-6-phosphate dehydrogenase variants in Flores Island, eastern Indonesia	0	0	0	0
531	2021	PubMed	10.1016/j.ejca.2008.07.022	Keller, S.	Good reproductive health involves many services	0	0	0	0
532	2021	Databases		Kellie, S. J. and Howard, S. C.	Global child health priorities: what role for paediatric oncologists?	0	0	0	0
533	2021	Databases	https://dx.doi.org/10.1186/1475-2875-10-249	Kelly, G. C., Lover, A. A., Pham, H. Q., Ohrt, C., Nguyen, T. X., Ngo, T. D., Nguyen, X. X., Nguyen, A. Q., Ngo, T. D., Tran, D. T. and Martin, N.	Implementing enhanced high-resolution surveillance using spatial decision support systems (SDSS) to guide targeted rapid response in multidrug resistant areas of vietnam	0	0	0	0
534	2021	Databases	http://dx.doi.org/10.1111/j.1742-6723.2011.01364.x	Khalil, I. F., Alifrangis, M., Recke, C., Hoegberg, L. C., Ronn, A., Bygbjerg, I. C. and Koch, C.	Development of ELISA-based methods to measure the anti-malarial drug chloroquine in plasma and in pharmaceutical formulations	0	0	0	0
535	2021	Databases		Khawaja, F.	Quality care in resource poor situations: Kiunga, PNG	0	0	0	0
536	2021	Databases		Kheang, S. T.	Reducing malaria among migrants and mobile workers in the greater mekong sub-region by broadening opportunities for malaria services and prevention	0	0	0	0
537	2021	Databases		Kheang, S. T.	Addressing artemisinin-resistant malaria by identifying malaria hotspots in Cambodia	0	0	0	0
538	2021	Databases		Kheang, S. T.	The vital role of volunteers in containing artemisinin resistant malaria: Lessons from western Cambodia	0	0	0	0
539	2021	Databases		Kheang, S. T.	Private sector surveillance and response: Lessons from Western Cambodia	0	0	0	0
540	2021	Databases	https://dx.doi.org/10.2105/AJPH.2011.300228	Kheang, S. T., Chy, S., Nguon, S., Seak, K. M., Hustedt, J., Sen, S. A., Khorn, L., Ek, S., Om, B., Heng, P., Siv, S., Huy, R. and Slot, R.	Achieving interruption of locally transmitted plasmodium falciparum malaria cases through piloting a basic essential package of activities for malaria elimination in the context of artemisinin resistance, 2015-2017	0	0	0	0
541	2021	Databases		Kheang, S. T., Duong, S. and Olkkonen, A.	Increasing access to early malaria diagnosis and prompted treatment in remote cambodian villages	0	0	0	0
542	2021	Databases	https://dx.doi.org/10.9745/GHSP-D-17-00318	Kheang, S. T., Han, M. M., Thida, Y., Naung, N., Tun, Z. T., Thwin, M. M., Win, K. M., Hein, S. T., Price, T. and Kak, N.	The role of mobile data management systems in malaria elimination in myanmar	0	0	0	0
543	2021	Databases	https://dx.doi.org/10.1186/s12936-016-1292-8	Kheang, S. T., Lin, M. A., Lwin, S., Naing, Y. H., Yarzar, P., Kak, N. and Price, T.	Malaria Case Detection Among Mobile Populations and Migrant Workers in Myanmar: Comparison of 3 Service Delivery Approaches	0	0	0	0
544	2021	Databases		Khin, H. S. S., Aung, T., Thi, A., White, C. and Group, A. C.	Oral artemisinin monotherapy removal from the private sector in Eastern Myanmar between 2012 and 2014	0	0	0	0
545	2021	PubMed	10.1093/infdis/jiw234	Khoobdel, M. and Jonaidi, N.	Laboratory determination of protection time in four chemical repellents against Anopheles stephensi	0	0	0	0
546	2021	Databases		Khoury, D. S., Cromer, D., Möhrle, J. J., McCarthy, J. S. and Davenport, M. P.	Defining the Effectiveness of Antimalarial Chemotherapy: Investigation of the Lag in Parasite Clearance Following Drug Administration	0	0	0	0
547	2021	Databases	http://dx.doi.org/10.1186/1756-3305-4-160	Kidson, C.	Information and disease prevention in public and private health domains	0	0	0	0
548	2021	Databases	https://dx.doi.org/10.1159/000444144	Killeen, G. F., Okumu, F. O., N'Guessan, R., Coosemans, M., Adeogun, A., Awolola, S., Etang, J., Dabire, R. K. and Corbel, V.	The importance of considering community-level effects when selecting insecticidal malaria vector products	0	0	0	0
549	2021	Databases	http://dx.doi.org/10.1016/j.actatropica.2008.01.002	Kim, J., Jang, J. W., Kim, J. Y., Oh, D. J. and Lim, C. S.	Combined Use of Malaria Antigen and Antibody Enzyme-Linked Immunosorbent Assay for Blood Screening of Plasmodium vivax in the Republic of Korea	0	0	0	0
550	2021	Databases	https://dx.doi.org/10.1111/j.1365-3156.2011.02846.x	Kim, J., Oh, J., Chang, E., Bae, S., Nam, D., Lee, C., Yang, J., Lee, C., Lee, W., Kim, H., Klein, T. A., Lim, C. and Kim, Y.	Alteration of platelet counts and lipid profiles after treatment of acute Plasmodium vivax	0	0	0	0
551	2021	Databases	https://dx.doi.org/10.1111/j.1365-3156.2008.02163.x	Kim, K. H., Jang, J. W., Woo, M. K., Oh, J. S., Han, E. T., Lee, W. J., An, S. S. A. and Lim, C. S.	Evaluation of four rapid diagnostic tests for the diagnosis of Plasmodium vivax in Korea	0	0	0	0
552	2021	Databases	http://dx.doi.org/10.1186/s12936-015-0633-3	Kim, S., Nhem, S., Dourng, D. and Menard, D.	Malaria rapid diagnostic test as point-of-care test: Study protocol for evaluating the VIKIA Malaria Ag Pf/Pan	0	0	0	0
553	2021	Databases	https://dx.doi.org/10.1186/1475-2875-9-89	Kim, S. H., Nam, M.-H., Roh, K. H., Park, H. C., Nam, D. H., Park, G. H., Han, E. T., Klein, T. A. and Lim, C. S.	Evaluation of a rapid diagnostic test specific for Plasmodium vivax	0	0	0	0
554	2021	Databases	http://dx.doi.org/10.1089/acm.2013.1502a	Kinzer, M. H., Chand, K., Basri, H., Lederman, E. R., Susanti, A. I., Elyazar, I., Taleo, G., Rogers, W. O., Bangs, M. J. and Maguire, J. D.	Active case detection, treatment of falciparum malaria with combined chloroquine and sulphadoxine/pyrimethamine and vivax malaria with chloroquine and molecular markers of anti-malarial resistance in the Republic of Vanuatu	0	0	0	0
555	2021	Databases		Kirschner, K., Mandel, R. and Conboy, L.	Using acupuncture to encourage community wellness in Uganda	0	0	0	0
556	2021	Databases	https://dx.doi.org/10.1111/j.2042-7158.2012.01554.x	Kishore, J., Gupta, V. K., Singh, S. V., Garg, S., Kaur, R. and Ingle, G. K.	Impact of health education intervention on knowledge and community action for malaria control in Delhi	0	0	0	0
557	2021	Databases		Klein, K., Aarons, L., Ter Kuile, F. O., Nosten, F., White, N. J., Edstein, M. D. and Teja-Isavadharm, P.	Population pharmacokinetics of halofantrine in healthy volunteers and patients with symptomatic falciparum malaria	0	0	0	0
558	2021	Databases	https://dx.doi.org/10.1016/S1473-3099(18)30172-5	Klein, T. A., Lima, J. B. P. and Tang, A. T.	Seasonal distribution and diel biting patterns of culicine mosquitoes in Costa Marques, Rondônia, Brazil	0	0	0	0
559	2021	Databases	https://dx.doi.org/10.1111/bcp.12660	Kleinschmidt, I., Bradley, J., Knox, T. B., Mnzava, A. P., Kafy, H. T., Mbogo, C., Ismail, B. A., Bigoga, J. D., Adechoubou, A., Raghavendra, K., Cook, J., Malik, E. M., Nkuni, Z. J., Macdonald, M., Bayoh, N., Ochomo, E., Fondjo, E., Awono-Ambene, H. P., Etang, J., Akogbeto, M., Bhatt, R. M., Chourasia, M. K., Swain, D. K., Kinyari, T., Subramaniam, K., Massougbodji, A., Oke-Sopoh, M., Ogouyemi-H…	Implications of insecticide resistance for malaria vector control with long-lasting insecticidal nets: a WHO-coordinated, prospective, international, observational cohort study	0	0	0	0
560	2021	Databases		Kloprogge, F., McGready, R., Phyo, A. P., Rijken, M. J., Hanpithakpon, W., Than, H. H., Hlaing, N., Zin, N. T., Day, N. P. J., White, N. J., Nosten, F. and Tarning, J.	Opposite malaria and pregnancy effect on oral bioavailability of artesunate - a population pharmacokinetic evaluation	0	0	0	0
561	2021	Databases		Klufio, C. A.	Malaria in pregnancy	0	0	0	0
562	2021	PubMed	10.1186/s12936-017-2125-0	Ko, B. B. T., Lwin, S., Win, K. T., Chit, T. T., Shein, S. N. M., Htun, Z. N., Tun, K. M., Monti, F., Price, T. and Al Mossawi, H. J.	Assessment of malaria services offered by private providers in rural, under-served areas of Tanintharyi Region, myanmar	0	0	0	0
563	2021	Databases	https://dx.doi.org/10.1002/cpt.1716	Kobylinski, K. C., Escobedo-Vargas, K. S., López-Sifuentes, V. M., Durand, S., Smith, E. S., Baldeviano, G. C., Gerbasi, R. V., Ballard, S. B., Stoops, C. A. and Vásquez, G. M.	Ivermectin susceptibility, sporontocidal effect, and inhibition of time to re-feed in the Amazonian malaria vector Anopheles darlingi	0	0	0	0
564	2021	Databases	http://dx.doi.org/10.1186/s12936-017-1923-8	Kobylinski, K. C., Jittamala, P., Hanboonkunupakarn, B., Pukrittayakamee, S., Pantuwatana, K., Phasomkusolsil, S., Davidson, S. A., Winterberg, M., Hoglund, R. M., Mukaka, M., van der Pluijm, R. W., Dondorp, A., Day, N. P. J., White, N. J. and Tarning, J.	Safety, Pharmacokinetics, and Mosquito-Lethal Effects of Ivermectin in Combination With Dihydroartemisinin-Piperaquine and Primaquine in Healthy Adult Thai Subjects	0	0	0	0
565	2021	Databases		Kobylinski, K. C., Ubalee, R., Ponlawat, A., Nitatsukprasert, C., Phasomkulsolsil, S., Wattanakul, T., Tarning, J., Na-Bangchang, K., McCardle, P. W., Davidson, S. A. and Richardson, J. H.	Ivermectin susceptibility and sporontocidal effect in Greater Mekong Subregion Anopheles	0	0	0	0
566	2021	Databases		Kodim, N., Miko, T. Y., Simanjorang, C., Achmadi, U. F., Kurniawan, A. and Krianto, T.	Effectiveness of health education in reducing Plasmodium vivax malaria recurrence in Sentani Papua	0	0	0	0
567	2021	Databases		Kolaczinski, J.	Roll Back Malaria in the aftermath of complex emergencies: the example of Afghanistan	0	0	0	0
568	2021	PubMed	10.1589/jpts.31.112	Kongpatanakul, S., Chatsiricharoenkul, S., Sathirakul, K., Suputtamongkol, Y., Atipas, S., Watnasirichaikul, S., Pongnarin, P. and Sangvanich, P.	Evaluation of the safety and relative bioavailability of a new dihydroartemisinin tablet formulation in healthy Thai volunteers	0	0	0	0
569	2021	Databases		Konno, K., Chibwana, S. and Takata, Y.	Intensive physiotherapy with subsequent community-based rehabilitation: two cases of cerebral malaria in rural areas of Malawi	0	0	0	0
570	2021	Databases	http://dx.doi.org/10.1016/S0277-9536%2899%2900378-0	Konradsen, F., Steele, P., Perera, D., Van Der Hoek, W., Amerasinghe, P. H. and Amerasinghe, F. P.	Cost of malaria control in Sri Lanka	0	0	0	0
571	2021	Databases		Konradsen, F., Van Der Hoek, W., Amerasinghe, P. H., Perera, D. and Amerasinghe, F. P.	A village treatment center for malaria: Community response in Sri Lanka	0	0	0	0
572	2021	Databases		Korgaonkar, N. S., Kumar, A., Yadav, R. S., Kabadi, D. and Dash, A. P.	Mosquito biting activity on humans & detection of Plasmodium falciparum infection in Anopheles stephensi in Goa, India	0	0	0	0
573	2021	PubMed	10.1128/iai.00327-07	Kori, S., Bhatia, M. and Mishra, A.	A cross-sectional assessment of knowledge of ASHA workers	0	0	0	0
574	2021	Databases		Krause, D. R., Gatton, M. L., Frankland, S., Eisen, D. P., Good, M. F., Tilley, L. and Cheng, Q.	Characterization of the antibody response against Plasmodium falciparum erythrocyte membrane protein 1 in human volunteers	0	0	0	0
575	2021	Databases		Krishna, S., Taylor, A. M., Supanaranond, W., Pukrittayakamee, S., ter Kuile, F., Tawfiq, K. M., Holloway, P. A. and White, N. J.	Thiamine deficiency and malaria in adults from southeast Asia	0	0	0	0
576	2021	Databases		Kulkarni, S. M. and Wattal, B. L.	A report on the natural infection of Anopheles fluviatilis James, 1902 (Diptera: Culicidae) with malaria parasites, in Bastar District, Madhya Pradesh	0	0	0	0
577	2021	Databases	https://dx.doi.org/10.1093/heapol/czn051	Kullu, B. K., Majhi, C., Pradhan, B. and Swain, D. K.	Lipid profiles among Plasmodium falciparum infected, non malarial febrile patients and volunteers	0	0	0	0
578	2021	Databases		Kumar, D., Aggarwal, A. K. and Kumar, R.	The effect of interrupted 5-day training on Integrated Management of Neonatal and Childhood Illness on the knowledge and skills of primary health care workers	0	0	0	0
579	2021	Databases	https://dx.doi.org/10.1186/s12936-020-03298-2	Kumar, K. R. and Gururaj, G.	Community perception regarding mosquito-borne diseases in Karnataka State, India	0	0	0	0
580	2021	Databases	http://dx.doi.org/10.1136/jech.57.5.392	Kumar, R., Farzeen, M., Hafeez, A., Achakzai, B. K., Vankwani, M., Lal, M., Iqbal, R. and Somrongthong, R.	Effectiveness of a health education intervention on the use of long-lasting insecticidal nets for the prevention of malaria in pregnant women of Pakistan: a quasi-experimental study	0	0	0	0
581	2021	Databases	http://dx.doi.org/10.1002/eji.201670200	Kumar, R., Krishnan, S. K., Rajashree, N., Patil, R. R., Cauverappa, T. J. and Maiya, V.	Perceptions of mosquito borne diseases	0	0	0	0
582	2021	Databases		Kumpitak, C., Sattabongkot, J., Longley, R., Reyes-Sandoval, A., Montoya-Diaz, E., Dunachie, S., Nguitragool, W. and Mueller, I.	Acquisition and longevity of antibodies to Plasmodium vivax pre-erythrocytic antigens in western Thailand	0	0	0	0
583	2021	Databases		Kung Chien, C. and Huang Shen, C.	Malaria control in China. With special reference to bioenvironmental methods of control	0	0	0	0
584	2021	Databases		Kuntawunginn, W., Arsanok, M., Wongarunkochakorn, S., Mathavarat, C., Thongpiam, C., Phontham, K., Pidtana, K., Boonyarangka, P., Feldman, M., Sriwichai, S., Spring, M., Jongsakul, K., Wojnarski, M., Fukuda, M., Lon, C., Smith, P. L., Chann, S., Lychhea, H., Sarath, N., My, M., Soch, V., Yom, Y., Sea, D. and Nyagaya-Wojnarski, B.	Comparison of two quantitative assays to measure G6PD activity in a malaria risk population in Western Cambodia	0	0	0	0
585	2021	Databases		Kuratsuji, T.	The joint JMA-JICA project in Nepal	0	0	0	0
586	2021	Databases		Kusaka, M., Setiabudy, R., Chiba, K. and Ishizaki, T.	Simultaneous measurement of proguanil and its metabolites in human plasma and urine by reversed-phase high-performance liquid chromatography, and its preliminary application in relation to genetically determined s-mephenytoin 4'-hydroxylation status	0	0	0	0
587	2021	PubMed	10.1186/1475-2875-10-187	Kusriastuti, R. and Sutomo, S.	Evolution of dengue prevention and control programme in Indonesia	0	0	0	0
588	2021	PubMed	10.1371/journal.pone.0156954	Kwansa-Bentum, B., Ayi, I., Suzuki, T., Otchere, J., Kumagai, T., Anyan, W. K., Osei, J. H., Asahi, H., Ofori, M. F., Akao, N., Wilson, M. D., Boakye, D. A. and Ohta, N.	Plasmodium falciparum isolates from southern Ghana exhibit polymorphisms in the SERCA-type PfATPase6 though sensitive to artesunate in vitro	0	0	0	0
589	2021	Databases	https://dx.doi.org/10.1186/s12936-016-1102-3	Kyabayinze, D. J., Zongo, I., Cunningham, J., Gatton, M., Angutoko, P., Ategeka, J., Compaoré, Y. D., Muehlenbachs, A., Mulondo, J., Nakalembe, M., Somé, F. A., Ouattara, A., Rouamba, N., Ouédraogo, J. B., Hopkins, H. and Bell, D.	HRP2 and pLDH-Based Rapid Diagnostic Tests, Expert Microscopy, and PCR for Detection of Malaria Infection during Pregnancy and at Delivery in Areas of Varied Transmission: A Prospective Cohort Study in Burkina Faso and Uganda	0	0	0	0
590	2021	Databases	http://dx.doi.org/10.1007/s40258-017-0305-2	Kyaw, S. S., Drake, T., Thi, A., Kyaw, M. P., Hlaing, T., Smithuis, F. M., White, L. J. and Lubell, Y.	Malaria community health workers in Myanmar: a cost analysis	0	0	0	0
591	2021	Databases	http://dx.doi.org/10.1586/erv.09.147	Kyaw, S. S., Smithuis, F. M., Drake, T. L., Lubell, Y., Devine, A., Day, N. P. J., White, L. J. and Kyaw, M. P.	Geographic Resource Allocation Based on Cost Effectiveness: An Application to Malaria Policy	0	0	0	0
592	2021	Databases	https://dx.doi.org/10.1056/NEJMoa1710775	Kyd, J. M.	3rd Global Vaccine Congress	0	0	0	0
593	2021	Databases		Lacerda, M. V. G., Llanos-Cuentas, A., Krudsood, S., Lon, C., Saunders, D. L., Mohammed, R., Yilma, D., Batista Pereira, D., Espino, F. E. J., Mia, R. Z., Chuquiyauri, R., Val, F., Casapia, M., Monteiro, W. M., Brito, M. A. M., Costa, M. R. F., Buathong, N., Noedl, H., Diro, E., Getie, S., Wubie, K. M., Abdissa, A., Zeynudin, A., Abebe, C., Tada, M. S., Brand, F., Beck, H.-P., Angus, B., Duparc, …	Single-Dose Tafenoquine to Prevent Relapse of Plasmodium vivax Malaria	0	0	0	0
594	2021	Databases		Lacey, L. A. and Warren, M.	Feasibility of using community based malaria control in West Timor, Indonesia	0	0	0	0
595	2021	Databases		Laing, A. B.	The impact of malaria chemoprophylaxis in Africa with special reference to Madagascar, Cameroon, and Senegal	0	0	0	0
596	2021	Databases		Lal, S., Jain, R. B., Khanna, P. and Malik, J. S.	Health education at PHC level -- status and strategies	0	0	0	0
597	2021	PubMed	10.1128/jcm.01879-19	Lal, S., Phukan, P. K., Sharma, S. N., Dhillon, G. P., Kaul, S. M. and Saxena, N. B.	Anti-malaria month'--a step forward in multisectoral collaboration and community involvement in malaria control	0	0	0	0
598	2021	Databases	https://dx.doi.org/10.1128/JCM.00565-18	Lalremruata, A., Nguyen, T. T., McCall, M. B. B., Mombo-Ngoma, G., Agnandji, S. T., Adegnika, A. A., Lell, B., Ramharter, M., Hoffman, S. L., Kremsner, P. G. and Mordmüller, B.	Recombinase Polymerase Amplification and Lateral Flow Assay for Ultrasensitive Detection of Low-Density Plasmodium falciparum Infection from Controlled Human Malaria Infection Studies and Naturally Acquired Infections	0	0	0	0
599	2021	Databases	http://dx.doi.org/10.1016/S0140-6736%2820%2930796-0	Landier, J., Haohankhunnatham, W., Das, S., Konghahong, K., Christensen, P., Raksuansak, J., Phattharakokoedbun, P., Kajeechiwa, L., Thwin, M. M., Jang, I. K., Imwong, M., Wiladphaingern, J., Lwin, K. M., Ling, C., Proux, S., Domingo, G. J., Delmas, G. and Nosten, F. H.	Operational Performance of a Plasmodium falciparum Ultrasensitive Rapid Diagnostic Test for Detection of Asymptomatic Infections in Eastern Myanmar	0	0	0	0
600	2021	Databases		Lane, R.	Sarah Gilbert: carving a path towards a COVID-19 vaccine	0	0	0	0
601	2021	Databases		Laoboonchai, A., Kawamoto, F., Thanoosingha, N., Kojima, S., Scott Miller, R. R., Kain, K. C. and Wongsrichanalai, C.	PCR-based ELISA technique for malaria diagnosis of specimens from Thailand	0	0	0	0
602	2021	Databases		Laothavorn, P., Karbwang, J., Na Bangchang, K., Bunnag, D. and Harinasuta, T.	Effect of mefloquine on electrocardiographic changes in uncomplicated falciparum malaria patients	0	0	0	0
603	2021	Databases		Lapau, B.	The role of village malaria workers as village surveillance agents in Bekasi Regency, Indonesia	0	0	0	0
604	2021	Databases	http://dx.doi.org/10.1016/S1473-3099(03)00848-X	Lariosa, T. R.	The role of community health workers in malaria control in the Philippines	0	0	0	0
605	2021	Databases		Larkin, M.	Gates Foundation takes "reality-driven" vision to the field	0	0	0	0
606	2021	PubMed	10.1016/s0140-6736(15)00837-5	Lauwo, J. A. K., Hombhanje, F. W., Tulo, S. P., Maibani, G. and Bjorge, S.	Impact of pre-packaging antimalarial drugs and counselling on compliance with malaria treatment at Port Moresby General Hospital Adult Outpatient Department	0	0	0	0
607	2021	Databases	http://dx.doi.org/10.1016/S0264-410X(96)00150-8	Lawn, J. E., Blencowe, H., Waiswa, P., Amouzou, A., Mathers, C., Hogan, D., Flenady, V., Frøen, J. F., Qureshi, Z. U., Calderwood, C., Shiekh, S., Jassir, F. B., You, D., McClure, E. M., Mathai, M. and Cousens, S.	Stillbirths: rates, risk factors, and acceleration towards 2030	0	0	0	0
608	2021	Databases	http://dx.doi.org/10.1016/S0264-410X(99)00444-2	Lawrence, G., Cheng, Q., Reed, C., Taylor, D., Stowers, A., Cloonan, N., Rzepczyk, C., Smillie, A., Anderson, K., Pombo, D., Allworth, A., Eisen, D., Anders, R. and Saul, A.	Effect of vaccination with 3 recombinant asexual-stage malaria antigens on initial growth rates of Plasmodium falciparum in non-immune volunteers	0	0	0	0
609	2021	Databases	http://dx.doi.org/10.1111/j.1365-3156.2009.02353.x	Lawrence, G. W., Saul, A., Giddy, A. J., Kemp, R. and Pye, D.	Phase I trial in humans of an oil-based adjuvant Seppic MONTANIDE ISA 720	0	0	0	0
610	2021	Databases		Le Xuan, H.	Functioning public health service system in early diagnosis and treatment of malaria in the national malaria control programme - Viet Nam	0	0	0	0
611	2021	PubMed	10.1086/424510	Leake, D. W., Jr. and Hii, J. L.	Giving bednets "fair" tests in field trials against malaria:a case from Sabah, East Malaysia	0	0	0	0
612	2021	Databases	http://dx.doi.org/10.1586/erv.13.16	Leder, K., Black, J., O'Brien, D., Greenwood, Z., Kain, K. C., Schwartz, E., Brown, G. and Torresi, J.	Malaria in travelers: a review of the GeoSentinel surveillance network	0	0	0	0
613	2021	Databases	https://dx.doi.org/10.1080/17441690802676360	Leder, K., Wilson, M. E. and Chen, L. H.	Business travelers: Vaccination considerations for this population	0	0	0	0
614	2021	Databases		Lee, C. I., Smith, L. S., Shwe Oo, E. K., Scharschmidt, B. C., Whichard, E., Kler, T., Lee, T. J. and Richards, A. K.	Internally displaced human resources for health: villager health worker partnerships to scale up a malaria control programme in active conflict areas of eastern Burma	0	0	0	0
615	2021	Databases	http://dx.doi.org/10.3961/jpmph.2013.46.3.111	Lee, H. W., Cho, S. H., Shin, E. H., Lee, J. S., Lee, J. S., Chai, J. Y., Lee, S. H. and Kim, T. S.	Experimental infection of Anopheles sinensis with Korean isolates of Plasmodium vivax	0	0	0	0
616	2021	Databases		Lee, Y. H., Kim, Y. A., Yoon, S.-J., Yeom, J. W. and Oh, I.-H.	Overview of the burden of diseases in North Korea	0	0	0	0
617	2021	Databases		Leggat, P. A., Heydon, J. L. and Menon, A.	Health advice given by general practitioners for travellers from New Zealand	0	0	0	0
618	2021	PubMed	10.1371/journal.pone.0188754	Leimer, R.	Clinical results with mefloquine (results from 1937 treated persons)	0	0	0	0
619	2021	Databases		Leitgeb, A. M., Charunwatthana, P., Rueangveerayut, R., Uthaisin, C., Silamut, K., Chotivanich, K., Sila, P., Moll, K., Lee, S. J., Lindgren, M., Holmer, E., Färnert, A., Kiwuwa, M. S., Kristensen, J., Herder, C., Tarning, J., Wahlgren, M. and Dondorp, A. M.	Inhibition of merozoite invasion and transient de-sequestration by sevuparin in humans with Plasmodium falciparum malaria	0	0	0	0
620	2021	PubMed	10.1093/inthealth/ihz055	Lek, D., Sovannaroth, S., Leang, R., Bunkea, T., Mellor, S., Sintasath, D., Ngor, P., Thompson, M., Habib, N., Bjorge, S., Suy, C., Meek, S. and Cox, J.	New tools for malaria surveillance in Cambodia	0	0	0	0
621	2021	PubMed	10.1186/s12936-017-2162-8	Lemos, M., Fançony, C., Moura, S., Mirante, C., Sousa, P., Barros, H., Nery, S. and Brito, M.	Integrated community-based intervention for urinary schistosomiasis and soil-transmitted helminthiasis in children from Caxito, Angola	0	0	0	0
622	2021	Databases	http://dx.doi.org/10.1128/AAC.03393-14	Leong, F. J., Jain, J. P., Feng, Y., Goswami, B. and Stein, D. S.	A phase 1 evaluation of the pharmacokinetic/pharmacodynamic interaction of the anti-malarial agents KAF156 and piperaquine	0	0	0	0
623	2021	Databases	http://dx.doi.org/10.1128/AAC.03478-14	Leong, F. J., Li, R., Jain, J. P., Lefevre, G., Magnusson, B., Diagana, T. T. and Pertel, P.	A first-in-human randomized, double-blind, placebo-controlled, single- and multiple-ascending oral dose study of novel antimalarial spiroindolone KAE609 (cipargamin) to assess its safety, tolerability, and pharmacokinetics in healthy adult volunteers	0	0	0	0
624	2021	Databases		Leong, F. J., Zhao, R., Zeng, S., Magnusson, B., Diagana, T. T. and Pertel, P.	A first-in-human randomized, double-blind, placebo-controlled, single- and multiple-ascending oral dose study of novel imidazolopiperazine KAF156 to assess its safety, tolerability, and pharmacokinetics in healthy adult volunteers	0	0	0	0
625	2021	Databases		Leonidas, W., Shipili, J. K., Saria, J. A., Lawi, Y., Kweka, E. J., Magogo, F., Kisinza, W. N. and Malebo, H. M.	Bioprospection for Repellent Effect of Natural Volatiles from Ocimum suave Willd Growing in Dar es Salaam, Tanzania against Anopheles Mosquitoes	0	0	0	0
626	2021	Databases		Leshchenko, I. G., Liashenko, I. I. and Bratiichuk, A. N.	[The clinical characteristics of combat injuries against a background of infections]	0	0	0	0
627	2021	Databases	https://dx.doi.org/10.1186/s12916-017-0891-8	Leslie, T., Mikhail, A., Cundill, B., Whitty, C. J., Rowland, M., Mayan, I., Alokozai, A., Mohammed, N., Hasanzai, A. and Bakhtash, H.	Community level management of fever in afghanistan-the role of malaria rapid diagnostic tests	0	0	0	0
628	2021	PubMed	10.2310/7060.2003.2690	Leslie, T., Rowland, M., Mikhail, A., Cundill, B., Willey, B., Alokozai, A., Mayan, I., Hasanzai, A., Baktash, S. H., Mohammed, N., Wood, M., Rahimi, H.-U. R., Laurent, B., Buhler, C. and Whitty, C. J. M.	Use of malaria rapid diagnostic tests by community health workers in Afghanistan: cluster randomised trial	0	0	0	0
629	2021	PubMed	10.1093/infdis/130.3.314	Leutscher, P. D. and Bagley, S. W.	Health-related challenges in United States Peace Corps Volunteers serving for two years in Madagascar	0	0	0	0
630	2021	Databases		Lewis, R. J.	Letter: Research with Plasmodium falciparum in volunteers	0	0	0	0
631	2021	Databases		Li, B., Shen, J., Yang, R., Chen, G., Sun, X., Li, J., Zhang, P., Li, J., Li, H., Fan, B., Yang, N., Guo, T., Dong, C. and Zhang, W.	Assessment of the National Malaria Elimination program and projects funded by the Global Malaria Fund in Yunnan Province in 2012	0	0	0	0
632	2021	Databases		Li, B., Yang, Y., Xu, J., Chen, G., Zhou, S., Zhao, X., Yang, R., Shen, J., Lv, Q., Huan, G., Xu, S., Wei, C., Yang, J., Li, H., Li, J. and Fan, B.	Baseline investigation of the National Malaria Elimination program and projects funded by the Global Malaria Fund in Yunnan Province	0	0	0	0
633	2021	Databases		Li, H. F. and Xu, B. z.	Primary health care: the basis for malaria control in Hubei, China	0	0	0	0
634	2021	Databases		Li, Q. J., Tang, L. Y., Pang, L. L., Zhang, X. J., Wang, Z. M., He, Y. Z., Huang, Z., Yang, B. L. and Wang, W. J.	[Studies on the variability of incubation period of vivax malaria following mosquito biting]	0	0	0	0
635	2021	Databases	http://dx.doi.org/10.1111/vox.12155	Li, X., Li, C., Che, L., Liu, X., Li, Z., Huang, D., He, W. and Dao, Q.	Observation on efficacy of artemether compound against vivax malaria	0	0	0	0
636	2021	Databases	http://dx.doi.org/10.1111/j.1423-0410.2011.01498-2.x	Lim, C. S., Cho, C. H., Jang, J. W., Oh, D. J. and Park, Y. M.	Advantage of combined use of malaria antigen and antibody elisa for blood screening of P. VIVAX in the republic of Korea	0	0	0	0
637	2021	Databases		Lim, C. S., Cho, C. H., Jang, J. W., Suh, J. S. and Hamm, J. Y.	Evaluation of plasmodium Vivax antigen enzyme-linked immunosorbent assay for screening of blood	0	0	0	0
638	2021	PubMed	10.1186/1471-2334-12-386	Lim, E. S.	Current status of malaria in Malaysia	0	0	0	0
639	2021	Databases	https://dx.doi.org/10.12688/wellcomeopenres.12594.2	Lim, P. L., Han, P., Chen, L. H., MacDonald, S., Pandey, P., Hale, D., Schlagenhauf, P., Loutan, L., Wilder-Smith, A., Davis, X. M. and Freedman, D. O.	Expatriates ill after travel: results from the Geosentinel Surveillance Network	0	0	0	0
640	2021	Databases	http://dx.doi.org/10.1016/S0140-6736%2816%2932519-3	Lim, R., Tripura, R., J Peto, T., Sareth, M., Sanann, N., Davoeung, C., Nguon, C. and Cheah, P. Y.	Drama as a community engagement strategy for malaria in rural Cambodia	0	0	0	0
641	2021	Databases	https://dx.doi.org/10.1186/1756-0500-5-405	Lim, R., Tripura, R., Peto, T. J. and Cheah, P. Y.	Village Drama Against Malaria	1	1	f	0
642	2021	Databases	https://dx.doi.org/10.1093/infdis/jiv142	Lim, S., Yasuoka, J., Poudel, K. C., Ly, P., Nguon, C. and Jimba, M.	Promoting community knowledge and action for malaria control in rural Cambodia: potential contributions of Village Malaria Workers	1	1	f	0
643	2021	Databases		Lin, J. T., Hathaway, N. J., Saunders, D. L., Lon, C., Balasubramanian, S., Kharabora, O., Gosi, P., Sriwichai, S., Kartchner, L., Chuor, C. M., Satharath, P., Lanteri, C., Bailey, J. A. and Juliano, J. J.	Using Amplicon Deep Sequencing to Detect Genetic Signatures of Plasmodium vivax Relapse	0	0	0	0
644	2021	Databases		Lin, K.-M., Li, J., Mao, W., Huang, Y.-M., Li, J.-H., Guo, C.-K., Yang, Y.-C. and Yang, Q.-L.	Surveillance of malaria in Global Fund Malaria Project counties of Guangxi Zhuang Autonomous Region in 2011	0	0	0	0
645	2021	Databases	https://dx.doi.org/10.1186/s12936-018-2384-4	Linawati, H., Indwiani, A., Ahmad-Hamim, S., Josephine, A., Jontari, H. and Mustofa	The Prevalence of CYP2B6 Gene Polymorphisms in Malaria-endemic Population of Timor in East Nusa Tenggara Indonesia	0	0	0	0
646	2021	Databases	https://dx.doi.org/10.1186/s41182-018-0120-y	Linn, N. Y. Y., Kathirvel, S., Das, M., Thapa, B., Rahman, M. M., Maung, T. M., Kyaw, A. M. M., Thi, A. and Lin, Z.	Are village health volunteers as good as basic health staffs in providing malaria care? A country wide analysis from Myanmar, 2015	1	1	g	0
647	2021	Databases	https://dx.doi.org/10.1186/s41182-018-0110-0	Linn, N. Y. Y., Tripathy, J. P., Maung, T. M., Saw, K. K., Maw, L. Y. W., Thapa, B., Lin, Z. and Thi, A.	Correction to: How are the village health volunteers delivering malaria testing and treatment services and what are the challenges they are facing? A mixed methods study in Myanmar	0	0	0	0
648	2021	Databases		Linn, N. Y. Y., Tripathy, J. P., Maung, T. M., Saw, K. K., Maw, L. Y. W., Thapa, B., Lin, Z. and Thi, A.	How are the village health volunteers deliver malaria testing and treatment services and what are the challenges they are facing? A mixed methods study in Myanmar	1	1	f	0
649	2021	Databases		Littrell, M., Gatakaa, H., O'Connell, K., Aung, T., Su Khin, H. S., White, C., Phok, S. and Allen, H.	Antimalarial markets and treatment-seeking behavior for suspected malaria in myanmar and cambodia: Results from antimalarial outlet and household surveys 2011-2012	1	a	0	0
650	2021	PubMed	10.1128/aac.00260-18	Liu, D., Luo, S., Ye, B., Shu, H. and Fu, R.	Demonstration of in vitro cultured exoerythrocytic schizonts and hypnozoites of Plasmodium vivax (southern China isolate) by an immunoperoxidase antibody technique	0	0	0	0
651	2021	Databases		Liu, H., Zhou, H., Cai, T., Yang, A., Zang, M. and Xing, J.	Metabolism of Piperaquine to Its Antiplasmodial Metabolites and Their Pharmacokinetic Profiles in Healthy Volunteers	0	0	0	0
652	2021	Databases		Liu, P., Wang, X. and Zhu, S.	Field evaluation of QBC technique and AO method applied to rapid diagnosis of vivax malaria	0	0	0	0
653	2021	Databases	http://dx.doi.org/10.1128/AAC.02617-14	Liu, X., Jackson, S., Song, J. and Sleigh, A. C.	Malaria control and fever management in Henan Province, China, 1992	0	0	0	0
654	2021	Databases	https://dx.doi.org/10.1186/s13071-019-3330-1	Liu, Y., Hu, C., Liu, G., Jia, J., Yu, C., Zhu, J., Zheng, Q. and Zhang, K. E.	A replicate designed bioequivalence study to compare two fixed-dose combination products of artesunate and amodiaquine in healthy Chinese volunteers	0	0	0	0
655	2021	Databases	https://dx.doi.org/10.1186/s12913-017-2282-4	Liu, Z., Soe, T. N., Zhao, Y., Than, A., Cho, C., Aung, P. L., Li, Y., Wang, L., Yang, H., Li, X., Li, D., Peng, Z., Wang, J., Li, Y., Yang, Z., Zhou, H., Wang, Q., Kyaw, M. P., Cao, Y. and Cui, L.	Geographical heterogeneity in prevalence of subclinical malaria infections at sentinel endemic sites of Myanmar	0	0	0	0
656	2021	Databases		Liverani, M., Nguon, C., Sok, R., Kim, D., Nou, P., Nguon, S. and Yeung, S.	Improving access to health care amongst vulnerable populations: a qualitative study of village malaria workers in Kampot, Cambodia	1	1	1	1
657	2021	Databases	http://dx.doi.org/10.1016/j.meegid.2015.05.002	Lo, E., Oo, W., Zhou, G., Baum, E., Yan, G. and Cui, L.	Using genome-wide single nucleotide polymorphisms (SNPS) to track malaria spread among local communities in the Myanmar-China border areas	0	0	0	0
658	2021	PubMed	10.1016/0140-6736(93)93058-9	Lo, E., Zhou, G., Oo, W., Lee, M.-C., Yan, G., Baum, E., Felgner, P. L., Yang, Z. and Cui, L.	Molecular inference of sources and spreading patterns of Plasmodium falciparum malaria parasites in internally displaced persons settlements in Myanmar-China border area	0	0	0	0
659	2021	PubMed	10.4269/ajtmh.1998.59.129	Lobel, H. O., Miani, M., Eng, T., Bernard, K. W., Hightower, A. W. and Campbell, C. C.	Long-term malaria prophylaxis with weekly mefloquine	0	0	0	0
660	2021	Databases		Lobel, H. O., Varma, J. K., Miani, M., Green, M., Todd, G. D., Grady, K. and Barber, A. M.	Monitoring for mefloquine-resistant Plasmodium falciparum in Africa: implications for travelers' health	0	0	0	0
661	2021	Databases	https://dx.doi.org/10.1371/journal.pone.0093138	Lon, C., Chann, S., Kong, N., Ittiverakul, M., Kuntawunginn, W., Manning, J., Saunders, D., Somethy, S., Prom, S., Lin, J., Harrison, D., Vaughn, A., Ratchmat, A. and Dysoley, L.	Therapeutic efficacy of atovaquone-proguanil and artesunate atovaquone-proguanil for the treatment of uncomplicated plasmodium falciparum malaria in areas of multidrug resistance in Cambodia	0	0	0	0
662	2021	Databases		Lon, C., Manning, J. E., Vanachayangkul, P., So, M., Sea, D., Se, Y., Gosi, P., Lanteri, C., Chaorattanakawee, S., Sriwichai, S., Chann, S., Kuntawunginn, W., Buathong, N., Nou, S., Walsh, D. S., Tyner, S. D., Juliano, J. J., Lin, J., Spring, M., Bethell, D., Kaewkungwal, J., Tang, D., Chuor, C. M., Satharath, P. and Saunders, D.	Efficacy of two versus three-day regimens of dihydroartemisinin-piperaquine for uncomplicated malaria in military personnel in northern Cambodia: an open-label randomized trial	0	0	0	0
663	2021	Databases	https://dx.doi.org/10.1186/s12936-017-1826-8	Lon, C., Se, Y., Chann, S., Sriwichai, S., Buathong, N., Tyner, S., Kuntawunginn, W., Gosi, P., Teopipithaporn, S., Samon, N., Arsanok, M., Heng, T. K., Ittiverakul, M., Chaorattanakawee, S., Walsh, D., Bethell, D., Saunders, D., Prom, S., Mary, S., Saly, K., Sea, D., Socheat, D., Smith, B., Leary, K. and Ohrt, C.	Efficacy of a two- versus three-day course of dihydroartemisinin-piperaquine in northern Cambodia: Results from an open-label, randomized clinical trial	0	0	0	0
664	2021	Databases		Longley, R. J., Franca, C. T., White, M. T., Kumpitak, C., Sa-Angchai, P., Gruszczyk, J., Hostetler, J. B., Yadava, A., King, C. L., Fairhurst, R. M., Rayner, J. C., Tham, W.-H., Nguitragool, W., Sattabongkot, J. and Mueller, I.	Asymptomatic Plasmodium vivax infections induce robust IgG responses to multiple blood-stage proteins in a low-transmission region of western Thailand	0	0	0	0
665	2021	Databases		Longley, R. J., Halbroth, B. R., Salman, A. M., Ewer, K. J., Hodgson, S. H., Janse, C. J., Khan, S. M., Hill, A. V. S. and Spencer, A. J.	Assessment of the Plasmodium falciparum preerythrocytic antigen UIS3 as a potential candidate for a malaria vaccine	0	0	0	0
666	2021	Databases	http://dx.doi.org/10.1016/0001-706X(91)90014-B	Longley, R. J., Sripoorote, P., Chobson, P., Saeseu, T., Sukasem, C., Phuanukoonnon, S., Nguitragool, W., Mueller, I. and Sattabongkot, J.	High Efficacy of Primaquine Treatment for Plasmodium vivax in Western Thailand	0	0	0	0
667	2021	Databases		Looareesuwan, S., Davis, T. M. E. and Pukrittayakamee, S.	Erythrocyte survival in severe falciparum malaria	0	0	0	0
668	2021	Databases		Looareesuwan, S., White, N. J., Warrell, D. A., Forgo, I., Dubach, U. G., Ranalder, U. B. and Schwartz, D. E.	Studies of mefloquine bioavailability and kinetics using a stable isotope technique: a comparison of Thai patients with falciparum malaria and healthy Caucasian volunteers	0	0	0	0
669	2021	PubMed	10.1371/journal.pmed.1003248	Lopes, J., Kumar, A., Fernandes, F. S., Thavaselvam, D., Sumodan, P. K. and Baruah, K.	Promotion of bioenvironmental control of malaria through the Junior Red Cross in Goa	0	0	0	0
670	2021	PubMed	10.1128/iai.01522-15	Lorenz, L. M., Bradley, J., Yukich, J., Massue, D. J., Mageni Mboma, Z., Pigeon, O., Moore, J., Kilian, A., Lines, J., Kisinza, W., Overgaard, H. J. and Moore, S. J.	Comparative functional survival and equivalent annual cost of 3 long-lasting insecticidal net (LLIN) products in Tanzania: A randomised trial with 3-year follow up	0	0	0	0
671	2021	PubMed	10.1038/s41598-017-02096-2	Loughland, J. R., Minigo, G., Burel, J., Tipping, P. E., Piera, K. A., Amante, F. H., Engwerda, C. R., Good, M. F., Doolan, D. L., Anstey, N. M., McCarthy, J. S. and Woodberry, T.	Profoundly Reduced CD1c+ Myeloid Dendritic Cell HLA-DR and CD86 Expression and Increased Tumor Necrosis Factor Production in Experimental Human Blood-Stage Malaria Infection	0	0	0	0
672	2021	PubMed	10.1093/infdis/jiy555	Loughland, J. R., Minigo, G., Sarovich, D. S., Field, M., Tipping, P. E., Montes de Oca, M., Piera, K. A., Amante, F. H., Barber, B. E., Grigg, M. J., William, T., Good, M. F., Doolan, D. L., Engwerda, C. R., Anstey, N. M., McCarthy, J. S. and Woodberry, T.	Plasmacytoid dendritic cells appear inactive during sub-microscopic Plasmodium falciparum blood-stage infection, yet retain their ability to respond to TLR stimulation	0	0	0	0
673	2021	PubMed	10.1186/s12936-021-03642-0	Loughland, J. R., Woodberry, T., Boyle, M. J., Tipping, P. E., Piera, K. A., Amante, F. H., Kenangalem, E., Price, R. N., Engwerda, C. R., Anstey, N. M., McCarthy, J. S. and Minigo, G.	Plasmodium falciparum Activates CD16+ Dendritic Cells to Produce Tumor Necrosis Factor and Interleukin-10 in Subpatent Malaria	0	0	0	0
674	2021	PubMed	10.1128/iai.00587-18	Loughland, J. R., Woodberry, T., Oyong, D., Piera, K. A., Amante, F. H., Barber, B. E., Grigg, M. J., William, T., Engwerda, C. R., Anstey, N. M., McCarthy, J. S., Boyle, M. J. and Minigo, G.	Reduced circulating dendritic cells in acute Plasmodium knowlesi and Plasmodium falciparum malaria despite elevated plasma Flt3 ligand levels	0	0	0	0
675	2021	Databases	http://dx.doi.org/10.1186/s12936-020-03199-4	Low, L. M., Ssemaganda, A., Liu, X. Q., Ho, M. F., Ozberk, V., Fink, J., Sundac, L., Alcorn, K., Morrison, A., O'Callaghan, K., Gerrard, J., Stanisic, D. I. and Good, M. F.	Controlled Infection Immunization Using Delayed Death Drug Treatment Elicits Protective Immune Responses to Blood-Stage Malaria Parasites	0	0	0	0
676	2021	Databases	https://dx.doi.org/10.1186/s12936-018-2229-1	Lu, A., Cote, O., Cooley, G., Rogier, E., Dimitrova, S. D., Alamgir, A., Uzzaman, M. S., Flora, M. S., Widiati, Y., Akhtar, M. S., Vandenent, M., Ehlman, D. C., Bennett, S. D. and Feldstein, L. R.	Screening for malaria antigen and anti-malarial IgG antibody in forcibly-displaced Myanmar nationals: Cox's Bazar district, Bangladesh, 2018	0	0	0	0
677	2021	PubMed	10.1016/s0140-6736(10)61969-1	Lu, G., Liu, Y., Wang, J., Li, X., Liu, X., Beiersmann, C., Feng, Y., Cao, J. and Muller, O.	Malaria training for community health workers in the setting of elimination: a qualitative study from China	0	0	0	0
678	2021	PubMed	10.1371/journal.pone.0012439	Lubell, Y.	Cost-effective use of prereferral treatment for severe malaria	1	b	0	0
679	2021	Databases		Lubell, Y., Mills, A. J., Whitty, C. J. and Staedke, S. G.	An economic evaluation of home management of malaria in Uganda: an interactive Markov model	0	0	0	0
680	2021	Databases	http://dx.doi.org/10.26452/ijrps.v11iSPL1.4378	Luchavez, J., Lintag, M. E., Coll-Black, M., Baik, F. and Bell, D.	An assessment of various blood collection and transfer methods used for malaria rapid diagnostic tests	0	0	0	0
681	2021	Databases		Lulla Sadhwani, R., Jaiswal, P., Sadhwani, N. R. and Sadhwani, N. N.	Emerging respiratory virus: Covid-19-basic concepts and its impact on immunisation of vaccine preventable diseases	0	0	0	0
682	2021	Databases		Lumbiganon, P.	Appropriate technology: antenatal care	0	0	0	0
683	2021	Databases		Luo, S., Liu, D., Ye, B., Shu, H. and Fu, R.	[In vitro cultivation of the exoerythrocytic stage of Plasmodium vivax (southern China isolate)]	0	0	0	0
684	2021	PubMed	10.1186/s12936-019-2803-1	Lutz, W.	Spotlight: Mauritius	0	0	0	0
685	2021	Databases	http://dx.doi.org/10.1016/j.inhe.2010.02.001	Lwetoijera, D., Kiware, S., Okumu, F., Devine, G. J. and Majambere, S.	Autodissemination of pyriproxyfen suppresses stable populations of Anopheles arabiensis under semi-controlled settings	0	0	0	0
686	2021	Databases	https://dx.doi.org/10.1128/AAC.05877-11	Lwin, K. M., Phaiphun, L., Maelankiri, L., Cheah, P. Y., Day, N. P., White, N. J., Nosten, F. and Parker, M.	Community engagement on the Thai-Burmese border: rationale, experience and lessons learnt	0	0	0	0
687	2021	Databases	https://dx.doi.org/10.1186/1475-2875-13-5	Lwin, K. M., Phyo, A. P., Tarning, J., Hanpithakpong, W., Ashley, E. A., Lee, S. J., Cheah, P., Singhasivanon, P., White, N. J., Lindegardh, N. and Nosten, F.	Randomized, double-blind, placebo-controlled trial of monthly versus bimonthly dihydroartemisinin-piperaquine chemoprevention in adults at high risk of malaria	0	0	0	0
688	2021	Databases	http://dx.doi.org/10.4269/ajtmh.abstract2019	Lwin, M. M., Sudhinaraset, M., San, A. K. and Aung, T.	Improving malaria knowledge and practices in rural Myanmar through a village health worker intervention: a cross-sectional study	0	0	0	0
689	2021	PubMed	10.1186/s12889-016-3991-z	Ly, P., Sovannaroth, S., Rekol, H., Bou, K., Gove, K. and Christenson, J.	The impact of morbidity and mortality rate reduction contributed by village malaria workers and mobile malaria workers in Cambodia 2004-2018	1	c	0	0
690	2021	PubMed	10.1371/journal.pmed.1002830	Ma, Y., Kim, H., Cho, Y., Lee, J., Degley, J. K., Adam, A. G., Lee, G., Lee, H. and Cha, S.	Effects of community health volunteers on infectious diseases of children under five in Volta Region, Ghana: study protocol for a cluster randomized controlled trial	0	0	0	0
691	2021	Databases		Ma, Y., Sudfeld, C. R., Kim, H., Lee, J., Cho, Y., Awoonor-Williams, J. K., Degley, J. K. and Cha, S.	Evaluating the impact of community health volunteer home visits on child diarrhea and fever in the Volta Region, Ghana: A cluster-randomized controlled trial	0	0	0	0
692	2021	Databases	https://dx.doi.org/10.1186/s13071-017-2548-z	Mackay, J.	Infection in Hong Kong	0	0	0	0
693	2021	Databases		Madani, A., Soleimani-Ahmadi, M., Davoodi, S. H., Sanei-Dehkordi, A., Jaberhashemi, S. A., Zare, M. and Aghamolaei, T.	Household knowledge and practices concerning malaria and indoor residual spraying in an endemic area earmarked for malaria elimination in Iran	0	0	0	0
694	2021	PubMed	10.1186/s41182-017-0065-6	Madhavan Nair, K. and Vasuprada Iyengar, V.	Iron content, bioavailability & factors affecting iron status of indians	0	0	0	0
695	2021	Databases		Maeno, Y.	Molecular epidemiology of mosquitoes for the transmission of forest malaria in south-central Vietnam	0	0	0	0
696	2021	Databases	http://dx.doi.org/10.1016/j.ijid.2016.02.521	Mahajan, R., Mitra, G., Sunyoto, T., Mathew, P., Malakyan, K., Kumar, D. and Lima, M. A.	Community cases management of malaria in Tripura, India-MSF intervention in response to malaria epidemic	1	1	f	0
697	2021	Databases		Mahajan, R. C., Narain, K. and Mahanta, J.	Anaemia & expression levels of CD35, CD55 & CD59 on red blood cells in Plasmodium falciparum malaria patients from India	0	0	0	0
698	2021	Databases		Mahajan, S. C.	Routine antipyretic therapy in malaria?	0	0	0	0
699	2021	PubMed	10.7189/jogh.10.020438	Mahanti, N.	Care and development of children in tribal areas	0	0	0	0
700	2021	Databases		Mahmood, H., McKinstry, B., Luz, S., Fairhurst, K., Nasim, S. and Hazir, T.	Community health worker-based mobile health (mHealth) approaches for improving management and caregiver knowledge of common childhood infections: A systematic review	1	1	f	0
701	2021	Databases		Mahmood, M. A., Kadir, M. M., Afsar, H. A. and Barney, N.	Health needs of clients as reported by medical practitioners from two districts of Sindh	1	a	0	0
702	2021	Databases		Mahomed, H. A., Molyneux, D. H. and Nyasulu, Y. M. Z.	Sleeping sickness surveys: game reserve adjacent to villages in Malawi	0	0	0	0
703	2021	Databases	http://dx.doi.org/10.1111/trf.13807	Mahyavanshi, D. K., Patel, M. G., Girija, K., Purani, S. K. and Nagar, S. S.	A cross sectional study of the knowledge, attitude and practice of ASHA workers regarding child health (under five years of age) in Surendranagar district	0	0	0	0
704	2021	Databases		Makroo, R. N., Agrawal, S. and Chowdhry, M.	Prevalence of malaria in blood donors from a tertiary care centre in North India: A 5-year retrospective study	0	0	0	0
705	2021	Databases		Malik, M. A., Khan, M. M. N., Ahmed, T. M. and Sultan, T.	Clinical, laboratory and radiological indicators for the early diagnosis of tuberculous meningitis in children	0	0	0	0
706	2021	Databases		Malik, R.	Traumatic birth leads to creation of birth networks in India	0	0	0	0
707	2021	Databases		Malikul, S.	The current situation of the anti-malaria programme in Thailand	0	0	0	0
708	2021	Databases		Manderson, L.	Summary of SEAMEO-TROPMED technical meeting on social and behavior aspects of malaria control. 1. Community participation and the control of malaria	0	0	0	0
709	2021	Databases	https://dx.doi.org/10.1128/AAC.02667-14	Manderson, L.	Community participation and malaria control in Southeast Asia: defining the principles of involvement	0	0	0	0
710	2021	Databases		Manning, J., Vanachayangkul, P., Lon, C., Spring, M., So, M., Sea, D., Se, Y., Somethy, S., Phann, S.-T., Chann, S., Sriwichai, S., Buathong, N., Kuntawunginn, W., Mitprasat, M., Siripokasupkul, R., Teja-Isavadharm, P., Soh, E., Timmermans, A., Lanteri, C., Kaewkungwal, J., Auayporn, M., Tang, D., Chour, C. M., Prom, S., Haigney, M., Cantilena, L. and Saunders, D.	Randomized, double-blind, placebo-controlled clinical trial of a two-day regimen of dihydroartemisinin-piperaquine for malaria prevention halted for concern over prolonged corrected QT interval	0	0	0	0
711	2021	Databases		Manoff, R. K.	Getting your message out with social marketing	0	0	0	0
712	2021	Databases		Mantra, I. B.	The role of community participation in the malaria control program in Indonesia	0	0	0	0
713	2021	Databases	http://dx.doi.org/10.1093/inthealth/ihv020	Manzoor, A., Tahira, G. and Shah, S. A.	Case study; low HIV transmission of HIV infected men to their spouses in male dominating society	0	0	0	0
714	2021	Databases	https://dx.doi.org/10.1016/j.parepi.2020.e00141	Marasini, B., Chaulagai Oli, C. and Taylor, J.	Strengthening state/non-state service delivery partnerships in the health sector in Nepal	0	0	0	0
715	2021	Databases		Mardani, A.	Prevention strategies of transfusion-transmitted parasitic infections (TTPIs): Strengths and challenges of current approaches, and evaluation of the strategies implemented in Iran	0	0	0	0
716	2021	Databases		Mardani, A. and Keshavarz, H.	Evaluation of blood donor deferrals for malaria in Iran	0	0	0	0
717	2021	Databases		Mardani, A. and Keshavarz, H.	Blood Donor Deferrals for Malaria in Iran: A Five-Year Retrospective Study	0	0	0	0
718	2021	Databases		Marrama, L., Laventure, S., Rabarison, P. and Roux, J.	[Anopheles mascarensis (De Meillon, 1947): main vector of malaria in the region of Fort-Dauphin (south-east of Madagascar)]	0	0	0	0
719	2021	Databases		Marsh, D., Husein, K., Lobo, M., Shah, M. A. and Luby, S.	Verbal autopsy in Karachi slums: Comparing single and multiple cause of child deaths	0	0	0	0
720	2021	PubMed	10.1186/s13071-018-2749-0	Martin, D. C., Arnold, J. D., Clyde, D. F., al-Ibrahim, M., Carson, P. E., Rieckmann, K. H. and Willerson, D., Jr.	A quinoline methanol (WR 30090) for treatment of acute malaria	0	0	0	0
721	2021	Databases		Martins-Campos, K. M., Kuehn, A., Almeida, A., Duarte, A. P. M., Sampaio, V. S., Rodriguez Í, C., da Silva, S. G. M., Ríos-Velásquez, C. M., Lima, J. B. P., Pimenta, P. F. P., Bassat, Q., Müller, I., Lacerda, M., Monteiro, W. M. and Barbosa Guerra, M.	Infection of Anopheles aquasalis from symptomatic and asymptomatic Plasmodium vivax infections in Manaus, western Brazilian Amazon	0	0	0	0
722	2021	PubMed	10.1186/s13071-018-2811-y	Maru, R. M.	The community health volunteer scheme in India: an evaluation	1	1	e	0
723	2021	Databases		Masalu, J. P., Okumu, F. O., Mmbando, A. S., Sikulu-Lord, M. T. and Ogoma, S. B.	Potential benefits of combining transfluthrin-treated sisal products and long-lasting insecticidal nets for controlling indoor-biting malaria vectors	0	0	0	0
724	2021	Databases	http://dx.doi.org/10.1111/tmi.12163	Matata, L., Baker, K., Kallander, K., Mucunguzi, A., Posada, M. and Habte, T.	Acceptability of selected respiratory rate counters and pulse oximeters for use by frontline health workers in the detection of pneumonia symptoms in children in sub-Saharan Africa and Southeast Asia	1	a	0	0
725	2021	Databases	https://dx.doi.org/10.1186/s41182-016-0008-7	Matsumoto, E., Yasuoka, J., Jimba, M., Tongol-Rivera, P., Villacorte, E., Angluben, R. and Kano, S.	Determining the predictors of awareness-raising activities for malaria prevention, among microscopists in Palawan Island, The Philippines	0	0	0	0
726	2021	Databases	https://dx.doi.org/10.1186/s41182-018-0105-x	Matsumoto-Takahashi, E. L. A. and Kano, S.	Evaluating active roles of community health workers in accelerating universal access to health services for malaria in Palawan, the Philippines	1	1	f	0
727	2021	Databases	https://dx.doi.org/10.1093/inthealth/ihaa015	Matsumoto-Takahashi, E. L. A., Tongol-Rivera, P., Villacorte, E. A., Angluben, R. U., Jimba, M. and Kano, S.	Patient Knowledge on Malaria Symptoms Is a Key to Promoting Universal Access of Patients to Effective Malaria Treatment in Palawan, the Philippines	0	0	0	0
728	2021	Databases	https://dx.doi.org/10.1371/journal.pone.0127858	Matsumoto-Takahashi, E. L. A., Tongol-Rivera, P., Villacorte, E. A., Angluben, R. U., Jimba, M. and Kano, S.	Bottom-up approach to strengthen community-based malaria control strategy from community health workers' perceptions of their past, present, and future: a qualitative study in Palawan, Philippines	0	0	0	0
729	2021	Databases	https://dx.doi.org/10.1016/j.parint.2014.01.008	Matsumoto-Takahashi, E. L. A., Tongol-Rivera, P., Villacorte, E. A., Angluben, R. U., Jimba, M. and Kano, S.	Factors determining job satisfaction of malaria community microscopists in Palawan, the Philippines: a cross-sectional mixed-methods study	0	0	0	0
730	2021	Databases		Matsumoto-Takahashi, E. L. A., Tongol-Rivera, P., Villacorte, E. A., Angluben, R. U., Yasuoka, J., Kano, S. and Jimba, M.	Determining the impact of community awareness-raising activities on the prevention of malaria transmission in Palawan, the Philippines	0	0	0	0
731	2021	Databases	https://dx.doi.org/10.1186/1475-2875-13-385	Maude, R. J., Charunwatthana, P., Plewes, K., Kingston, H. W., White, N. J., Day, N. P., Dondorp, A. M., Hassan, M. U., Sayeed, A. A., Hossain, M. A., Yunus, E. B., Hoque, M. G., Beare, N. A., Dhillon, B. and Faiz, M. A.	The contribution of malaria retinopathy to reducing mortality from Plasmodium falciparum malaria in Asia	0	0	0	0
732	2021	Databases	https://dx.doi.org/10.22605/RRH4130	Maude, R. J., Nguon, C., Ly, P., Bunkea, T., Ngor, P., Canavati de la Torre, S. E., White, N. J., Dondorp, A. M., Day, N. P. J., White, L. J. and Chuor, C. M.	Spatial and temporal epidemiology of clinical malaria in Cambodia 2004-2013	0	0	0	0
733	2021	Databases	http://dx.doi.org/10.1111/j.1365-3156.2004.01199.x	Maung, C. N., Sein, T. T., Hlaing, T., Okanurak, K., Silawan, T. and Kaewkungwal, J.	Promoting community malaria control in rural Myanmar through an active community participation program using the participatory learning approach	0	0	0	0
734	2021	Databases		Mayxay, M., Newton, P. N., Yeung, S., Pongvongsa, T., Phompida, S., Phetsouvanh, R. and White, N. J.	Short communication: An assessment of the use of malaria rapid tests by village health volunteers in rural Laos	0	0	0	0
735	2021	Databases		Mayxay, M., Pongvongsa, T., Phompida, S., Phetsouvanh, R., White, N. J. and Newton, P. N.	Diagnosis and management of malaria by rural community health providers in the Lao People's Democratic Republic (Laos)	1	1	g	0
736	2021	Databases		Mayxay, M. F., Newton, P. N., Yeung, S., Pongvongsa, T., Phompida, S., Phetsouvanh, R. and White, N. J.	An assessment of the use of malaria rapid tests by village health volunteers in rural Laos	1	1	f	0
737	2021	Databases	http://dx.doi.org/10.1016/0035-9203(95)90434-4	Mazin M.T, S., Rihab A, H., Maowia M, M., Mohamed N.A, I. and Tag Eldin O, S.	Humoral immune IgG response to Plasmodium falciparum in adults: the role of subclass-IgG in clinical immunity to cerebral Malaria	0	0	0	0
738	2021	PubMed	10.4161/hv.6.1.10394	Mberu, E. K., Wansor, T., Sato, H., Nishikawa, Y. and Watkins, W. M.	Japanese poor metabolizers of proguanil do not have an increased risk of malaria chemoprophylaxis breakthrough	0	0	0	0
739	2021	Databases	http://dx.doi.org/10.1128/AAC.01423-20	McCarthy, J. S., Abd-Rahman, A. N., Collins, K. A., Marquart, L., Griffin, P., Kummel, A., Fuchs, A., Winnips, C., Vishal, M., Csermak-Renner, K., Jain, J. P. and Preetam, G.	Defining the antimalarial activity of cipargamin in healthy volunteers experimentally infected with blood-stage Plasmodium falciparum	0	0	0	0
740	2021	Databases	http://dx.doi.org/10.1093/jac/dkw174	McCarthy, J. S., Baker, M., O'Rourke, P., Marquart, L., Griffin, P., Huijsduijnen, R. H. v. and Mohrle, J. J.	Efficacy of OZ439 (artefenomel) against early Plasmodium falciparum blood-stage malaria infection in healthy volunteers	0	0	0	0
741	2021	PubMed	10.1093/cid/ciaa368	McCarthy, J. S., Donini, C., Chalon, S., Woodford, J., Marquart, L., Collins, K. A., Rozenberg, F. D., Fidock, D. A., Cherkaoui-Rbati, M. H., Gobeau, N. and Möhrle, J. J.	A Phase 1, Placebo-controlled, Randomized, Single Ascending Dose Study and a Volunteer Infection Study to Characterize the Safety, Pharmacokinetics, and Antimalarial Activity of the Plasmodium Phosphatidylinositol 4-Kinase Inhibitor MMV390048	0	0	0	0
742	2021	Databases	https://dx.doi.org/10.1128/AAC.02883-15	McCarthy, J. S. and Good, M. F.	Whole parasite blood stage malaria vaccines: a convergence of evidence	0	0	0	0
743	2021	PubMed	10.1186/s12936-016-1511-3	McCarthy, J. S., Marquart, L., Sekuloski, S., Trenholme, K., Elliott, S., Griffin, P., Rockett, R., O'Rourke, P., Sloots, T., Angulo-Barturen, I., Ferrer, S., Jimenez-Diaz, M. B., Martinez, M.-S., Hooft van Huijsduijnen, R., Duparc, S., Leroy, D., Wells, T. N. C., Baker, M. and Mohrle, J. J.	Linking Murine and Human Plasmodium falciparum Challenge Models in a Translational Path for Antimalarial Drug Development	0	0	0	0
744	2021	Databases		McCarthy, J. S., Rückle, T., Djeriou, E., Cantalloube, C., Ter-Minassian, D., Baker, M., O'Rourke, P., Griffin, P., Marquart, L., Hooft van Huijsduijnen, R. and Möhrle, J. J.	A Phase II pilot trial to evaluate safety and efficacy of ferroquine against early Plasmodium falciparum in an induced blood-stage malaria infection study	0	0	0	0
745	2021	PubMed	10.1371/journal.pone.0021914	McCarthy, J. S., Ruckle, T., Elliott, S. L., Ballard, E., Collins, K. A., Marquart, L., Griffin, P., Chalon, S. and Mohrle, J. J.	A single-dose combination study with the experimental antimalarials artefenomel and DSM265 to determine safety and antimalarial activity against blood-stage Plasmodium falciparum in healthy volunteers	0	0	0	0
746	2021	Databases		McCarthy, J. S., Sekuloski, S., Griffin, P. M., Elliott, S., Douglas, N., Peatey, C., Rockett, R., O'Rourke, P., Marquart, L., Hermsen, C., Duparc, S., Möhrle, J., Trenholme, K. R. and Humberstone, A. J.	A pilot randomised trial of induced blood-stage Plasmodium falciparum infections in healthy volunteers for testing efficacy of new antimalarial drugs	0	0	0	0
747	2021	Databases	https://dx.doi.org/10.1093/cid/ciy939	McCarthy, J. S., Sekuloski, S., Marquart, L., Griffin, P., Elliott, S., Moehrle, J. and Baker, M.	A phase iia clinical trial to characterize the pharmacokinetic-pharmacodynamic relationship of piperaquine using the induced blood stage infection model	0	0	0	0
748	2021	Databases		McCarthy, J. S., Smith, B., Reid, M., Berman, J., Marquart, L., Dobbin, C., West, L., Read, L. T. and Dow, G. S.	Blood Schizonticidal Activity and Safety of Tafenoquine When Administered as Chemoprophylaxis to Healthy, Nonimmune Participants Followed by Blood Stage Plasmodium falciparum Challenge: A Randomized, Double-blind, Placebo-controlled Phase 1b Study	0	0	0	0
749	2021	Databases		McCarthy, V. C., Clyde, D. F. and Woodward, W. E.	Plasmodium falciparum: responses of a semi-immune individual to homologous and heterologous challenges, and non-infectivity of gametocytes in Anopheles stephensi	0	0	0	0
750	2021	Databases	https://dx.doi.org/10.1080/16549716.2017.1296727	McCaw-Binns, A. M., Moody, C. O. and Standard, K. L.	Forty years. An introduction to the development of a Caribbean public health	0	0	0	0
751	2021	Databases		McGregor, K., Myat Min, A., Karunkonkowit, N., Keereechareon, S., Tyrosvoutis, M. E., Tun, N. W., Rijken, M. J., Hoogenboom, G., Boel, M., Chotivanich, K., Nosten, F. and McGready, R.	Obstetric ultrasound aids prompt referral of gestational trophoblastic disease in marginalized populations on the Thailand-Myanmar border	0	0	0	0
752	2021	Databases	https://dx.doi.org/10.1186/s12916-018-1172-x	McKoy, M. G., Kong-Quee Iii, P. and Pepple, D. J.	In vitro effects of co-incubation of blood with artemether/lumefantrine &amp; vitamin C on the viscosity &amp; elasticity of blood	0	0	0	0
753	2021	PubMed	10.1016/j.chom.2020.07.001	McLean, A. R. D., Wai, H. P., Thu, A. M., Khant, Z. S., Indrasuta, C., Ashley, E. A., Kyaw, T. T., Day, N. P. J., Dondorp, A., White, N. J. and Smithuis, F. M.	Malaria elimination in remote communities requires integration of malaria control activities into general health care: an observational study and interrupted time series analysis in Myanmar	1	1	1	1
754	2021	Databases	http://dx.doi.org/10.1371/journal.pone.0172566	McNamara, H. A., Idris, A. H., Sutton, H. J., Vistein, R., Flynn, B. J., Cai, Y., Wiehe, K., Lyke, K. E., Chatterjee, D., Kc, N., Chakravarty, S., Lee Sim, B. K., Hoffman, S. L., Bonsignori, M., Seder, R. A. and Cockburn, I. A.	Antibody Feedback Limits the Expansion of B Cell Responses to Malaria Vaccination but Drives Diversification of the Humoral Response	0	0	0	0
755	2021	Databases	https://dx.doi.org/10.1186/1475-2875-9-237	Mean, V., Tho, S., Heng, S., Durnez, L., Van Griensven, J., Sluydts, V., Polo, K. and Coosemans, M.	Safety of a topical insect repellent (picaridin) during community mass use for malaria control in rural Cambodia	0	0	0	0
756	2021	Databases		Meankaew, P., Kaewkungwal, J., Khamsiriwatchara, A., Khunthong, P., Singhasivanon, P. and Satimai, W.	Application of mobile-technology for disease and treatment monitoring of malaria in the "Better Border Healthcare Programme"	0	0	0	0
757	2021	PubMed	10.1186/1471-2393-9-s1-s4	Mendelsohn, S. C., Pratt, A., Nou, P., Merson, L., Nguon, C., Ngor, P., Maude, R. J. and White, L. J.	Are plantations a hotspot of malaria transmission in Cambodia? An ecological study and mathematical model	0	0	0	0
758	2021	Databases		Menezes, E. V., Yakoob, M. Y., Soomro, T., Haws, R. A., Darmstadt, G. L. and Bhutta, Z. A.	Reducing stillbirths: prevention and management of medical disorders and infections during pregnancy	0	0	0	0
759	2021	PubMed	10.1186/s12936-017-1774-3	Mensah, V. A., Gueye, A., Ndiaye, M., Edwards, N. J., Wright, D., Anagnostou, N. A., Syll, M., Ndaw, A., Abiola, A., Bliss, C., Gomis, J. F., Petersen, I., Ogwang, C., Dieye, T., Viebig, N. K., Lawrie, A. M., Roberts, R., Nicosia, A., Faye, B., Gaye, O., Leroy, O., Imoukhuede, E. B., Ewer, K. J., Bejon, P., Hill, A. V. S. and Cisse, B.	Safety, immunogenicity and efficacy of prime-boost vaccination with ChAd63 and MVA encoding ME-TRAP against Plasmodium falciparum infection in adults in Senegal	0	0	0	0
760	2021	Databases		Mercado, C. E., Ekapirat, N., Dondorp, A. M. and Maude, R. J.	An assessment of national surveillance systems for malaria elimination in the Asia Pacific	0	0	0	0
761	2021	Databases		Migasena, S., Heppner, D. G., Kyle, D. E., Chongsuphajaisiddhi, T., Gordon, D. M., Suntharasamai, P., Permpanich, B., Brockman, A., Pitiuttutham, P., Wongsrichanalai, C., Srisuriya, P., Phonrat, B., Pavanand, K., Viravan, C. and Ballou, W. R.	SPf66 malaria vaccine is safe and immunogenic in malaria naive adults in Thailand	0	0	0	0
762	2021	PubMed	10.1038/mt.2014.85	Miguel, C. A., Manderson, L. and Lansang, M. A.	Patterns of treatment for malaria in Tayabas, The Philippines: implications for control	0	0	0	0
763	2021	Databases	https://dx.doi.org/10.1128/AAC.01153-18	Mikolajczak, S. A., Lakshmanan, V., Fishbaugher, M., Camargo, N., Harupa, A., Kaushansky, A., Douglass, A. N., Baldwin, M., Healer, J., O'Neill, M., Phuong, T., Cowman, A. and Kappe, S. H.	A next-generation genetically attenuated Plasmodium falciparum parasite created by triple gene deletion	0	0	0	0
764	2021	Databases		Millat-Martinez, P., Ila, R., Laman, M., Robinson, L., Karunajeewa, H., Abel, H., Pulai, K., Sanz, S., Manning, L., Moore, B., Bassat, Q. and Mitja, O.	Electrocardiographic Safety of Repeated Monthly Dihydroartemisinin-Piperaquine as a Candidate for Mass Drug Administration	0	0	0	0
765	2021	PubMed	10.4269/ajtmh.1993.48.424	Miller, R. S., Wongsrichanalai, C., Buathong, N., McDaniel, P., Walsh, D. S., Knirsch, C. and Ohrt, C.	Effective treatment of uncomplicated Plasmodium falciparum malaria with azithromycin-quinine combinations: a randomized, dose-ranging study	0	0	0	0
766	2021	Databases	https://dx.doi.org/10.1186/s12936-019-3088-0	Millet, P., Campbell, G. H., Sulzer, A. J., Grady, K. K., Pohl, J., Aikawa, M. and Collins, W. E.	Immunogenicity of the Plasmodium falciparum asexual blood-stage synthetic peptide vaccine SPf66	0	0	0	0
767	2021	Databases	http://dx.doi.org/10.4269/ajtmh.abstract2019	Min, K. T., Maung, T. M., Oo, M. M., Oo, T., Lin, Z., Thi, A. and Tripathy, J. P.	Utilization of insecticide-treated bed nets and care-seeking for fever and its associated socio-demographic and geographical factors among under-five children in different regions: evidence from the Myanmar Demographic and Health Survey, 2015-2016	0	0	0	0
768	2021	Databases	https://dx.doi.org/10.3390/tropicalmed4040140	Minassian, A. M., Themistocleous, Y., Silk, S. E., Barrett, J. R., Nielsen, C. M., Quinkert, D., Poulton, I. D., Lopez, F. R., Mitton, C. H., Rawlinson, T. A., Baker, M., Ramon, R. L., Edwards, N. J., Ellis, K. J., Cho, J.-S., Spence, P., Taylor, I. J., Nugent, F. N., Johnson, K. J., Lawrie, A. M., Biswas, S., Draper, S. J., Bach, F., Nahrendorf, W., Kemp, A. C., Rayner, J. C., Blagborough, A. M.…	Demonstration of a blood-stage controlled human malaria infection model for plasmodium vivax vaccine efficacy testing	0	0	0	0
769	2021	Databases		Minn, P. W., Shewade, H. D., Kyaw, N. T. T., Phyo, K. H., Linn, N. Y. Y., Min, M. S., Aung, Y. N., Myint, Z. T. and Thi, A.	Quality of Malaria Treatment Provided under 'Better Health Together' Project in Ethnic Communities of Myanmar: How Are We Performing?	0	0	0	0
770	2021	Databases		Minzi, O. M. S., Marealle, I. A., Shekalaghe, S., Juma, O., Ngaimisi, E., Chemba, M., Rutaihwa, M., Abdulla, S. and Sasi, P.	Comparison of bioavailability between the most available generic tablet formulation containing artemether and lumefantrine on the Tanzanian market and the innovator's product	0	0	0	0
771	2021	Databases		Mishra, A.	The role of the accredited social health activists in effective health care delivery: Evidence from a study in South Orissa	1	1	f	0
772	2021	Databases	http://dx.doi.org/10.1001/jama.294.6.671	Mishra, S. K., Satpathy, R. and Panigrahi, P.	Malaria awareness of village health workers from Sundargarh in Orissa - the state contributing half of the malaria-related deaths in India	0	0	0	0
773	2021	Databases		Mitka, M.	Volunteering overseas gives physicians a measure of adventure and altruism	0	0	0	0
774	2021	Databases		Mittal, P. K., Razdan, R. K., Sood, R. D., Kapoor, N. and Dash, A. P.	Field evaluation of Icon Life, a long-lasting insecticidal net (LLIN) against Anopheles culicifacies and transmission of malaria in District Gautam Budh Nagar (Uttar Pradesh), India	0	0	0	0
775	2021	Databases	https://dx.doi.org/10.1016/j.vaccine.2011.01.083	Mittal, P. K., Sreehari, U., Razdan, R. K., Dash, A. P. and Ansari, M. A.	Efficacy of Advanced Odomos repellent cream (N, N-diethyl-benzamide) against mosquito vectors	0	0	0	0
776	2021	Databases	https://dx.doi.org/10.1016/j.tmaid.2009.03.002	Miyata, T., Harakuni, T., Sugawa, H., Sattabongkot, J., Kato, A., Tachibana, M., Torii, M., Tsuboi, T. and Arakawa, T.	Adenovirus-vectored Plasmodium vivax ookinete surface protein, Pvs25, as a potential transmission-blocking vaccine	0	0	0	0
777	2021	Databases	https://dx.doi.org/10.1186/s12936-020-03363-w	Mizuno, Y. and Kudo, K.	Travel-related health problems in Japanese travelers	0	0	0	0
778	2021	Databases		Mlacha, Y. P., Wang, D., Chaki, P. P., Gavana, T., Zhou, Z., Michael, M. G., Khatib, R., Chila, G., Msuya, H. M., Chaki, E., Makungu, C., Lin, K., Tambo, E., Rumisha, S. F., Mkude, S., Mahende, M. K., Chacky, F., Vounatsou, P., Tanner, M., Masanja, H., Aregawi, M., Hertzmark, E., Xiao, N., Abdulla, S. and Zhou, X.-N.	Effectiveness of the innovative 1,7-malaria reactive community-based testing and response (1, 7-mRCTR) approach on malaria burden reduction in Southeastern Tanzania	0	0	0	0
779	2021	Databases		Mohammad Assai, A. and Humayun, R.	Community ownership and intersectoral action for health as key principles for achieving &quot;Health for All&quot	0	0	0	0
780	2021	Databases	http://dx.doi.org/10.1007/s12291-013-0359-3	Mohan Reddy, M.	An alternative model to combat mental illness: A collaborative approach	0	0	0	0
781	2021	Databases		Mohapatra, P. C., Sarangi, A., Sarangi, A. K., Dalai, R. K. and Sahoo, D.	Sequential serum cytokine levels of TNF-alpha, IL-4 and IL-12 are associated with prognosis in Plasmodium falciparum malaria	0	0	0	0
782	2021	Databases	http://dx.doi.org/10.1093/tropej/32.4.162	Moir, J. and Garner, P.	Malaria control through health services in Papua New Guinea	1	a	0	0
783	2021	Databases		Moir, J. S. and Jolley, D. J.	Determining drug doses by height: a simple method for village-based health workers	0	0	0	0
784	2021	PubMed	10.1016/j.celrep.2016.09.015	Moir, J. S., Tulloch, J. L., Vrbova, H., Jolley, D. J., Heywood, P. F. and Alpers, M. P.	The role of voluntary village aides in the control of malaria by presumptive treatment of fever. 1. Selection, training and practice. 2. Impact on village health	1	c	0	0
785	2021	Databases	https://dx.doi.org/10.14236/jhi.v21i4.84	Montes de Oca, M., Kumar, R., Rivera, F. L., Amante, F. H., Sheel, M., Faleiro, R. J., Bunn, P. T., Best, S. E., Beattie, L., Ng, S. S., Edwards, C. L., Boyle, G. M., Price, R. N., Anstey, N. M., Loughland, J. R., Burel, J., Doolan, D. L., Haque, A., McCarthy, J. S. and Engwerda, C. R.	Type I Interferons Regulate Immune Responses in Humans with Blood-Stage Plasmodium falciparum Infection	0	0	0	0
786	2021	PubMed	10.1186/s12992-015-0106-z	Monyarit, S., Pan-ngum, W., Lawpoolsri, S., Yimsamran, S., Pongnumkul, S., Kaewkungwal, J. and Singhasivanon, P.	Advantages of using voiced questionnaire and image capture application for data collection from a minority group in rural areas along the Thailand-Myanmar border	0	0	0	0
787	2021	Databases	https://dx.doi.org/10.1007/s40265-016-0572-5	Mookherji, S., Ski, S. and Huntington, D.	Tracking Global Fund HIV/AIDS resources used for sexual and reproductive health service integration: case study from Ethiopia	0	0	0	0
788	2021	Databases	https://dx.doi.org/10.1371/journal.pone.0131025	Moore, B. R., Laman, M., Salman, S., Batty, K. T., Page-Sharp, M., Hombhanje, F., Manning, L. and Davis, T. M. E.	Naphthoquine: An Emerging Candidate for Artemisinin Combination Therapy	0	0	0	0
789	2021	Databases		Moore, K. A., Simpson, J. A., Thomas, K. H., Rijken, M. J., White, L. J., Dwell, S. L. M., Paw, M. K., Wiladphaingern, J., Pukrittayakamee, S., Nosten, F., Fowkes, F. J. I. and McGready, R.	Estimating Gestational Age in Late Presenters to Antenatal Care in a Resource-Limited Setting on the Thai-Myanmar Border	0	0	0	0
790	2021	Databases	https://dx.doi.org/10.1186/1471-2458-9-85	Mordi, M. N., Mansor, S. M., Navaratnam, V. and Wernsdorfer, W. H.	Single dose pharmacokinetics of oral artemether in healthy Malaysian volunteers	0	0	0	0
791	2021	Databases	https://dx.doi.org/10.1371/journal.pmed.1003359	Morrow, M., Nguyen, Q. A., Caruana, S., Biggs, B. A., Doan, N. H. and Nong, T. T.	Pathways to malaria persistence in remote central Vietnam: a mixed-method study of health care and the community	0	0	0	0
792	2021	Databases	http://dx.doi.org/10.1186/s12936-016-1567-0	Mousa, A., Al-Taiar, A., Anstey, N. M., Badaut, C., Barber, B. E., Bassat, Q., Challenger, J. D., Cunnington, A. J., Datta, D., Drakeley, C., Ghani, A. C., Gordeuk, V. R., Grigg, M. J., Hugo, P., John, C. C., Mayor, A., Migot-Nabias, F., Opoka, R. O., Pasvol, G., Rees, C., Reyburn, H., Riley, E. M., Shah, B. N., Sitoe, A., Sutherland, C. J., Thuma, P. E., Unger, S. A., Viwami, F., Walther, M., Wh…	The impact of delayed treatment of uncomplicated P. falciparum malaria on progression to severe malaria: A systematic review and a pooled multicentre individual-patient meta-analysis	0	0	0	0
793	2021	Databases	https://dx.doi.org/10.1371/journal.pmed.0050242	Mu, T. T., Sein, A. A., Kyi, T. T., Min, M., Aung, N. M., Kyi, M. M., Anstey, N. M., Kyaw, M. P., Soe, C. and Hanson, J.	Malaria incidence in Myanmar 2005-2014: Steady but fragile progress towards elimination	0	0	0	0
794	2021	Databases	https://dx.doi.org/10.1371/journal.pmed.1000317	Mullany, L. C., Lee, C. I., Yone, L., Paw, P., Oo, E. K. S., Maung, C., Lee, T. J. and Beyrer, C.	Access to essential maternal health interventions and human rights violations among vulnerable communities in eastern Burma	0	0	0	0
795	2021	PubMed	10.1371/journal.pmed.1002552	Mullany, L. C., Lee, T. J., Yone, L., Lee, C. I., Teela, K. C., Paw, P., Shwe Oo, E. K., Maung, C., Kuiper, H., Masenior, N. F. and Beyrer, C.	Impact of community-based maternal health workers on coverage of essential maternal health interventions among internally displaced communities in eastern Burma: the MOM project	1	1	f	0
796	2021	Databases		Mullany, L. C., van Boetzelaer, E. W., Gutman, J. R., Steinhardt, L. C., Ngoy, P., Barbera Lainez, Y., Wittcoff, A., Harvey, S. A. and Ho, L. S.	Universal versus conditional day 3 follow-up for children with non-severe unclassified fever at the community level in the Democratic Republic of the Congo: A cluster-randomized, community-based non-inferiority trial	0	0	0	0
797	2021	Databases	https://dx.doi.org/10.1186/1475-2875-13-130	Muller, I., Smith, T., Mellor, S., Rare, L. and Genton, B.	The effect of distance from home on attendance at a small rural health centre in Papua New Guinea	0	0	0	0
798	2021	Databases	http://dx.doi.org/10.1016/j.actatropica.2005.06.009	Murhandarwati, E. E. H., Fuad, A., Nugraheni, M. D. F., Sulistyawati, Wijayanti, M. A., Widartono, B. S. and Chuang, T.-W.	Early malaria resurgence in pre-elimination areas in Kokap Subdistrict, Kulon Progo, Indonesia	1	1	e	0
799	2021	Databases		Mutabingwa, T. K.	Artemisinin-based combination therapies (ACTs): Best hope for malaria treatment but inaccessible to the needy!	0	0	0	0
800	2021	Databases		Muzammil Hasan, N. and Mahmud Ahmad, A.	Pharmacokinetic profile of chloroquine in healthy Pakistani subjects	0	0	0	0
801	2021	Databases		Mwesigye, R. F.	Cost Recovery at Health Facility level: Discussion Paper	0	0	0	0
802	2021	Databases		Myo Kyaw, L., Kyaw Zay, Y., Su Yee, M., Wai Hlaing, S., Sai San Moon, L. and Aung, T.	Compliance of service providers from private and NGO sectors in prescribing primaquine according to national anti-malarial treatment guideline in selected townships in Myanmar	0	0	0	0
803	2021	Databases		Myoung-Hee, A. H. N.	Imported Parasitic Diseases in Korea	0	0	0	0
804	2021	PubMed		N, A.	Supervisors&#039; manual for priority disease practices	0	0	0	0
805	2021	PubMed		N, A.	Health workers&#039; manual for priority disease practices	0	0	0	0
806	2021	PubMed		N, A.	Malungo: bukhu lophunzitsa aphunzitsi a za umoyo m&#039;midzi	0	0	0	0
807	2021	PubMed	10.1007/s10995-011-0880-z	Na Bangchang, K., Karbwang, J., Thomas, C. G., Thanavibul, A., Sukontason, K., Ward, S. A. and Edwards, G.	Pharmacokinetics of artemether after oral administration to healthy Thai males and patients with acute, uncomplicated falciparum malaria	0	0	0	0
808	2021	PubMed	10.1179/000349803225001409	Naariyong, S., Poudel, K. C., Rahman, M., Yasuoka, J., Otsuka, K. and Jimba, M.	Quality of antenatal care services in the Birim North District of Ghana: contribution of the community-based health planning and services program	0	0	0	0
809	2021	PubMed	10.1186/1475-2875-7-113	Nagao, Y., Chavalitshewinkoon-Petmitr, P., Noedl, H., Thongrungkiat, S., Krudsood, S., Sukthana, Y., Nacher, M., Wilairatana, P. and Looareesuwan, S.	Paroxysm serum from a case of Plasmodium vivax malaria inhibits the maturation of P. falciparum schizonts in vitro	0	0	0	0
810	2021	Databases	https://dx.doi.org/10.5455/jice.20161112021406	Nagao, Y., Kimura-Sato, M., Chavalitshewinkoon-Petmitr, P., Thongrungkiat, S., Wilairatana, P., Ishida, T., Tan-Ariya, P., de Souza, J. B., Krudsood, S. and Looareesuwan, S.	Suppression of Plasmodium falciparum by serum collected from a case of Plasmodium vivax infection	0	0	0	0
811	2021	Databases	http://dx.doi.org/10.4269/ajtmh.abstract2019	Nagendrappa, P. B., Annamalai, P., Naik, M., Mahajan, V., Mathur, A., Susanta, G., Gay, F. and Venkatasubramanian, P.	A prospective comparative field study to evaluate the efficacy of a traditional plant-based malaria prophylaxis	0	0	0	0
812	2021	PubMed	10.1016/s0140-6736(89)92998-x	Naher, S., Islam, A., Kabir, M. M. and Saeid, A.	Hotspot based interventions: A success in reduction of malaria transmission from high endemic chattogram hill tract (CHT) districts in bangladesh	0	0	0	0
813	2021	Databases		Nahlen, B. L., Akintunde, A., Alakija, T., Nguyen-Dinh, P., Ogunbode, O., Edungbola, L. D., Adetoro, O. and Breman, J. G.	Lack of efficacy of pyrimethamine prophylaxis in pregnant Nigerian women	0	0	0	0
814	2021	Databases		Naing, D. K. S., Anderios, F. and Lin, Z.	Geographic and ethnic distribution of P knowlesi infection in Sabah, Malaysia	0	0	0	0
815	2021	Databases		Naing, Y. H., Lwin, S., Win, K. T., Aung, T. Z., Soe, O., Naung, S. N., Htet, S. M., Lin, M. A., Tun, K. M., Monti, F., Khine, S. K. and Lin, Z.	Assessment of residual malaria transmission in Letpan village, southern Rakhine state, Myanmar	0	0	0	0
816	2021	Databases	https://dx.doi.org/10.1111/j.1365-3156.2010.02657.x	Nair, V., Thankappan, K., Sarma, P. and Vasan, R.	Changing roles of grass-root level health workers in Kerala, India	1	1	1	1
817	2021	Databases	http://dx.doi.org/10.9745/GHSP-D-20-00379	Nam, M.-H., Kim, J. S., Cho, C. H., Han, E. T., Lee, W. J., Lee, H. K., An, S. S. A., Lim, C. S. and Lee, K. N.	Evaluation of Plasmodium vivax ELISA for the blood screen	0	0	0	0
818	2021	Databases		Napier, H. G., Visser, T., Cohen, J. M., Baird, M., Wong, E., Walwyn-Jones, E., Garcia, M. E., Cartagena, L., Mngadi, N., Vanisaveth, V., Sengsavath, V., Vilay, P. and Thongpiou, K.	Evaluating Vertical Malaria Community Health Worker Programs as Malaria Declines: Learning From Program Evaluations in Honduras and Lao PDR	1	1	1	1
819	2021	Databases		Narayan, R., Jones, A., Prabhakar, S. and Srikantaramu, N.	A study of tuberculosis services as a component of primary health care	0	0	0	0
820	2021	Databases	https://dx.doi.org/10.1128/AAC.00354-09	Nardin, E., Munesinghe, Y. D., Moreno, A., Clavijo, P., Calle, M. C., Edelman, R., Davis, J., Herrington, D. and Nussenzweig, R. S.	T cell responses to repeat and non-repeat regions of the circumsporozoite protein detected in volunteers immunized with Plasmodium falciparum sporozoites	0	0	0	0
821	2021	Databases		Nasveld, P., Kitchener, S., Edstein, M. and Rieckmann, K.	Comparison of tafenoquine (WR238605) and primaquine in the post-exposure (terminal) prophylaxis of vivax malaria in Australian Defence Force personnel	0	0	0	0
822	2021	Databases	http://dx.doi.org/10.5958/0975-6892.2014.00015.X	Nasveld, P. E., Edstein, M. D., Reid, M., Brennan, L., Harris, I. E., Kitchener, S. J., Leggat, P. A., Pickford, P., Kerr, C., Ohrt, C., Prescott, W. and Tafenoquine Study, T.	Randomized, double-blind study of the safety, tolerability, and efficacy of tafenoquine versus mefloquine for malaria prophylaxis in nonimmune subjects	0	0	0	0
823	2021	PubMed	10.1007/s002280050484	Nautiyal, S., Varsha, N. P. and Rajasekaran, C.	Cross-cultural ecological knowledge related to the use of plant biodiversity in the traditional health care systems in Biligir Iranga-Swamy Temple tiger reserve, Karnataka	0	0	0	0
824	2021	Databases	https://dx.doi.org/10.1007/s00228-009-0656-1	Navaratnam, V., Mansor, S. M., Mordi, M. N., Akbar, A. and Abdullah, M. N.	Comparative pharmacokinetic study of oral and rectal formulations of artesunic acid in healthy volunteers	0	0	0	0
825	2021	Databases		Navaratnam, V., Ramanathan, S., Wahab, M. S. A., Siew Hua, G., Mansor, S. M., Kiechel, J.-R., Vaillant, M., Taylor, W. R. J. and Olliaro, P.	Tolerability and pharmacokinetics of non-fixed and fixed combinations of artesunate and amodiaquine in Malaysian healthy normal volunteers	0	0	0	0
826	2021	Databases		Nay Lin, H., Wongsawass, S., Mongkolchati, A. and Laosee, O.	Delay in seeking treatment among adults with malaria experience in Shan state, Myanmar	0	0	0	0
827	2021	Databases		Nct	Artemisinin Resistance in Cambodia	0	0	0	0
828	2021	Databases		Nct	Artemisinin Resistance in Cambodia II	0	0	0	0
829	2021	Databases		Nct	Artemisinin Resistance in Bangladesh	0	0	0	0
830	2021	Databases		Nct	Pharmacokinetic Study of Primaquine and Chloroquine in Healthy Subjects	0	0	0	0
831	2021	Databases		Nct	Zinc Supplementation to Reduce Diarrhea Rates in Adults in Western Kenya	0	0	0	0
832	2021	Databases		Nct	Malaria Prevention Cambodia	0	0	0	0
833	2021	Databases		Nct	Antimalarial Drug Resistance With Assessment of Transmission Blocking Activity	0	0	0	0
834	2021	Databases		Nct	Surveillance and Treatment With Dihydroartemisinin-piperaquine Plus Primaquine	0	0	0	0
835	2021	Databases		Nct	The ASAP Study - Therapeutic Efficacy of Atovaquone-proguanil vs. Artesunate-atovaquone-proguanil in Cambodia	0	0	0	0
836	2021	Databases		Nct	DSM265 Chemoprophylaxis of Plasmodium Falciparum Malaria	0	0	0	0
837	2021	Databases		Nct	Effects of Bifidobacterium Longum BB536 on Incidence of Acute Diarrhea and/or Respiratory- Related Illnesses in Children	0	0	0	0
838	2021	Databases		Nct	Malaria Elimination Pilot Study in Military Forces in Cambodia	0	0	0	0
839	2021	Databases		Nct	Safety, Tolerability, Immunogenicity and Protective Efficacy of PfSPZ Vaccine and PfSPZ-CVac in Indonesian Adults Against Naturally-Transmitted Malaria	0	0	0	0
840	2021	Databases		Nct	Enhancing Social Communication and Emotional Development in Under 5 Children	0	0	0	0
841	2021	Databases		Nct	Effectiveness of a Community-delivered Integrated Malaria Elimination (CIME) Model in Myanmar	0	0	0	0
842	2021	Databases	http://dx.doi.org/10.1038/jp.2008.41	Nct	Southeast Asia Dose Optimization of Tafenoquine	0	0	0	0
843	2021	Databases	http://dx.doi.org/10.1007/s12639-017-0965-8	Neeloy, A. A., Sharmin, T., Ali, N., Bazzano, A., Hill, Z., Tawiah, C., Kirkwood, B. R., Iyengar, S. D., Darmstadt, G., Winch, P., Kumar, V., Yadav, R., Santosham, M., Diarra, H., Ouattara, D., Tony, F., Kayo, A., Sidibe, D., Morrison, J., Osrin, D., Manandhar, D., Costello, A., Mohan, P., Wall, S., Bahl, R. and Martines, J. C.	Developing community-based intervention strategies to save Newborn Lives: Lessons learned from formative research in five countries	0	0	0	0
844	2021	PubMed	10.1002/cti2.1003	Nejati, J., Moosa-Kazemi, S. H., Saghafipour, A. and Soofi, K.	Knowledge, attitude and practice (KAP) on malaria, from high malaria burden rural communities, southeastern Iran	0	0	0	0
845	2021	Databases	http://dx.doi.org/10.4269/ajtmh.abstract2019	Ng, S. S., Souza-Fonseca-Guimaraes, F., Rivera, F. L., Amante, F. H., Kumar, R., Gao, Y., Sheel, M., Beattie, L., Montes de Oca, M., Guillerey, C., Edwards, C. L., Faleiro, R. J., Frame, T., Bunn, P. T., Vivier, E., Godfrey, D. I., Pellicci, D. G., Lopez, J. A., Andrews, K. T., Huntington, N. D., Smyth, M. J., McCarthy, J. and Engwerda, C. R.	Rapid loss of group 1 innate lymphoid cells during blood stage Plasmodium infection	0	0	0	0
846	2021	Databases	https://dx.doi.org/10.12688/wellcomeopenres.13751.1	Ngoen-klan, R., Chareonviriyaphap, T., Hii, J. L., Burkot, T. R., Hawkes, F. M., Bangs, M. J., Putit, P. W., Hewavitharane, M., Chinh, V. D., Aum-Aung, B. and Suwonkerd, W.	A four-country comparison between humanlanding collection and two novel adult vector mosquito surveillance methods for outdoorbiting adult anophelines through the asia pacific malaria elimination network	0	0	0	0
847	2021	Databases	http://dx.doi.org/10.4269/ajtmh.abstract2016	Ngor, P., White, L. J., Chalk, J., Lubell, Y., Favede, C., Cheah, P.-Y., Nguon, C., Ly, P., Maude, R. J., Sovannaroth, S., Day, N. P. and Dunachie, S.	Smartphones for community health in rural Cambodia: A feasibility study	0	0	0	0
848	2021	Databases	http://dx.doi.org/10.4269/ajtmh.abstract2019	Ngor, P., White, L. J., Dondorp, A. M., Maude, R. J., Sovannaroth, S., Ly, P., Bunkea, T. and Huy, R.	Recent trends in malaria incidence and surveillance in Cambodia	0	0	0	0
849	2021	Databases	https://dx.doi.org/10.1080/11287462.2017.1411762	Ngor, P., White, L. J., Maude, R. J., Sovannaroth, S. and Ly, P.	Mapping malaria hotspots in outbreaks for targeting interventions in Cambodia in 2018	0	0	0	0
850	2021	Databases		Nguon, C., Dysoley, L., Davoeung, C., Sovann, Y., Sanann, N., Sareth, M., Kunthea, P., Vuth, S., Sovann, K., Kol, K., Heng, C., Sary, R., Peto, T. J., Tripura, R., Lim, R. and Cheah, P. Y.	Art and theatre for health in rural Cambodia	0	0	0	0
851	2021	Databases		Nguon, S., Top, S., Khorn, L., Ek, S., Seak, K., An, Y., Chhun, P., Mang, S., Gabunia, T., Thangadurai, S., Bacon, P., Kheang, S. T., Slot, R., Dissanayake, G., Huy, R., Heng, P., Chea, H., Tho, S., Siv, S., Ly, P., Khoy, D., Ke, K., Peou, M. and Kak, N.	Accessing hard-to-reach populations: Forest interventions increase case detection in Pursat province, Cambodia	0	0	0	0
852	2021	Databases	http://dx.doi.org/10.4269/ajtmh.17-0434	Nguon, S., Top, S., Khorn, L., Ek, S., Seak, K., An, Y., Sen, S., Kun, S., Gabunia, T., Thangadurai, S., Bacon, P., Kheang, S. T., Slot, R., Dissanayake, G., Huy, R., Heng, P., Chea, H., Siv, S., Ly, P., Om, B., Meas, M. and Kak, N.	Prevention of malaria reintroduction through elimination activities and malaria case investigation and classification in Sampov Loun Operational District, Cambodia	0	0	0	0
853	2021	Databases		Nguyen Ngoc, Q., Chavchich, M., Anh, C., Birrell, G. W., Breda, K. v., Travers, T., Rowcliffe, K. and Edstein, M. D.	Comparison of the pharmacokinetics and ex vivo antimalarial activities of artesunate-amodiaquine and artemisinin-piperaquine in healthy volunteers for preselection malaria therapy	0	0	0	0
854	2021	Databases	http://dx.doi.org/10.1128/AAC.00365-11	Nguyen, T.-N., Thu, P. N. H., Hung, N. T., Son, D. H., Tien, N. T., Van Dung, N., Quang, H. H., Seidlein, L. V., Cheah, P. Y., Dondorp, A. M., Day, N. P. J., White, N. J. and Hien, T. T.	Community perceptions of targeted anti-malarial mass drug administrations in two provinces in Vietnam: A quantitative survey	0	0	0	0
855	2021	Databases	http://dx.doi.org/10.1186/s12936-016-1662-2	Nguyen Tho, V.	Assessment of efficacy of monthly prophylaxis therapy for malaria - immune people recruited for mosquito collection in Khanh Phu village (Khanh Hoa province)	0	0	0	0
856	2021	Databases		Nguyen Trong, C., Nguyen Ngoc, Q., Anh, C., Nguyen Xuan, T., Dai, B., Birrell, G. W., Chavchich, M. and Edstein, M. D.	Pharmacokinetics and ex vivo antimalarial activity of artesunate-azithromycin in healthy volunteers	0	0	0	0
857	2021	Databases	http://dx.doi.org/10.1136/bmj.h6469	Nicolau, S., Teodoru, G., Popa, I., Nicolescu, S. and Feldioreanu, E.	[The role of maternal care in reducing perinatal and neonatal mortality in developing countries]	0	0	0	0
858	2021	Databases	https://dx.doi.org/10.1007/s10038-006-0380-y	Nielsen, M. J.	Three weeks among the Korowai people	0	0	0	0
859	2021	Databases		Ninokata, A., Kimura, R., Samakkarn, U., Settheetham-Ishida, W. and Ishida, T.	Coexistence of five G6PD variants indicates ethnic complexity of Phuket islanders, Southern Thailand	0	0	0	0
860	2021	Databases		Nishtar, S.	The Gateway Paper--preventive and promotive programs in Pakistan and health reforms in Pakistan	0	0	0	0
861	2021	PubMed	10.2149/tmh.2014-37	Nnamdi Callistus Degualle, U., Onyebigwa Patrick Goddey, N., Irene Ngozi, E., Anthony Chikwendu Uzoma, E. and Peter, O.	&lt;The&gt; correlation between the severity of anaemia and parasite burden among hospitalized patients in Nigeria	0	0	0	0
862	2021	Databases	https://dx.doi.org/10.1016/j.actatropica.2009.08.013	Nonaka, D., Pongvongsa, T., Nishimoto, F., Nansounthavong, P., Sato, Y., Jiang, H., Takeuchi, R., Moji, K., Phongmany, P. and Kobayashi, J.	Households with Insufficient Bednets in a Village with Sufficient Bednets: Evaluation of Household Bednet Coverage Using Bednet Distribution Index in Xepon District, Lao PDR	0	0	0	0
863	2021	PubMed	10.3166/bspe-2020-0109	Nonaka, D., Vongseththa, K., Kobayashi, J., Bounyadeth, S., Kano, S., Phompida, S. and Jimba, M.	Public and private sector treatment of malaria in Lao PDR	0	0	0	0
864	2021	Databases		Nopowo, F. N., Akono Ntonga, P., Tonga, C., Offono Enama, L., Mbida Mbida, A. and Kekeunou, S.	[Ecology and Contribution of Anopheles hancocki Edwards, 1929 in Malaria Transmission in a Village of South Cameroon Forest Block]	0	0	0	0
865	2021	Databases		Nosten, F., Luxemburger, C., Kyle, D. E., Gordon, D. M., Ballou, W. R., Sadoff, J. C., Brockman, A., Permpanich, B., Chongsuphajaisiddhi, T. and Heppner, D. G.	Phase I trial of the SPf66 malaria vaccine in a malaria-experienced population in Southeast Asia	0	0	0	0
866	2021	Databases		Nusrat, J. and Muzammil Hassan, N.	Pharmacokinetics of lumefantrine in healthy Pakistani volunteers	0	0	0	0
867	2021	Databases	https://dx.doi.org/10.1186/s12936-016-1368-5	Nyi Nyi, W., Marlar, M., Khin Thane, O., Yamin Ko, K., Moe Moe, A., Mya Mya, M., Swe Swe, A., Thin Thin, H. and Thin Zar, M.	Influence of low-fat food on absorption of piperaquine in Myanmar healthy volunteers	0	0	0	0
868	2021	Databases	http://dx.doi.org/10.1186/s12936-015-1047-y	Nyunt, M. H., Aye, K. M., Kyaw, K. T., Han, S. S., Aye, T. T., Wai, K. T. and Kyaw, M. P.	Challenges encountered by local health volunteers in early diagnosis and prompt treatment of malaria in Myanmar artemisinin resistance containment zones	0	0	0	0
869	2021	PubMed	10.4269/ajtmh.19-0351	Nyunt, M. H., Aye, K. M., Kyaw, M. P., Wai, K. T., Oo, T., Than, A., Oo, H. W., Phway, H. P., Han, S. S., Htun, T. and San, K. K.	Evaluation of the behaviour change communication and community mobilization activities in Myanmar artemisinin resistance containment zones	0	0	0	0
870	2021	Databases	https://dx.doi.org/10.4269/ajtmh.20-0491	O'Donnell, J., Goldman, J. M., Wagner, K., Ehinger, G., Martin, N., Leahy, M., Kariuki, N., Dokal, I. and Roberts, I.	Donor-derived Plasmodium vivax infection following volunteer unrelated bone marrow transplantation	0	0	0	0
871	2021	Databases		O'Hara, R. B., Ahrens, B., Dhimal, M., Kuch, U., Karki, R. and Thakur, G. D.	Spatio-temporal distribution of malaria and its association with climatic factors and vector-control interventions in two high-risk districts of Nepal	0	0	0	0
872	2021	Databases		O'Regan, S. M., Lillie, J. W. and Drake, J. M.	Leading indicators of mosquito-borne disease elimination	0	0	0	0
873	2021	Databases		Odedra, A. and McCarthy, J. S.	Safety Considerations for Malaria Volunteer Infection Studies: A Mini-Review	0	0	0	0
874	2021	Databases	https://dx.doi.org/10.1111/phn.12275	Odedra, A., Webb, L., Marquart, L., Britton, L. J., Chalon, S., Moehrle, J. J., Anstey, N. M., William, T., Grigg, M. J., Lalloo, D. G., Barber, B. E. and McCarthy, J. S.	Liver Function Test Abnormalities in Experimental and Clinical Plasmodium vivax Infection	0	0	0	0
875	2021	Databases		Oduola, A. M. J., Sowunmi, A., Milhous, W. K., Brewer, T. G., Kyle, D. E., Gerena, L., Rossan, R. N., Salako, L. A. and Schuster, B. G.	In vitro and in vivo reversal of chloroquine resistance in Plasmodium falciparum with promethazine	0	0	0	0
876	2021	Databases	http://dx.doi.org/10.1186/1475-2875-13-457	Oemijati, S.	Risk behavior in malaria transmission in Indonesia	0	0	0	0
877	2021	PubMed	10.1080/13561820802565437	Oguro, M. and Horiuchi, S.	A Cross-Sectional Study of Community-Based Maternal and Child Health Interventions Involving Women's Health Volunteer Groups in Rural Myanmar	1	1	e	0
878	2021	Databases	https://dx.doi.org/10.1186/1475-2875-11-309	Ohara, H., Tani, S., Owri, M. and Ebisawa, I.	Diseases and laboratory findings of Japanese staying long periods in tropical and subtropical countries-three year study on the Japan Overseas Cooperation Volunteers	0	0	0	0
879	2021	Databases	http://dx.doi.org/10.1016/0009-9236(95)90037-3	Ohnishi, M. and Nakamura, K.	Capacity building of local governmental and non-governmental organizations on environmental hygiene through a community-based training workshop program	0	0	0	0
880	2021	Databases		Ohnmar, Tun, M., San, S., Than, W. and Chongsuvivatwong, V.	Effects of malaria volunteer training on coverage and timeliness of diagnosis: a cluster randomized controlled trial in Myanmar	0	0	0	0
881	2021	Databases		Ohrt, C., Watt, G., Teja-Isavadharm, P., Keeratithakul, D., Loesuttiviboon, L., Webster, H. K., Schuster, B. and Fleckenstein, L.	Pharmacokinetics of an extended-dose halofantrine regimen in patients with malaria and in healthy volunteers	0	0	0	0
882	2021	Databases		Okanurak, K. and Ruebush, T. K., 2nd	Village-based diagnosis and treatment of malaria	0	0	0	0
883	2021	Databases		Okanurak, K. and Sornmani, S.	Traditional practitioners as voluntary health workers	0	0	0	0
884	2021	Databases	https://dx.doi.org/10.1002/14651858.CD009964.pub2	Okanurak, K. and Sornmani, S.	Community participation in the malaria control program in Thailand: a review	0	0	0	0
885	2021	Databases		Okanurak, K., Sornmani, S. and Chitprarop, U.	The role of folk healers in the malaria volunteer program in Thailand	1	c	0	0
886	2021	Databases		Okebe, J. and Eisenhut, M.	Pre-referral rectal artesunate for severe malaria	0	0	0	0
887	2021	PubMed	10.11124/jbisrir-2017-003404	Okullo, A. E., Kalyango, J. and Riolexus Ario, A.	Malaria morbidity among children under 5 years of age: epidemic districts, Northern Uganda, July 2012 to June 2015	0	0	0	0
888	2021	Databases	https://dx.doi.org/10.1186/s13756-017-0187-y	Okurut, S.	Sustinability of Community Health Care: The Community Health Financing Approach of Pallisa Community Development Trust (Pacodet)	0	0	0	0
889	2021	Databases		Okwen, P. M., Ngem, B., Chia, O. N., Cheabum, R. and Moola, S.	Artemisinin based combination therapy for uncomplicated malaria management among children under five in Cameroon: a best practice implementation project	0	0	0	0
890	2021	Databases	http://dx.doi.org/10.1002/hpm.827	Om, C., Daily, F., Vlieghe, E., McLaughlin, J. C. and McLaws, M.-L.	Pervasive antibiotic misuse in the Cambodian community: antibiotic-seeking behaviour with unrestricted access	0	0	0	0
891	2021	Databases		Omori, K., Greksa, L. P., Chomngandu, P., Noimoung, S. and Sila, S.	Morbidity and mortality patterns, health beliefs, and health risk factors of Karen highlanders of northwest Thailand	0	0	0	0
892	2021	Databases	http://dx.doi.org/10.4269/ajtmh.abstract2019	Ong, B. N.	Editorial	0	0	0	0
893	2021	Databases	https://dx.doi.org/10.1371/journal.pone.0152304	Onishchenko, G. G.	[Fight with HIV/AIDS, tuberculosis, and malaria in African continent in the light of G8 decisions]	0	0	0	0
894	2021	Databases	http://dx.doi.org/10.4269/ajtmh.abstract2019	Oo, M.	Factors associated with adherence to primaquine 8 week regimen among plasmdium vivax cases in Kayin State, Myanmar	0	0	0	0
895	2021	Databases		Oo, N. N., Bancone, G., Maw, L. Z., Chowwiwat, N., Bansil, P., Domingo, G. J., Htun, M. M., Thant, K. Z., Htut, Y. and Nosten, F.	Validation of G6PD Point-of-Care Tests among Healthy Volunteers in Yangon, Myanmar	0	0	0	0
896	2021	PubMed	10.1007/s12080-015-0285-5	Oo, W. H., Than, K. K., Gold, L., Hoban, E., Thi, A., Agius, P. A. and Fowkes, F. J.	Development of a community-delivered malaria elimination model for Myanmar	0	0	0	0
897	2021	PubMed	10.4314/ahs.v15i4.6	Opare, J. K. L., Antobre-Boateng, A., Afari, E., Wurapa, F., Abankwah, J., Kyeiwa-Asante, D., Tornyeli, K., Amankwa, J. and Serwaa, O.	Community Knowledge and Perceptions on Malaria and Its Prevention and Control in the Akwapim North Municipality, Ghana	0	0	0	0
898	2021	Databases	http://dx.doi.org/10.1177/101053958800200405	Orish, V. N., Onyeabor, O. S., Boampong, J. N., Afoakwah, R., Nwaefuna, E., Acquah, S., Sanyaolu, A. O. and Iriemenam, N. C.	Prevalence of intermittent preventive treatment with sulphadoxine-pyrimethamine (IPTp-SP) use during pregnancy and other associated factors in Sekondi-Takoradi, Ghana	0	0	0	0
899	2021	PubMed	10.1002/14651858.CD009599.pub2	Osteria, T. S. and Okamura, J. Y.	Community based health care in the Philippine highlands: the Hanunuo Mangyans of Mindoro	0	0	0	0
900	2021	Databases		Ota, E., da Silva Lopes, K., Middleton, P., Flenady, V., Wariki, W. M., Rahman, M. O., Tobe-Gai, R. and Mori, R.	Antenatal interventions for preventing stillbirth, fetal loss and perinatal death: an overview of Cochrane systematic reviews	0	0	0	0
901	2021	Databases		Otieno, W., Estambale, B. B. A., Odera, M. M., Odhiambo, C. O., Aluoch, J. R., Guyah, B., Gondi, S. M. O. and Stoute, J. A.	Increased Complement Deposition on Red Blood Cells in Children with Sickle Cell Trait	0	0	0	0
902	2021	Databases		Oum, S., Chandramohan, D. and Cairncross, S.	Community-based surveillance: a pilot study from rural Cambodia	0	0	0	0
903	2021	Databases	https://dx.doi.org/10.1186/s12936-019-2962-0	Oyewole, I. O., Senusie, S. and Mansaray, M.	Plasmodium falciparum-induced kidney and liver dysfunction in malaria patients in Freetown; Sierra Leone	0	0	0	0
904	2021	Databases		Oyong, D. A., Loughland, J. R., SheelaNair, A., Andrew, D., Rivera, F. D. L., Piera, K. A., William, T., Grigg, M. J., Barber, B. E., Haque, A., Engwerda, C. R., McCarthy, J. S., Anstey, N. M. and Boyle, M. J.	Loss of complement regulatory proteins on red blood cells in mild malarial anaemia and in Plasmodium falciparum induced blood-stage infection	0	0	0	0
905	2021	Databases		Paccaud, F.	Rejuvenating health systems for aging communities	0	0	0	0
906	2021	Databases	http://dx.doi.org/10.1038/nm0305-237a	Padilla, L. and Piedrahita, C.	Situación de salud de algunas comunidades indígenas de Talamanca Costa Rica. 1996	0	0	0	0
907	2021	Databases	http://dx.doi.org/10.1186/s12879-016-1682-0	Padma, T. V.	Tsunami aid spending draws fire over public health	0	0	0	0
908	2021	Databases	http://dx.doi.org/10.1111/j.1423-0410.2012.01615-2.x	Pakkanen, S. H., Vilkman, K., Laaveri, T., Siikamaki, H. and Kantele, A.	Travelers' health problems and behavior: Prospective study with post-travel follow-up	0	0	0	0
909	2021	Databases	https://dx.doi.org/10.1371/journal.pone.0221223	Pakoa, G., Lercet, S., Tasavi, N. C., Yap, C. L. and Lee, R.	Blood donor recruitment at Vila central hospital blood bank port Vila, Vanuatu	0	0	0	0
910	2021	Databases		Panda, B., Mohapatra, M. K., Paital, S., Kumbhakar, S., Dutta, A., Kadam, S., Salunke, S., Pradhan, M. M., Khurana, A., Nayak, D. and Manchanda, R. K.	Prevalence of afebrile malaria and development of risk-scores for gradation of villages: A study from a hot-spot in Odisha	0	0	0	0
911	2021	PubMed	10.4269/ajtmh.2001.65.883	Panda, M., Nanda, S. and Giri, R. C.	A study on the work profile of ASHA workers in a district of Odisha in eastern India	1	1	e	0
912	2021	Databases		Pang, L. W. and Piovesan-Alves, F.	Economic advantage of a community-based malaria management program in the Brazilian Amazon	0	0	0	0
913	2021	Databases	https://dx.doi.org/10.1016/j.heliyon.2017.e00447	Parajuli, K. and Ghimire, P.	Epidemiology of malaria in two Eastern districts of Nepal	0	0	0	0
914	2021	Databases		Parker, D. M., Tripura, R., Peto, T. J., Maude, R. J., Nguon, C., Chalk, J., Sirithiranont, P., Imwong, M., von Seidlein, L., White, N. J. and Dondorp, A. M.	A multi-level spatial analysis of clinical malaria and subclinical Plasmodium infections in Pailin Province, Cambodia	0	0	0	0
915	2021	Databases		Pattanayak, S., Arora, D. D. and Sexana, M. M.	Review of NMEP in India	0	0	0	0
916	2021	Databases	https://dx.doi.org/10.4103/jfmpc.jfmpc_554_19	Pattanayak, S. and Roy, R. G.	Malaria in India and the modified plan of operations for its control	0	0	0	0
917	2021	PubMed	10.1093/infdis/jiw039	Paul, U. K. and Pal, R.	Intervention on malaria awareness among 'Bedia' tribal community in West Bengal, India	0	0	0	0
918	2021	PubMed	10.1172/jci.insight.96381	Payne, R. O., Milne, K. H., Elias, S. C., Edwards, N. J., Douglas, A. D., Brown, R. E., Silk, S. E., Biswas, S., Miura, K., Roberts, R., Rampling, T. W., Venkatraman, N., Hodgson, S. H., Labbé, G. M., Halstead, F. D., Poulton, I. D., Nugent, F. L., de Graaf, H., Sukhtankar, P., Williams, N. C., Ockenhouse, C. F., Kathcart, A. K., Qabar, A. N., Waters, N. C., Soisson, L. A., Birkett, A. J., Cooke,…	Demonstration of the Blood-Stage Plasmodium falciparum Controlled Human Malaria Infection Model to Assess Efficacy of the P. falciparum Apical Membrane Antigen 1 Vaccine, FMP2.1/AS01	0	0	0	0
919	2021	Databases	http://dx.doi.org/10.1371/journal.pntd.0007773	Payne, R. O., Silk, S. E., Elias, S. C., Miura, K., Diouf, A., Galaway, F., de Graaf, H., Brendish, N. J., Poulton, I. D., Griffiths, O. J., Edwards, N. J., Jin, J., Labbé, G. M., Alanine, D. G., Siani, L., Di Marco, S., Roberts, R., Green, N., Berrie, E., Ishizuka, A. S., Nielsen, C. M., Bardelli, M., Partey, F. D., Ofori, M. F., Barfod, L., Wambua, J., Murungi, L. M., Osier, F. H., Biswas, S., …	Human vaccination against RH5 induces neutralizing antimalarial antibodies that inhibit RH5 invasion complex interactions	0	0	0	0
920	2021	Databases		Paz-Soldan, V. A., Morrison, A. C., Sopheab, H., Chhea, C., Schwarz, J., Bauer, K. M., McKenney, J. L., Gorbach, P. M., Saphonn, V., Khuon, D. and Hontz, R. D.	Potential use of community-based rapid diagnostic tests for febrile illnesses: Formative research in Peru and Cambodia	0	0	0	0
921	2021	Databases	https://dx.doi.org/10.1371/journal.pone.0214280	Pazzaglia, G. and Woodward, W. E.	An analysis of the relationship of host factors to clinical falciparum malaria by multiple regression techniques	0	0	0	0
922	2021	Databases	https://dx.doi.org/10.1186/s12936-017-1854-4	Pell, C., Tripura, R., Nguon, C., Cheah, P., Davoeung, C., Heng, C., Dara, L., Sareth, M., Dondorp, A., von Seidlein, L. and Peto, T. J.	Mass anti-malarial administration in western Cambodia: a qualitative study of factors affecting coverage	0	0	0	0
923	2021	PubMed	10.1111/cmi.12608	Pell, C. L., Adhikari, B., Myo Thwin, M., Kajeechiwa, L., Nosten, S., Nosten, F. H., Sahan, K. M., Smithuis, F. M., Nguyen, T.-N., Hien, T. T., Tripura, R., Peto, T. J., Sanann, N., Nguon, C., Pongvongsa, T., Phommasone, K., Mayxay, M., Mukaka, M., Peerawaranun, P., Kaehler, N., Cheah, P. Y., Day, N. P. J., White, N. J., Dondorp, A. M. and von Seidlein, L.	Community engagement, social context and coverage of mass anti-malarial administration: Comparative findings from multi-site research in the Greater Mekong sub-Region	0	0	0	0
924	2021	Databases	https://dx.doi.org/10.1111/jtm.12046	Peng, K., Goh, Y. S., Siau, A., Franetich, J. F., Chia, W. N., Ong, A. S., Malleret, B., Wu, Y. Y., Snounou, G., Hermsen, C. C., Adams, J. H., Mazier, D., Preiser, P. R., Sauerwein, R. W., Grüner, A. C. and Rénia, L.	Breadth of humoral response and antigenic targets of sporozoite-inhibitory antibodies associated with sterile protection induced by controlled human malaria infection	0	0	0	0
925	2021	Databases		Peragallo, M. S., Sarnicola, G., Boccolini, D., Romi, R. and Mammana, G.	Risk assessment and prevention of malaria among Italian troops in Afghanistan, 2002 to 2011	0	0	0	0
926	2021	Databases		Perú. Ministerio de, S.	El paludismo: instructivo y manual de tareas para el colaborador voluntario	0	0	0	0
927	2021	Databases		Perú. Ministerio de, S.	Evaluación del uso de una prueba rápida inmunocromatográfica por promotores de salud para el diagnóstico de malaria en áreas rurales de la amazonía peruana, 1999: informe técnico	0	0	0	0
928	2021	Databases	http://dx.doi.org/10.1073/pnas.162349899	Perú. Ministerio de Salud. Dirección General de Salud de las Personas. Estrategia Sanitaria Nacional de Prevención y Control de la, T.	Comunicación efectiva para fortalecer la adherencia al tratamiento de las personas afectadas por la tuberculosis. Guía para el facilitador: Personal de Salud	0	0	0	0
929	2021	Databases		Peters, J., Fowler, E., Gatton, M., Chen, N., Saul, A. and Cheng, Q.	High diversity and rapid changeover of expressed var genes during the acute phase of Plasmodium falciparum infections in human volunteers	0	0	0	0
930	2021	Databases	https://dx.doi.org/10.1186/s12936-018-2202-z	Peters, W., Garnham, P. C. C., Killick-Kendrick, R., Rajapaksa, N., Cheong, W. H. and Cadigan, F. C.	Malaria of the orang-utan (Pongo pygmaeus) in Borneo	0	0	0	0
931	2021	Databases	https://dx.doi.org/10.1186/s12936-016-1284-8	Peto, T. J., Debackere, M., Etienne, W., Vernaeve, L., Tripura, R., Falq, G., Davoeung, C., Nguon, C., Rekol, H., von Seidlein, L., Dondorp, A. M., Sanann, N., Cheah, P. Y., De Smet, M., Pell, C. and Kindermans, J.-M.	Community participation during two mass anti-malarial administrations in Cambodia: lessons from a joint workshop	0	0	0	0
932	2021	PubMed	10.1093/cid/ciy793	Peto, T. J., Kloprogge, S. E., Tripura, R., Nguon, C., Sanann, N., Yok, S., Heng, C., Promnarate, C., Chalk, J., Song, N., Lee, S. J., Lubell, Y., Dhorda, M., Imwong, M., White, N. J., von Seidlein, L. and Dondorp, A.	History of malaria treatment as a predictor of subsequent subclinical parasitaemia: a cross-sectional survey and malaria case records from three villages in Pailin, western Cambodia	0	0	0	0
933	2021	Databases	https://dx.doi.org/10.4269/ajtmh.17-0428	Peto, T. J., Tripura, R., Davoeung, C., Nguon, C., Nou, S., Heng, C., Kunthea, P., Adhikari, B., Lim, R., James, N., Pell, C. and Cheah, P. Y.	Reflections on a Community Engagement Strategy for Mass Antimalarial Drug Administration in Cambodia	0	0	0	0
934	2021	Databases	https://dx.doi.org/10.1093/trstmh/try053	Peto, T. J., Tripura, R. and Maude, R. J.	Strengthen Village Malaria Reporting to Better Target Reservoirs of Persistent Infections in Southeast Asia	0	0	0	0
935	2021	Databases		Peto, T. J., Tripura, R., Sanann, N., Adhikari, B., Callery, J., Droogleever, M., Heng, C., Cheah, P. Y., Davoeung, C., Nguon, C., von Seidlein, L., Dondorp, A. M. and Pell, C.	The feasibility and acceptability of mass drug administration for malaria in Cambodia: a mixed-methods study	0	0	0	0
936	2021	Databases		Phensaengngam, W.	Assessment of knowledge, attitude, and practice regarding malaria prevention toward karen ethnic group in Umpiem Mai Refugee Camp, Phobphra district, Tak province	0	0	0	0
937	2021	Databases		Phillips, R. E., Looareesuwan, S., Molyneux, M. E., Hatz, C. and Warrell, D. A.	Hypoglycaemia and counterregulatory hormone responses in severe falciparum malaria: Treatment with Sandostatin	0	0	0	0
938	2021	Databases		Phillips, R. E., Looareesuwan, S., White, N. J., Chanthavanich, P., Karbwang, J., Supanaranond, W., Turner, R. C. and Warrell, D. A.	Hypoglycaemia and antimalarial drugs: quinidine and release of insulin	0	0	0	0
939	2021	Databases		Phillips-Howard, P. A., Nahlen, B. L., Wannemuehler, K. A., Kolczak, M. S., ter Kuile, F. O., Gimnig, J. E., Olson, K., Alaii, J. A., Odhacha, A., Vulule, J. M. and Hawley, W. A.	Impact of permethrin-treated bed nets on the incidence of sick child visits to peripheral health facilities	0	0	0	0
940	2021	PubMed	10.1371/journal.pone.0208155	Phillips-Howard, P. A., Wannemuehler, K. A., ter Kuile, F. O., Hawley, W. A., Kolczak, M. S., Odhacha, A., Vulule, J. M. and Nahlen, B. L.	Diagnostic and prescribing practices in peripheral health facilities in rural western Kenya	0	0	0	0
941	2021	Databases	http://dx.doi.org/10.1186/s12936-017-1800-5	Phiri, M., Gooding, K., Peterson, I., Mambule, I., Nundwe, S., McMorrow, M. and Desmond, N.	Dust or disease? Perceptions of influenza in rural Southern Malawi	0	0	0	0
942	2021	Databases	https://dx.doi.org/10.1186/1475-2875-9-347	Phok, S., Phanalasy, S., Thein, S. T. and Likhitsup, A.	Private sector opportunities and threats to achieving malaria elimination in the Greater Mekong Subregion: results from malaria outlet surveys in Cambodia, the Lao PDR, Myanmar, and Thailand	0	0	0	0
943	2021	Databases	https://dx.doi.org/10.1186/s12936-016-1336-0	Phommanivong, V., Thongkham, K., Deyer, G., Rene, J. P. and Barennes, H.	An assessment of early diagnosis and treatment of malaria by village health volunteers in the Lao PDR	0	0	0	0
944	2021	Databases	https://dx.doi.org/10.1016/S1473-3099(15)00320-5	Phommasone, K., Adhikari, B., Henriques, G., Pongvongsa, T., Phongmany, P., von Seidlein, L., White, N. J., Day, N. P. J., M Dondorp, A., Newton, P. N., Imwong, M. and Mayxay, M.	Asymptomatic Plasmodium infections in 18 villages of southern Savannakhet Province, Lao PDR (Laos)	0	0	0	0
945	2021	Databases	https://dx.doi.org/10.1186/s12936-016-1676-9	Phyo, A. P., Jittamala, P., Nosten, F. H., Pukrittayakamee, S., Imwong, M., White, N. J., Duparc, S., Macintyre, F., Baker, M. and Mohrle, J. J.	Antimalarial activity of artefenomel (OZ439), a novel synthetic antimalarial endoperoxide, in patients with Plasmodium falciparum and Plasmodium vivax malaria: an open-label phase 2 trial	0	0	0	0
946	2021	Databases	http://dx.doi.org/10.1038/bmt.2014.46	Piera, K. A., Aziz, A., William, T., Bell, D., Gonzalez, I. J., Barber, B. E., Anstey, N. M. and Grigg, M. J.	Detection of Plasmodium knowlesi, Plasmodium falciparum and Plasmodium vivax using loop-mediated isothermal amplification (LAMP) in a co-endemic area in Malaysia	0	0	0	0
947	2021	PubMed	10.1371/journal.pntd.0006221	Pilar Trigoso, E. and Rosa Almodovar, A.	Sharing knowledge. Educational projects	0	0	0	0
948	2021	Databases		Pinilla, Y. T., S, C. P. L., V, S. S., Andrade, F. S., Melo, G. C., Orfanó, A. S., Secundino, N. F. C., Guerra, M., Lacerda, M. V. G., Kobylinski, K. C., Escobedo-Vargas, K. S., López-Sifuentes, V. M., Stoops, C. A., Baldeviano, G. C., Tarning, J., Vasquez, G. M., Pimenta, P. F. P. and Monteiro, W. M.	Promising approach to reducing Malaria transmission by ivermectin: Sporontocidal effect against Plasmodium vivax in the South American vectors Anopheles aquasalis and Anopheles darlingi	0	0	0	0
949	2021	Databases	https://dx.doi.org/10.4103/ijph.IJPH_321_19	Plasai, V., Charoenviriyaphap, T., Grieco, J. and Achee, N.	Acceptance and willingness-to-pay of a novel "push-pull" strategy for Aedes aegypti vector control in central Thailand	0	0	0	0
950	2021	Databases	http://dx.doi.org/10.1016/S0140-6736(02)09784-2	Podder, D., Paul, B., Dasgupta, A., Bandyopadhyay, L., Pal, A. and Roy, S.	Community perception and risk reduction practices toward malaria and dengue: A mixed-method study in slums of Chetla, Kolkata	0	0	0	0
951	2021	PubMed	10.1186/s41182-018-0116-7	Pombo, D. J., Lawrence, G., Hirunpetcharat, C., Rzepczyk, C., Bryden, M., Cloonan, N., Anderson, K., Mahakunkijcharoen, Y., Martin, L. B., Wilson, D., Elliott, S., Elliott, S., Eisen, D. P., Weinberg, J. B., Saul, A. and Good, M. F.	Immunity to malaria after administration of ultra-low doses of red cells infected with Plasmodium falciparum	0	0	0	0
952	2021	Databases		Pongvongsa, T., Culleton, R., Ha, H., Thanh, L., Phongmany, P., Marchand, R. P., Kawai, S., Moji, K., Nakazawa, S. and Maeno, Y.	Human infection with Plasmodium knowlesi on the Laos-Vietnam border	0	0	0	0
953	2021	Databases		Ponsa, N., Sattabongkot, J., Kittayapong, P., Eikarat, N. and Coleman, R. E.	Transmission-blocking activity of tafenoquine (WR-238605) and artelinic acid against naturally circulating strains of Plasmodium vivax in Thailand	0	0	0	0
954	2021	Databases		Porter, K. R., Aguiar, J., Richards, A., Sandjaya, B., Ignatias, H., Hadiputranto, H., Ridley, R. G., Takacs, B., Wignall, F. S., Hoffman, S. L. and Hayes, C. G.	Immune response against the exp-1 protein of Plasmodium falciparum results in antibodies that cross-react with human T-cell lymphotropic virus type 1 proteins	0	0	0	0
955	2021	Databases	http://dx.doi.org/10.1016/j.vaccine.2014.12.037	Porter, K. R., Liang, L., Long, G. W., Bangs, M. J., Anthony, R., Andersen, E. M. and Hayes, C. G.	Evidence for anti-Plasmodium falciparum antibodies that cross-react with human T-lymphotropic virus type I proteins in a population in Irian Jaya, Indonesia	0	0	0	0
956	2021	Databases		Portnoy, A., Ozawa, S., Grewal, S., Norman, B. A., Rajgopal, J., Gorham, K. M., Lee, B. Y., Haidari, L. A. and Brown, S. T.	Costs of vaccine programs across 94 low- and middle-income countries	0	0	0	0
957	2021	Databases		Poungsombat, S., Wangroongsarb, P., Prempree, P., Mongklangkul, N., Pinna, C., Hopkins, J. and Nasom, K.	Capacity building for vector borne disease control program for the sub district level surveillance and rapid response team (SRRT) in Krabi Province, Thailand	1	c	0	0
958	2021	Databases		Powell, R. D., Brewer, G. J., Alving, A. S. and Millar, J. W.	STUDIES ON A STRAIN OF CHLOROQUINE-RESISTANT PLASMODIUM FALCIPARUM FROM THAILAND	0	0	0	0
959	2021	Databases	https://dx.doi.org/10.1111/tmi.12491	Powell, R. D., Brewer, G. J., Degowin, R. L. and Alving, A. S.	STUDIES ON A STRAIN OF CHLOROQUINE-RESISTANT PLASMODIUM FALCIPARUM FROM VIET-NAM	0	0	0	0
960	2021	PubMed	10.4103/0972-9062.257776	Poyer, S., Shewchuk, T., Tougher, S., Ye, Y., Group, A. C., Mann, A. G., Willey, B. A., Thomson, R., Amuasi, J. H., Ren, R., Wamukoya, M., Taylor, M., Nguah, S. B., Mberu, B., Kalolella, A., Juma, E., Festo, C., Johanes, B., Diap, G., Bruxvoort, K., Ansong, D., Hanson, K., Arnold, F. and Goodman, C.	Availability and price of malaria rapid diagnostic tests in the public and private health sectors in 2011: results from 10 nationally representative cross-sectional retail surveys	0	0	0	0
961	2021	PubMed	10.1038/s41467-020-19988-z	Pradhan, M. M., Anvikar, A. R., Daumerie, P. G., Pradhan, S., Dutta, A., Shah, N. K., Joshi, P. L., Banerji, J., Duparc, S., Mendis, K., Murugasampillay, S. and Valecha, N.	Comprehensive case management of malaria: Operational research informing policy	0	0	0	0
962	2021	Databases		Prajapati, S. K., Ayanful-Torgby, R., Pava, Z., Barbeau, M. C., Acquah, F. K., Cudjoe, E., Kakaney, C., Amponsah, J. A., Obboh, E., Ahmed, A. E., Abuaku, B. K., McCarthy, J. S., Amoah, L. E. and Williamson, K. C.	The transcriptome of circulating sexually committed Plasmodium falciparum ring stage parasites forecasts malaria transmission potential	0	0	0	0
963	2021	Databases		Prakash, A., Bhattacharyya, D. R., Mohapatra, P. K., Goswanti, B. K. and Mahanta, J.	Community practices of using bed nets & acceptance & prospects of scaling up insecticide treated nets in north-east India	0	0	0	0
964	2021	PubMed	10.1179/000349802125002482	Prasad, H.	Evaluation of malaria control programme in three selected districts of Assam, India	0	0	0	0
965	2021	PubMed	10.1002/eji.200425771	Prasittisuk, C.	Vector-control synergies, between 'roll back malaria' and the Global Programme to Eliminate Lymphatic Filariasis, in South-east Asia	0	0	0	0
966	2021	PubMed	10.1136/medethics-2011-100301	Prato, S., Maxwell, T., Pinzón-Charry, A., Schmidt, C. W., Corradin, G. and López, J. A.	MHC class I-restricted exogenous presentation of a synthetic 102-mer malaria vaccine polypeptide	0	0	0	0
967	2021	Databases		Pratt, B., Zion, D., Lwin, K. M., Cheah, P. Y., Nosten, F. and Loff, B.	Closing the translation gap for justice requirements in international research	0	0	0	0
968	2021	Databases	http://dx.doi.org/10.5694/j.1326-5377.2002.tb04805.x	Pribadi, W., Muzaham, F., Santoso, T., Rasidi, R., Rukmono, B. and Soeharto	The implementation of community participation in the control of malaria in rural Tanjung Pinang, Indonesia	0	0	0	0
969	2021	PubMed	10.1016/j.pt.2018.01.001	Prociv, P., Garrow, S. C. and McCarthy, J. S.	Parasite elimination programs: Home and away (multiple letters)	0	0	0	0
970	2021	Databases	http://dx.doi.org/10.1007/s002280050658	Prosser, C., Meyer, W., Ellis, J. and Lee, R.	Evolutionary ARMS Race: Antimalarial Resistance Molecular Surveillance	0	0	0	0
971	2021	Databases		Proux, S., Lay, K., Ooh, M., Van Vugt, M., Looareesuwan, S., Edstein, M. D., White, N. J. and Nosten, F.	Absence of an interaction between artesunate and atovaquone-proguanil	0	0	0	0
972	2021	Databases	http://dx.doi.org/10.1016/0035-9203(92)90143-Z	Prybylski, D., Alto, W. A., Mengeap, S. and Odaibaiyue, S.	Introduction of an integrated community-based bancroftian filariasis control program into the Mt Bosavi region of the Southern Highlands of Papua New Guinea	0	0	0	0
973	2021	PubMed	10.1007/s00228-002-0447-4	Pukrittayakamee, S., Clemens, R. and Pramoolsinsap, C.	Polymorphonuclear leucocyte elastase in Plasmodium falciparum malaria	0	0	0	0
974	2021	Databases	http://dx.doi.org/10.1128/AAC.02794-13	Pukrittayakamee, S., Pitisuttithum, P., Zhang, H., Jantra, A., Wanwimolruk, S. and White, N. J.	Effects of cigarette smoking on quinine pharmacokinetics in malaria	0	0	0	0
975	2021	Databases	http://dx.doi.org/10.1016/j.actatropica.2019.04.022	Pukrittayakamee, S., Tarning, J., Jittamala, P., Charunwatthana, P., Lawpoolsri, S., Lee, S. J., Hanpithakpong, W., Hanboonkunupakarn, B., Day, N. P. J., Ashley, E. A. and White, N. J.	Pharmacokinetic interactions between primaquine and chloroquine	0	0	0	0
976	2021	Databases	http://dx.doi.org/10.4269/ajtmh.abstract2016	Qian, Y.-J., Ding, W., Wu, W.-P., Guan, Y.-Y., Zhou, X.-N., Li, S.-Z., Bandikhuu, A., Damdindorj, T., Nyamdorj, T., Bold, B., Dorjsuren, T., Sumiya, G. and Don Eliseo, L.-P.	A path to cooperation between China and Mongolia towards the control of echinococcosis under the Belt and Road Initiative	0	0	0	0
977	2021	Databases		Quang, N. N., Chinh, N. T., Anh, C. X., Birrell, G. W., Van Breda, K., Travers, T., Rowcliffe, K., Shanks, G. D., Chavchich, M. and Edstein, M. D.	Does methylene blue enhance the ex vivo antimalarial blood schizontocidal activity of artesunate-amodiaquine?	0	0	0	0
978	2021	PubMed	10.1186/s12939-020-01169-5	Quang, N. N., Chinh, N. T., Anh, C. X., Thanh, N. X., Birrell, G., Chavchich, M., Shanks, D. and Edstein, M. D.	Pharmacokinetics and ex vivo antimalarial activity of artemisinin-piperaquine versus artesunate-amodiaquine in healthy volunteers	0	0	0	0
979	2021	Databases		Questa, K., Das, M., King, R., Everitt, M., Rassi, C., Cartwright, C., Ferdous, T., Barua, D., Putnis, N., Snell, A. C., Huque, R., Newell, J. and Elsey, H.	Community engagement interventions for communicable disease control in low- and lower- middle-income countries: evidence from a review of systematic reviews	1	1	f	0
980	2021	Databases		Rabarison, P., Ramambanirina, L., Laventure, S., Lepers, J. P., Jambou, R. and Roux, J.	[The impact of curtains impregnated with deltamethrin on the vectors and morbidity of malaria: results in Ankazobe, on the plateaus of Madagascar]	0	0	0	0
981	2021	Databases	https://dx.doi.org/10.1186/s12936-019-2677-2	Rabor, I. F. and Santos Ocampo, P. D.	Child-to-Child programme in the Philippine setting	0	0	0	0
982	2021	Databases	http://dx.doi.org/10.3945/jn.111.140004	Rae, J. D., Nosten, S., Proux, S., Myint Thu, A., Cho, W. C., Paw, K. N., Paw, E. S., Shee, P. B., Be, S. A., Dah, S. H., Moo, S. K. L., Minh, S. M. C., Shee, P. W., Wiladphaingern, J., Tun, S. W., Kajeechiwa, L., Thwin, M. M., Delmas, G., Nosten, F. H. and Landier, J.	The role of monitoring and evaluation to ensure functional access to community-based early diagnosis and treatment in a malaria elimination programme in Eastern Myanmar	0	0	0	0
983	2021	PubMed	10.4269/ajtmh.20-0394	Rah, J. H., Kraemer, K., Depee, S., Bloem, M. W., Steiger, G., Spiegel, P., Wilkinson, C. and Bilukha, O.	Program experience with micronutrient powders and current evidence	0	0	0	0
984	2021	Databases	http://dx.doi.org/10.1089/acm.2009.0186	Rahi, M., Das, P. and Sharma, A.	COVID-19 Mitigation Steps Provide a Blueprint for Malaria Control and Elimination	0	0	0	0
985	2021	Databases	http://dx.doi.org/10.1038/nrmicro2176	Rahmatullah, M., Mollik, A. H., Rahman, S., Hasan, N., Agarwala, B. and Jahan, R.	A medicinal plant study of the santal tribe in Rangpur district, Bangladesh	0	0	0	0
986	2021	Databases		Rajabali, A., Moin, O., Ansari, A. S., Ali, S. H. and Khanani, M. R.	Communicable disease among displaced Afghans: Refuge without shelter	0	0	0	0
987	2021	Databases	https://dx.doi.org/10.1186/s12936-021-03623-3	Rajagopalan, P. K. and Panicker, K. N.	Feasibility of community participation for vector control in villages	0	0	0	0
988	2021	Databases	https://dx.doi.org/10.1186/s12936-020-03534-9	Rajvanshi, H., Jain, Y., Kaintura, N., Soni, C., Chandramohan, R., Srinivasan, R., Telasey, V., Bharti, P. K., Jain, D., Surve, M., Saxena, S., Gangamwar, V., Anand, M. S. and Lal, A. A.	A comprehensive mobile application tool for disease surveillance, workforce management and supply chain management for Malaria Elimination Demonstration Project	0	0	0	0
989	2021	Databases	http://dx.doi.org/10.1186/s12936-020-03458-4	Rajvanshi, H., Nisar, S., Bharti, P. K., Jayswar, H., Mishra, A. K., Sharma, R. K., Saha, K. B., Shukla, M. M., Das, A., Kaur, H., Wattal, S. L. and Lal, A. A.	Significance of training, monitoring and assessment of malaria workers in achieving malaria elimination goal of Malaria Elimination Demonstration Project	1	1	f	0
990	2021	Databases	http://dx.doi.org/10.1186/s12936-021-03610-8	Rajvanshi, H., Nisar, S., Bharti, P. K., Mishra, A. K., Sharma, R. K., Saha, K. B., Shukla, M. M., Das, A., Singh, N., Jayswar, H., Kaur, H., Wattal, S. L., Lal, A. A. and Jain, Y.	Study design and operational framework for a community-based Malaria Elimination Demonstration Project (MEDP) in 1233 villages of district Mandla, Madhya Pradesh	0	0	0	0
991	2021	Databases		Rajvanshi, H., Nisar, S., Saha, K. B., Shukla, M. M., Mishra, A. K., Sharma, R. K., Bharti, P. K., Saxena, N., Verma, A., Das, A., Jayswar, H., Kaur, H., Wattal, S. L. and Lal, A. A.	Assessment of ASHA for knowledge, diagnosis and treatment on malaria in Mandla district of Madhya Pradesh as part of the malaria elimination demonstration project	0	0	0	0
992	2021	Databases		Rakhshani, F., Ansari Moghadam, A. R., Alemi, R. and Moradi, A.	Knowledge, perceptions and prevention of malaria among women in Sistan va Baluchestan, Islamic Republic of Iran	0	0	0	0
993	2021	PubMed	10.1111/j.1365-2249.1995.tb05528.x	Rakhshani, F. and Mohammadi, M.	Improving community health workers' knowledge and behaviour about proper content in malaria education	0	0	0	0
994	2021	Databases		Ramasamy, R., Wijesundere, D. A., Nagendran, K. and Ramasamy, M. S.	Antibody and clinical responses in volunteers to immunization with malaria peptide-diptheria toxoid conjugates	0	0	0	0
995	2021	Databases		Randrianarivelojosia, M., Sahondra-Harisoa, J. L., Raharimalala, L. A., Raveloson, A., Mauclère, P. and Ariey, F.	[A network RER rooted on in vitro readout assays of Plasmodium falciparum sensitivity to chloroquine in the Indian Ocean Region]	0	0	0	0
996	2021	Databases		Rani, A., Nawaz, S. K., Arshad, M. and Irfan, S.	Role of rs4986790 Polymorphism of TLR4 Gene in Susceptibility towards Malaria Infection in the Pakistani Population	0	0	0	0
997	2021	Databases		Rani, R.	Safe motherhood programme	0	0	0	0
998	2021	Databases		Rao, M.	Surreptitious sterilizations: an endangering process	0	0	0	0
999	2021	Databases		Rasmi, A., Suneetha, K., Kavita, S. and Purnima, M.	The operational evidence base for delivering direct nutrition interventions in India: a desk review	0	0	0	0
1000	2021	Databases		Rasmussen, Z., Pio, A. and Enarson, P.	Case management of childhood pneumonia in developing countries: recent relevant research and current initiatives	0	0	0	0
1001	2021	PubMed	10.1186/1475-2875-5-79	Rath, K., Taxis, K., Walz, G., Gleiter, C. H., Li, S.-M. and Heide, L.	Pharmacokinetic study of artemisinin after oral intake of a traditional preparation of Artemisia annua L. (annual wormwood)	0	0	0	0
1002	2021	PubMed	10.4269/ajtmh.2012.11-0047	Ratsimbasoa, A., Randrianarivelojosia, M., Millet, P., Soarès, J. L., Rabarijaona, L., Rakotoson, B., Malvy, D. and Ménard, D.	Use of pre-packaged chloroquine for the home management of presumed malaria in Malagasy children	0	0	0	0
1003	2021	PubMed	10.1186/1475-2875-11-85	Ratsimbasoa, A., Ravony, H., Vonimpaisomihanta, J. A., Raherinjafy, R., Jahevitra, M., Rapelanoro, R., Rakotomanga Jde, D., Malvy, D., Millet, P. and Ménard, D.	Compliance, safety, and effectiveness of fixed-dose artesunate-amodiaquine for presumptive treatment of non-severe malaria in the context of home management of malaria in Madagascar	0	0	0	0
1004	2021	PubMed	10.1186/s12936-015-0916-8	Ratsimbasoa, A., Ravony, H., Vonimpaisomihanta, J. A., Raherinjafy, R., Jahevitra, M., Rapelanoro, R., Rakotomanga Jde, D., Malvy, D., Millet, P. and Ménard, D.	Management of uncomplicated malaria in febrile under five-year-old children by community health workers in Madagascar: reliability of malaria rapid diagnostic tests	0	0	0	0
1005	2021	PubMed	10.1038/s41564-019-0462-1	Rattanapunya, S., Cressey, T. R., Rueangweerayut, R., Tawon, Y., Kongjam, P. and Na-Bangchang, K.	Pharmacokinetic interactions between artesunate-mefloquine and ritonavir-boosted lopinavir in healthy Thai adults	0	0	0	0
1006	2021	Databases		Rawlinson, T. A., Barber, N. M., Mohring, F., Cho, J. S., Kosaisavee, V., Gérard, S. F., Alanine, D. G. W., Labbé, G. M., Elias, S. C., Silk, S. E., Quinkert, D., Jin, J., Marshall, J. M., Payne, R. O., Minassian, A. M., Russell, B., Rénia, L., Nosten, F. H., Moon, R. W., Higgins, M. K. and Draper, S. J.	Structural basis for inhibition of Plasmodium vivax invasion by a broadly neutralizing vaccine-induced human antibody	0	0	0	0
1007	2021	Databases		Raza, A., Khan, H. M., Malik, M. A., Mahdi, A. A., Shahid, M. and Shujatullah, F.	Serum retinol concentration in patients with acute falciparum malaria in Aligarh, India	0	0	0	0
1008	2021	Databases		Raza, A., Khan, H. M., Shujatullah, F., Shahid, M., Tripathi, T., Malik, M. A. and Mahdi, A. A.	Evaluation of serum ascorbic acid levels in acute falciparum malaria	0	0	0	0
1009	2021	PubMed	10.1093/infdis/jiaa678	Rebello, L. M. and Verma, S. P.	The basic health worker and his recipient group--a diagnostic study for health education in malaria	0	0	0	0
1010	2021	Databases		Rebelo, M., Pawliw, R., Gower, J., Webb, L., Mitchell, H., Pava, Z., Watts, R. E., Davenport, M. P., McCarthy, J. S. and Khoury, D. S.	Parasite viability is a superior measure of anti-malarial drug activity in humans	0	0	0	0
1011	2021	Databases		Reeder, J. C.	Towards a malaria vaccine for Papua New Guinea	0	0	0	0
1012	2021	Databases		Reeder, J. C.	Health research in Papua New Guinea	0	0	0	0
1013	2021	Databases	http://dx.doi.org/10.5694/j.1326-5377.2008.tb02226.x	Reeder, J. C. and Taime, J.	Engaging the community in research: lessons learned from the malaria vaccine trial	0	0	0	0
1014	2021	Databases	http://dx.doi.org/10.3402/iee.v6.30822	Rees, S. J., Silove, D., Kareth, M. and van de Pas, R.	Health and human security in West Papua	0	0	0	0
1015	2021	PubMed	10.4314/ahs.v12i2.5	Regmi, K., Kunwar, A. and Ortega, L.	A systematic review of knowledge, attitudes and beliefs about malaria among the South Asian population	0	0	0	0
1016	2021	Databases		Reid, H., Kibona, S., Rodney, A., McPherson, B., Sindato, C., Malele, I., Kinung'hi, S., Jennaway, M., Changalucha, J., Blake, B. and Vallely, A.	Assessment of the burden of human African trypanosomiasis by rapid participatory appraisal in three high-risk villages in Urambo District, Northwest Tanzania	0	0	0	0
1017	2021	Databases	https://dx.doi.org/10.1186/s12936-017-2082-7	Reid, J. E.	Anopheles donaldi: some recollections and speculations	0	0	0	0
1018	2021	Databases		Res, P.	Social and cultural complexities of anti-malarial drug circulation: an ethnographic investigation in three rural remote communes of Cambodia	0	0	0	0
1019	2021	PubMed	10.7554/eLife.31549	Retneswari, M.	The menace of vector-borne diseases	0	0	0	0
1020	2021	Databases	http://dx.doi.org/10.1007/s40261-015-0312-8	Reuling, I. J., van de Schans, L. A., Coffeng, L. E., Lanke, K., Meerstein-Kessel, L., Graumans, W., van Gemert, G. J., Teelen, K., Siebelink-Stoter, R., van de Vegte-Bolmer, M., de Mast, Q., van der Ven, A. J., Ivinson, K., Hermsen, C. C., de Vlas, S., Bradley, J., Collins, K. A., Ockenhouse, C. F., McCarthy, J., Sauerwein, R. W. and Bousema, T.	A randomized feasibility trial comparing four antimalarial drug regimens to induce Plasmodium falciparum gametocytemia in the controlled human malaria infection model	0	0	0	0
1021	2021	Databases	http://dx.doi.org/10.1093/jac/dku430	Reuter, S. E., Evans, A. M., Shakib, S., Lungershausen, Y., Francis, B., Valentini, G., Bacchieri, A., Ubben, D. and Pace, S.	Effect of food on the pharmacokinetics of piperaquine and dihydroartemisinin	0	0	0	0
1022	2021	Databases	http://dx.doi.org/10.1211/0022357001777243	Reuter, S. E., Upton, R. N., Evans, A. M., Visweswaran, N. and Olliaro, P. L.	Population pharmacokinetics of orally administered mefloquine in healthy volunteers and patients with uncomplicated Plasmodium falciparum malaria	0	0	0	0
1023	2021	Databases		Ridtitid, W., Wongnawa, M., Mahatthanatrakul, W., Chaipol, P. and Sunbhanich, M.	Effect of rifampin on plasma concentrations of mefloquine in healthy volunteers	0	0	0	0
1024	2021	Databases		Rieckmann, K. H., Beaudoin, R. L., Cassells, J. S. and Sell, K. W.	Use of attenuated sporozoites in the immunization of human volunteers against falciparum malaria	0	0	0	0
1025	2021	Databases		Riji, H. M.	Community health workers and the community in malaria control - the Malaysian examples	0	0	0	0
1026	2021	Databases		Riji, H. M.	Adopting the primary health care approach in malaria control in Malaysia: lessons in community participation	1	b	0	0
1027	2021	Databases		Rimon, M. M., Kheng, S., Hoyer, S., Thach, V., Ly, S., Permin, A. E. and Pieche, S.	Malaria dipsticks beneficial for IMCI in Cambodia	0	0	0	0
1028	2021	Databases		Rimoy, G. H., Moshi, M. J. and Massele, A. Y.	Comparative bioavailability of oral sugar-coated and plain formulation of chloroquine phosphate marketed in Tanzania	0	0	0	0
1029	2021	Databases	http://dx.doi.org/10.1111/j.1400-1843.2010.01863.x	Ríos, A., Álvarez, G. and Blair, S.	Diez años de eficacia terapéutica de la cloroquina en malaria no complicada por Plasmodium vivax , Turbo, Antioquia, años 2002 y 2011	0	0	0	0
1030	2021	Databases		Roa, C.	Making asthma management strategies work in the asia-pacific region	0	0	0	0
1031	2021	PubMed	10.1016/j.ijpara.2006.06.005	Robert, V. and Carnevale, P.	Influence of deltamethrin treatment of bed nets on malaria transmission in the Kou Valley, Burkina Faso	0	0	0	0
1032	2021	Databases	http://dx.doi.org/10.1126/science.357.6351.536	Robert, V., Le Goff, G., Andrianaivolambo, L., Randimby, F. M., Domarle, O., Randrianarivelojosia, M., Raharimanga, V., Raveloson, A., Ravaonjanahary, C. and Ariey, F.	Moderate transmission but high prevalence of malaria in Madagascar	0	0	0	0
1033	2021	Databases	http://dx.doi.org/10.1126/science.352.6284.407	Roberts, L.	The village recruiter: In tests of a controversial strategy, advance liaison to often-skeptical villagers is crucial	0	0	0	0
1034	2021	Databases	https://dx.doi.org/10.1186/1475-2875-10-48	Roberts, L.	Revolutionary malaria tests have unexpected downsides	0	0	0	0
1035	2021	Databases	https://dx.doi.org/10.1590/0037-8682-0418-2017	Rockett, R. J., Tozer, S. J., Peatey, C., Bialasiewicz, S., Whiley, D. M., Nissen, M. D., Trenholme, K., Mc Carthy, J. S. and Sloots, T. P.	A real-time, quantitative PCR method using hydrolysis probes for the monitoring of Plasmodium falciparum load in experimentally infected human volunteers	0	0	0	0
1036	2021	Databases		Rodrigues, K. M. d. P. and Moreira, B. M.	Preventing diseases in round-the-world travelers: a contemporary challenge for travel medicine advice	0	0	0	0
1037	2021	PubMed	10.1371/journal.pntd.0003978	Rogers, S., Paija, S., Embiap, J. and Pust, R. E.	Management of common potentially serious paediatric illnesses by aid post orderlies at Tari, Southern Highlands Province	0	0	0	0
1038	2021	Databases		Rojas-Peña, M. L., Vallejo, A., Herrera, S., Gibson, G. and Arévalo-Herrera, M.	Transcription Profiling of Malaria-Naïve and Semi-immune Colombian Volunteers in a Plasmodium vivax Sporozoite Challenge	0	0	0	0
1039	2021	Databases		Rondón-Cotacio, M. and Tobón-Castaño, A.	Actividades de vigilancia epidemiológica de la malaria en la red diagnóstica de la frontera colombiana-peruana	0	0	0	0
1040	2021	Databases	https://dx.doi.org/10.1093/cid/cix1064	Rosenberg, R. and Rungsiwongse, J.	The number of sporozoites produced by individual malaria oocysts	0	0	0	0
1041	2021	Databases		Rossi, G., Vernaeve, L., Van den Bergh, R., Nguon, C., Debackere, M., Abello Peiri, C., Van, V., Khim, N., Kim, S., Eam, R., Ken, M., Khean, C., De Smet, M., Menard, D. and Kindermans, J.-M.	Closing in on the Reservoir: Proactive Case Detection in High-Risk Groups as a Strategy to Detect Plasmodium falciparum Asymptomatic Carriers in Cambodia	0	0	0	0
1042	2021	Databases	http://dx.doi.org/10.4269/ajtmh.16-0779	Rowland, M., Hewitt, S., Durrani, N., Saleh, P., Bouma, M. and Sondorp, E.	Sustainability of pyrethroid-impregnated bednets for malaria control in Afghan communities	0	0	0	0
1043	2021	PubMed	10.4269/ajtmh.1992.46.248	Rueangweerayut, R., Bancone, G., Harrell, E. J., Beelen, A. P., Kongpatanakul, S., Mohrle, J. J., Rousell, V., Mohamed, K., Qureshi, A., Narayan, S., Yubon, N., Miller, A., Nosten, F. H., Luzzatto, L., Duparc, S., Kleim, J. P. and Green, J. A.	Hemolytic potential of tafenoquine in female volunteers heterozygous for glucose-6-phosphate dehydrogenase (G6PD) deficiency (G6PD Mahidol variant) versus G6PD-normal volunteers	0	0	0	0
1044	2021	PubMed	10.4269/ajtmh.1992.46.451	Ruebush, T. K., 2nd and Godoy, H. A.	Community participation in malaria surveillance and treatment. I. The Volunteer Collaborator Network of Guatemala	0	0	0	0
1045	2021	PubMed	10.1080/00034983.1990.11812444	Ruebush, T. K., 2nd, Weller, S. C. and Klein, R. E.	Knowledge and beliefs about malaria on the Pacific coastal plain of Guatemala	0	0	0	0
1046	2021	PubMed	10.4269/ajtmh.1992.46.261	Ruebush, T. K., 2nd, Zeissig, R., Godoy, H. A. and Klein, R. E.	Use of illiterate volunteer workers for malaria case detection and treatment	0	0	0	0
1047	2021	PubMed	10.4269/ajtmh.1994.50.85	Ruebush, T. K., 2nd, Zeissig, R., Klein, R. E. and Godoy, H. A.	Community participation in malaria surveillance and treatment. II. Evaluation of the volunteer collaborator Network of Guatemala	0	0	0	0
1048	2021	PubMed	10.1371/journal.pone.0139447	Ruebush, T. K., 2nd, Zeissig, R., Koplan, J. P., Klein, R. E. and Godoy, H. A.	Community participation in malaria surveillance and treatment. III. An evaluation of modifications in the Volunteer Collaborator Network of Guatemala	0	0	0	0
1049	2021	Databases		Russell, C. L., Sallau, A., Emukah, E., Graves, P. M., Noland, G. S., Ngondi, J. M., Ozaki, M., Nwankwo, L., Miri, E., McFarland, D. A., Richards, F. O. and Patterson, A. E.	Determinants of Bed Net Use in Southeast Nigeria following Mass Distribution of LLINs: Implications for Social Behavior Change Interventions	0	0	0	0
1050	2021	Databases		S, R., Nair, S. S., Sushith, M. B, P., E. V. S, M., Janice, D. s., Kumar, P. K. K. and Gopal, M.	A Study of Lipid Parameters in Malarial Patients Attending a Tertiary Health Care Centre in Mangaluru	0	0	0	0
1051	2021	Databases	http://dx.doi.org/10.2165/00003088-200544110-00006	S.M, E. S.	Falciparum malaria in naturally infected Saudi patients: high level endotoxemia in the venous blood infected with escherichia coli	0	0	0	0
1052	2021	Databases	http://dx.doi.org/10.1001/jama.2012.4438	Sabarinath, S. N., Asthana, O. P., Puri, S. K., Srivastava, K., Madhusudanan, K. P. and Gupta, R. C.	Clinical pharmacokinetics of the diastereomers of arteether in healthy volunteers	0	0	0	0
1053	2021	Databases		Sachs, J. D.	Primary health care in low-income countries: Building on recent achievements	0	0	0	0
1054	2021	PubMed	10.1002/cpt.1721	Sadanand, P.	Changing scenario of malaria in India	0	0	0	0
1055	2021	Databases	https://dx.doi.org/10.1186/s12936-019-2849-0	Saeheng, T., Na-Bangchang, K., Siccardi, M., Rajoli, R. K. R. and Karbwang, J.	Physiologically-Based Pharmacokinetic Modeling for Optimal Dosage Prediction of Quinine Coadministered With Ritonavir-Boosted Lopinavir	0	0	0	0
1056	2021	Databases	https://dx.doi.org/10.1017/S002193201800038X	Saha, A., Sarker, M., Kabir, M., Lu, G. and Muller, O.	Knowledge, attitudes, and practices regarding malaria control among the slash and burn cultivators in Rangamati Hill tracts of Bangladesh	0	0	0	0
1057	2021	Databases	https://dx.doi.org/10.1186/s12936-017-1718-y	Saha, K. B., Behera, P., Munshi, H., Tiwari, B. K., Singh, S. K., Saha, U. C. and Singh, M. P.	What affects utilization of malaria control services? A qualitative approach to understanding community perception in highly malarious Gadchiroli district, Maharashtra, India	0	0	0	0
1058	2021	Databases		Sahan, K., Pell, C., Smithuis, F., Phyo, A. K., Maung, S. M., Indrasuta, C., Dondorp, A. M., White, N. J., Day, N. P. J., von Seidlein, L. and Cheah, P. Y.	Community engagement and the social context of targeted malaria treatment: a qualitative study in Kayin (Karen) State, Myanmar	0	0	0	0
1059	2021	Databases		Saheli	Norplant campaign in India	0	0	0	0
1060	2021	Databases	https://dx.doi.org/10.4103/0971-5916.176620	Sahu, S. S.	Comparative susceptibility of Anopheles subpictus from fresh and brackish water areas to Plasmodium falciparum infection	0	0	0	0
1061	2021	Databases	http://dx.doi.org/10.4103/0971-5916.176621	Sahu, S. S., Gunasekaran, K. and Jambulingam, P.	Field performance of malaria rapid diagnostic test for the detection of Plasmodium falciparum infection in Odisha State, India	0	0	0	0
1062	2021	Databases		Sahu, S. S., Gunasekaran, K., Vijayakumar, T. and Jambulingam, P.	Triple insecticide resistance in Anopheles culicifacies: A practical impediment for malaria control in Odisha state, India	0	0	0	0
1063	2021	Databases	https://dx.doi.org/10.1016/j.parint.2017.12.002	Sahu, S. S., Rao, S. P. and Dash, S.	Performance of accredited social health activists (ASHAs) in diagnosis and treatment of malaria in eight falciparum endemic tribal districts of Southern Odisha, India	0	0	0	0
1064	2021	Databases	https://dx.doi.org/10.1186/s12978-016-0212-2	Sakamoto, H., Takeo, S., Takashima, E., Miura, K., Kanoi, B. N., Kaneko, T., Han, E.-T., Tachibana, M., Matsuoka, K., Sattabongkot, J., Udomsangpetch, R., Ishino, T. and Tsuboi, T.	Identification of target proteins of clinical immunity to Plasmodium falciparum in a region of low malaria transmission	0	0	0	0
1065	2021	PubMed	10.1128/aac.05014-14	Salisbury, P., Hall, L., Kulkus, S., Paw, M. K., Tun, N. W., Min, A. M., Chotivanich, K., Srikanok, S., Ontuwong, P., Sirinonthachai, S., Nosten, F., Somerset, S. and McGready, R.	Family planning knowledge, attitudes and practices in refugee and migrant pregnant and post-partum women on the Thailand-Myanmar border - a mixed methods study	0	0	0	0
1066	2021	Databases		Salman, S., Bendel, D., Lee, T. C., Templeton, D. and Davis, T. M.	Pharmacokinetics of a novel sublingual spray formulation of the antimalarial drug artemether in African children with malaria	0	0	0	0
1067	2021	Databases	http://dx.doi.org/10.1016/S0140-6736(09)61349-0	Samanta, A.	Aspects of the socio-economic impact of malarial fever in colonial Bengal	0	0	0	0
1068	2021	PubMed	10.1186/s12936-016-1540-y	Samarasekera, U.	Countries race to contain resistance to key antimalarial	0	0	0	0
1069	2021	PubMed	10.1186/s13071-017-2563-0	Sampaio, V. S., Beltrán, T. P., Kobylinski, K. C., Melo, G. C., Lima, J. B., Silva, S. G., Rodriguez Í, C., Silveira, H., Guerra, M. G., Bassat, Q., Pimenta, P. F., Lacerda, M. V. and Monteiro, W. M.	Filling gaps on ivermectin knowledge: effects on the survival and reproduction of Anopheles aquasalis, a Latin American malaria vector	0	0	0	0
1070	2021	Databases	http://dx.doi.org/10.1002/j.2055-2335.2006.tb00610.x	Sampaio, V. S., Rivas, G., Kobylinski, K., Pinilla, Y. T., Pimenta, P. F. P., Lima, J. B. P., Bruno, R. V., Lacerda, M. V. G. and Monteiro, W. M.	What does not kill it makes it weaker: effects of sub-lethal concentrations of ivermectin on the locomotor activity of Anopheles aquasalis	0	0	0	0
1071	2021	Databases	https://dx.doi.org/10.1186/s12936-015-0816-y	Sanburg, A. L. C.	Taking pharmacy on tour in Vanuatu	0	0	0	0
1072	2021	Databases		Sanghong, R., Junkum, A., Chaithong, U., Jitpakdi, A., Riyong, D., Tuetun, B., Champakaew, D., Intirach, J., Muangmoon, R., Chansang, A. and Pitasawat, B.	Remarkable repellency of Ligusticum sinense (Umbelliferae), a herbal alternative against laboratory populations of Anopheles minimus and Aedes aegypti (Diptera: Culicidae)	0	0	0	0
1073	2021	Databases	http://dx.doi.org/10.1007/s12639-013-0237-1	Sarang, A., Stuikyte, R. and Bykov, R.	Implementation of harm reduction in Central and Eastern Europe and Central Asia	0	0	0	0
1074	2021	Databases		Sarangi, A., Mohapatra, P. C., Dalai, R. K. and Sarangi, A. K.	Serum IL-4, IL-12 and TNF-alpha in malaria: A comparative study associating cytokine responses with severity of disease from the Coastal Districts of Odisha	0	0	0	0
1075	2021	Databases	http://dx.doi.org/10.4236/health.2021.131002	Sarikabhuti, B., Keschamrus, N., Noeypatimanond, S., Weidekamm, E., Leimer, R., Wernsdorfer, W. and Kolle, E. U.	Plasma concentrations of sulfadoxine in healthy and malaria infected Thai subjects	0	0	0	0
1076	2021	Databases	http://dx.doi.org/10.1017/S0031182000060303	Sasayama, K., Gilmour, S. and Ota, E.	Factors affecting disease risk perception and self-management behaviors among Japanese long-term overseas volunteers	0	0	0	0
1077	2021	Databases		Sattabongkot, J., Maneechai, N., Phunkitchar, V., Eikarat, N., Khuntirat, B., Sirichaisinthop, J., Burge, R. and Coleman, R. E.	Comparison of artificial membrane feeding with direct skin feeding to estimate the infectiousness of Plasmodium vivax gametocyte carriers to mosquitoes	0	0	0	0
1078	2021	Databases		Sattabongkot, J., Maneechai, N. and Rosenberg, R.	Plasmodium vivax: gametocyte infectivity of naturally infected Thai adults	0	0	0	0
1079	2021	PubMed	10.1016/j.vaccine.2004.09.040	Satyanarayana, K. and Srivastava, S.	Poverty, health & intellectual property rights with special reference to India	0	0	0	0
1080	2021	Databases	http://dx.doi.org/10.1016/S0264-410X(99)00175-9	Saul, A., Lawrence, G., Allworth, A., Elliott, S., Anderson, K., Rzepczyk, C., Martin, L. B., Taylor, D., Eisen, D. P., Irving, D. O., Pye, D., Crewther, P. E., Hodder, A. N., Murphy, V. J. and Anders, R. F.	A human phase 1 vaccine clinical trial of the Plasmodium falciparum malaria vaccine candidate apical membrane antigen 1 in Montanide ISA720 adjuvant	0	0	0	0
1081	2021	Databases	http://dx.doi.org/10.1056/NEJMc1403007	Saul, A., Lawrence, G., Smillie, A., Rzepczyk, C. M., Reed, C., Taylor, D., Anderson, K., Stowers, A., Kemp, R., Allworth, A., Anders, R. F., Brown, G. V., Pye, D., Schoofs, P., Irving, D. O., Dyer, S. L., Woodrow, G. C., Briggs, W. R. S., Reber, R. and Sturchler, D.	Human phase I vaccine trials of 3 recombinant asexual stage malaria antigens with Montanide ISA720 adjuvant	0	0	0	0
1082	2021	Databases		Saunders, D., Lon, C., Vanachayangkul, P., Spring, M., Se, Y., Chann, S., Sriwichai, S., Buathong, N., Kuntawunginn, W., Mitprasat, M., Siripokasupkul, R., Teja-Iisavadharm, P., Manning, J., Timmermans, A., Lanteri, C., So, M., Somethy, S., Sea, D., Phann, S.-T., Chour, C. M., Prom, S., Soh, E., Haigney, M., Cantilena, L., Tang, D. and Kaewkungwal, J.	Cardiac safety of monthly dihydroartemisininpiperaquine for malaria prophylaxis: A two arm, randomized, double-blind, placebo-controlled cohort study	0	0	0	0
1083	2021	Databases		Saunders, D., Vanachayangkul, P., Sriwichai, S., Siripokasupkul, R., Mitprasat, M., Buanthong, N., Ittiverakul, M., Tyner, S., Walsh, D., Bethell, D., Teja-Isavadharm, P., Lon, C., Chann, S., Se, Y., Samon, N., Prom, S., Mary, S., Saly, K., Sea, D., Socheat, D. and Leary, K.	Effects of DHA-piperaquine on the QTC interval in northern Cambodia	0	0	0	0
1084	2021	Databases		Saunders, D., Vanachayangkul, P., Tyner, S., Siripokasupkul, R., Mitprasat, M., Teopipithaporn, S., Sriwichai, S., Buathong, N., Walsh, D., Bethell, D., Teja-Isavadharm, P., Lon, C., Se, Y., Chann, S., Samon, N., Sea, D., Socheat, D., Smith, B., Leary, K. and Prom, S.	The pharmacokinetics and pharmacodynamics of a two- versus three-day dose regimen of dihydroartemisinin-piperaquine in patients with uncomplicated malaria in northern Cambodia	0	0	0	0
1085	2021	Databases	https://dx.doi.org/10.1186/1475-9276-12-78	Saunders, D. L., Vanachayangkul, P. and Lon, C.	Dihydroartemisinin-piperaquine failure in Cambodia	0	0	0	0
1086	2021	Databases		Saw, Y. M., Win, K. L., Shiao, L. W.-S., Thandar, M. M., Amiya, R. M., Shibanuma, A., Tun, S. and Jimba, M.	Taking stock of Myanmar's progress toward the health-related Millennium Development Goals: current roadblocks, paths ahead	0	0	0	0
1087	2021	Databases	http://dx.doi.org/10.1016/j.ijid.2012.05.090	Say, C., Nguon, S., Ty, K. S. and Dy, S. L.	Reducing the spread of artemisinin resistant malaria through community-level directly observed therapy in Western of Cambodia	0	0	0	0
1088	2021	Databases		Say, C., Sokkhieng, M., Soy Ty, K., Bjorge, S. and Dysoley, L.	Community level day-3 positive surveillance of Plasmodium falciparum malaria in Cambodia	0	0	0	0
1089	2021	Databases	https://dx.doi.org/10.1371/journal.pone.0124243	Schapira, A., Bygbjerg, I. C., Jepsen, S., Flachs, H. and Bentzon, M. W.	The susceptibility of Plasmodium falciparum to sulphadoxine and pyrimethamine: correlation of in vivo and in vitro results	0	0	0	0
1090	2021	Databases		Schats, R., Bijker, E. M., van Gemert, G.-J., Graumans, W., van de Vegte-Bolmer, M., van Lieshout, L., Haks, M. C., Hermsen, C. C., Scholzen, A., Visser, L. G. and Sauerwein, R. W.	Heterologous Protection against Malaria after Immunization with Plasmodium falciparum Sporozoites	0	0	0	0
1091	2021	Databases	http://dx.doi.org/10.1016/j.jcv.2009.04.001	Schats, R., Van Lieshout, L. A., Visser, L. G., Bijker, E., Scholzen, A., Teirlinck, A., Van Gemert, G.-J., Vegte-Bolmer, M., Hermsen, R. and Sauerwein, R. W.	Heterologous protection against malaria in a subset of volunteers after immunizations with plasmodium falciparum sporozoites under chloroquine prophylaxis	0	0	0	0
1092	2021	Databases	http://dx.doi.org/10.1016/S1473-3099%2814%2971000-X	Schilling, S., Emmerich, P., Gunther, S. and Schmidt-Chanasit, J.	Dengue and Chikungunya virus co-infection in a German traveller	0	0	0	0
1093	2021	Databases		Schlagenhauf, P., Weld, L., Goorhuis, A., Grobusch, M. P., Gautret, P., Parola, P., Weber, R., von Sonnenburg, F., Lopez-Velez, R., Jensenius, M., Cramer, J. P., Field, V. K., Odolini, S., Gkrania-Klotsas, E., Chappuis, F., Malvy, D., van Genderen, P. J. J., Mockenhaupt, F., Jaureguiberry, S., Beeching, N. J., Smith, C. and Ursing, J.	Travel-associated infection presenting in Europe (2008-12): An analysis of EuroTravNet longitudinal, surveillance data, and evaluation of the effect of the pre-travel consultation	0	0	0	0
1094	2021	Databases		Schmidt, L. H. and Crosby, R.	Antimalarial activities of WR-194,965, an alpha-amino-o-cresol derivative	0	0	0	0
1095	2021	PubMed	10.1007/s00431-019-03405-9	Schmidt, L. H., Harrison, J., Rossan, R. N., Vaughan, D. and Crosby, R.	Quantitative aspects of pyrimethamine-sulfonamide synergism	0	0	0	0
1096	2021	Databases		Schrier, L., Wyder, C., Del Torso, S., Stiris, T., von Both, U., Brandenberger, J. and Ritz, N.	Medical care for migrant children in Europe: a practical recommendation for first and follow-up appointments	0	0	0	0
1097	2021	PubMed	10.1371/journal.pone.0024586	Sea, D., Chann, S., Nou, S., Hom, S., Ly, S., Sok, C., Oung, P., Kong, N., Pheap, V., Thay, K., Dav, V., Sok, S., Feldman, M., Nyagaya-Wojnarski, B., Sriwichai, S., Kuntawunginn, W., Boonchan, T., Buathong, N., Uthaimongkol, N., Ittiverakul, M., Spring, M., Smith, P. L., Fukuda, M. M., Lon, C., Wojnarski, M., Hout, K., Pong, K., Rekol, H. and Dysoley, L.	Perception of G6PD deficiency and primaquine risk and benefit in a malaria risk population in northwest Cambodia	0	0	0	0
1098	2021	Databases		Sedegah, M., Tamminga, C., McGrath, S., House, B., Ganeshan, H., Lejano, J., Abot, E., Banania, G. J., Sayo, R., Farooq, F., Belmonte, M., Manohar, N., Richie, N. O., Wood, C., Long, C. A., Regis, D., Williams, F. T., Shi, M., Chuang, I., Spring, M., Epstein, J. E., Mendoza-Silveiras, J., Limbach, K., Patterson, N. B., Bruder, J. T., Doolan, D. L., King, C. R., Soisson, L., Diggs, C., Carucci, D.…	Adenovirus 5-vectored P. falciparum vaccine expressing CSP and AMA1. Part A: safety and immunogenicity in seronegative adults	0	0	0	0
1099	2021	Databases		Selomon, A., Kedir, E., Demeke, A. and Mebrahtu, E.	Factors Associated with Level of Patient Activation and Its Role to Glycemic Control among Adults with Type II Diabetes Attending Diabetic Clinic at Hospitals in Addis Ababa	0	0	0	0
1100	2021	Databases		Seshadri, C., Shetty, B. R., Gowri, N., Venkataraghavan, S. and Chari, M. V.	Serum cholesterol and total lipids in Plasmodium vivax malaria -- a preliminary study	0	0	0	0
1101	2021	PubMed	10.4269/ajtmh.1994.50.72	Sethu, S., Ramasamy, T. P. and Paul, M. P.	Report on the pilot study of multi-purpose health workers (male) in Athoor Block, Madurai District	0	0	0	0
1102	2021	Databases	http://dx.doi.org/10.1371/currents.dis.cc7bd532ce252c1b740c39a2a827993f	Sexton, J. D.	Impregnated bed nets for malaria control: biological success and social responsibility	1	c	0	0
1103	2021	Databases	http://dx.doi.org/10.1155/2014/372521	Shabir, O.	A Summary Case Report on the Health Impacts and Response to the Pakistan Floods of 2010	0	0	0	0
1104	2021	Databases	https://dx.doi.org/10.1186/s12936-016-1129-5	Shafiq, N., Rajagopalan, S., Mittal, N., Kaur, S., Pandhi, P., Achuthan, S., Malhotra, S., Kushwaha, H. N., Singh, S. K., Chandurkar, N., Pareek, A., Bhalla, A., Puri, G. D., Srivastava, J. S. and Gaur, S. P. S.	Single ascending dose safety and pharmacokinetics of CDRI-97/78: First-in-human study of a novel antimalarial drug	0	0	0	0
1105	2021	Databases		Shafique, M., Edwards, H. M., De Beyl, C. Z., Thavrin, B. K., Min, M. and Roca-Feltrer, A.	Positive deviance as a novel tool in malaria control and elimination: methodology, qualitative assessment and future potential	1	1	f	0
1106	2021	Databases	http://dx.doi.org/10.1111/acem.13203	Shafique, M., Thavrin, B. K., Bruce, J., De Beyl, C. Z., Meek, S. and Sintasath, D.	Positive deviance: An innovative approach to improve malaria prevention and treatment practices among mobile and migrant workers in cambodia	1	1	f	0
1107	2021	Databases		Shah, B. and Razzak, J. A.	A needs assessment for a community based acute care in Bangladesh	1	a	0	0
1108	2021	Databases	http://dx.doi.org/10.1111/tmi.12282	Shah, D. and Sachdev, H. P.	Evaluation of the WHO/UNICEF algorithm for integrated management of childhood illness between the age of two months to five years	0	0	0	0
1109	2021	Databases	https://dx.doi.org/10.1007/s10903-013-9850-4	Shah, P., Shah, S., Modi, D. and Kutty, R. V.	Changing epidemiology of maternal mortality in rural India: Time to reset strategies for MDG-5	0	0	0	0
1110	2021	Databases		Shahandeh, K., Basseri, H. R. and Sharifzadeh, Y.	An application of cultural model to assess and compare malaria prevention among Afghani migrant and Baluchi resident in the endemic area, southeastern Iran	0	0	0	0
1111	2021	Databases		Shahandeh, K., Basseri, H. R. and Shojaeizadeh, E.	Using the cultural model to plan intervention for malaria control in immigrants and native communities in endemic area, earmarked for malaria elimination southeastern Iran	0	0	0	0
1112	2021	Databases	http://dx.doi.org/10.1016/S0140-6736%2898%2908293-2	Shahum, A.	Lessons from South Sudan: Tribal conflicts and outbreaks of infectious diseases internally displace populations	0	0	0	0
1113	2021	Databases	http://dx.doi.org/10.4103/0975-9476.100171	Shankar, A. H., Wu, L., Tielsch, J. M., West Jr, K. P., Semba, R. D., Genton, B., Baisor, M., Paino, J., Tamja, S., Adiguma, T., Rare, L. and Alpers, M. P.	Effect of vitamin A supplementation on morbidity due to Plasmodium falciparum in young children in Papua New Guinea: A randomised trial	0	0	0	0
1114	2021	Databases	https://dx.doi.org/10.1016/j.inhe.2009.09.003	Shankar, R., Lavekar, G. S., Deb, S. and Sharma, B. K.	Traditional healing practice and folk medicines used by Mishing community of North East India	0	0	0	0
1115	2021	Databases		Sharma, P. K., Sen, T., Ramakrishnan, R., Hutin, Y. and Murhekar, M.	The shift from public to private health care providers and malaria deaths in Jalpaiguri district, West Bengal, India, 2006	0	0	0	0
1116	2021	Databases		Sharma, R. C. and Gautam, A. S.	Impact of monitoring on malaria control activities of PHC workers	0	0	0	0
1117	2021	Databases		Sharma, R. C., Joshi, V. and Yadav, S. P.	Study of social determinants of malaria in desert part of Rajasthan, India	0	0	0	0
1118	2021	Databases	http://dx.doi.org/10.1016/j.actatropica.2009.07.022	Sharma, S. K., Jalees, S., Kumar, K. and Rahman, S. J.	Knowledge, attitude and beliefs about malaria in a tribal area of Bastar district (Madhya Pradesh)	0	0	0	0
1119	2021	Databases		Sharma, S. K., Tyagi, P. K., Upadhyay, A. K., Haque, M. A., Mohanty, S. S., Raghavendra, K. and Dash, A. P.	Efficacy of permethrin treated long-lasting insecticidal nets on malaria transmission and observations on the perceived side effects, collateral benefits and human safety in a hyperendemic tribal area of Orissa, India	0	0	0	0
1120	2021	Databases		Sharma, V. P., Ansari, M. A. and Razdan, R. K.	Mosquito repellent action of neem (Azadirachta indica) oil	0	0	0	0
1121	2021	Databases		Sharma, V. P. and Sharma, R. C.	Community based bioenvironmental control of malaria in Kheda district, Gujarat, India	0	0	0	0
1122	2021	Databases	http://dx.doi.org/10.1186/1475-2875-9-122	Sharma, V. P., Sharma, R. C. and Gautam, A. S.	Bio-environmental control of malaria in Nadiad, Kheda district, Gujarat	0	0	0	0
1123	2021	Databases	http://dx.doi.org/10.1111/j.1467-842X.2003.tb00386.x	Shaukat, A. M., Breman, J. G. and Ellis McKenzie, F.	Research Using the entomological inoculation rate to assess the impact of vector control on malaria parasite transmission and elimination	0	0	0	0
1124	2021	Databases		Shaw, M. T. M., Williams, M. L., Leggat, P. A., Weld, L. H. and Cetron, M. S.	Illness in returned travellers presenting at GeoSentinel sites in New Zealand	0	0	0	0
1125	2021	Databases	http://dx.doi.org/10.1016/j.trstmh.2008.05.014	Shirai, O., Tsuda, T., Kitagawa, S., Naitoh, K., Seki, T., Kamimura, K. and Morohashi, M.	Alcohol ingestion stimulates mosquito attraction	0	0	0	0
1126	2021	Databases		Shirayama, Y., Kuroiwa, C. and Phompida, S.	Monitoring malaria control in Khammouane province, Laos: an active case detection survey of Plasmodium falciparum malaria using the Paracheck rapid diagnostic test	0	0	0	0
1127	2021	Databases	https://dx.doi.org/10.1155/2015/419192	Shiva, M.	Malaria and tuberculosis: our concerns	0	0	0	0
1128	2021	Databases		Shivalli, S., Majra, J. P., Akshaya, K. M. and Qadiri, G. J.	Family centered approach in primary health care: experience from an urban area of Mangalore, India	0	0	0	0
1129	2021	Databases	http://dx.doi.org/10.1186/s12936-017-1793-0	Shweta, S., Baghel, S. and Garima, G.	Ecofriendly repellent - a study of control of mosquito vectors	0	0	0	0
1130	2021	Databases		Si Thu, T., Hnin Su Su, K. and Aung, T.	Insights into the availability and distribution of oral artemisinin monotherapy in Myanmar: evidence from a nationally representative outlet survey	0	0	0	0
1131	2021	Databases		Siddiqui, F. J., Haider, S. R. and Bhutta, Z. A.	Endemic Dengue Fever: A seldom recognized hazard for Pakistani children	0	0	0	0
1132	2021	Databases		Silva, K. T.	Some recent efforts to mobilize community participation in anti-malaria activities in Sri Lanka	0	0	0	0
1133	2021	PubMed	10.1111/j.1365-2125.2005.02567.x	Simetka, O., Reilley, B., Joseph, M., Collie, M. and Leidinger, J.	Obstetrics during Civil War: six months on a maternity ward in Mallavi, northern Sri Lanka	0	0	0	0
1134	2021	Databases	http://dx.doi.org/10.1016/j.puhe.2004.03.011	Simpson, J. A., Hughes, D., Manyando, C., Bojang, K., Aarons, L., Winstanley, P., Edwards, G., Watkins, W. A. and Ward, S.	Population pharmacokinetic and pharmacodynamic modelling of the antimalarial chemotherapy chlorproguanil/dapsone	0	0	0	0
1135	2021	Databases	https://dx.doi.org/10.1177/0049475514543941	Simsek, Z. and Kurcer, M. A.	Malaria: Knowledge and behaviour in an endemic rural area of Turkey	0	0	0	0
1136	2021	Databases	http://dx.doi.org/10.1046/j.1365-2796.1998.00268.x	Singh, A., Goyal, M. and Sharma, D.	Thrombocytopenia in malaria: its usefulness in a clinical setting. A study from Western Rajasthan, India	0	0	0	0
1137	2021	Databases	https://dx.doi.org/10.4103/0972-9062.256569	Singh, B., Ibrahim, J., Sulaiman, S. A., Kadir, Z. A., Choo, K. E., Ismail, R. and Davis, T. M. E.	Dynamic assessment of parathyroid function in acute malaria	0	0	0	0
1138	2021	Databases	https://dx.doi.org/10.1186/s12936-020-3109-z	Singh, M. P., Chand, S. K., Jaiswal, A., Savargaonkar, D. and Anvikar, A. R.	Diagnostic ability of community health workers for malaria diagnosis in the field using different variants of bivalent malaria rapid diagnostic test kits	0	0	0	0
1139	2021	Databases		Singh, M. P., Chand, S. K., Saha, K. B., Singh, N., Dhiman, R. C. and Sabin, L. L.	Unlicensed medical practitioners in tribal dominated rural areas of central India: bottleneck in malaria elimination	0	0	0	0
1140	2021	Databases		Singh, N., Valecha, N. and Sharma, V. P.	Malaria diagnosis by field workers using an immunochromatographic test	0	0	0	0
1141	2021	PubMed	10.4103/0970-258x.255756	Singh, R. K., Dhiman, R. C., Mittal, P. K. and Dua, V. K.	Susceptibility status of dengue vectors against various insecticides in Koderma (Jharkhand), India	0	0	0	0
1142	2021	Databases		Singhal, S., Roy, K. K., Kumar, S., Meena, J., Bharti, J. and Shekhar, B.	Pregnancy with massive splenomegaly: A case series	0	0	0	0
1143	2021	Databases		Singhvi, A., Pulimood, R. B., John, T. J., Babu, P. G., Samuel, B. U., Padankatti, T. and Carman, R. H.	The prevalence of markers for hepatitis B and human immunodeficiency viruses, malarial parasites and microfilaria in blood donors in a large hospital in south India	0	0	0	0
1144	2021	PubMed	10.1128/aac.01896-19	Sinha, N. K.	Maternal and child health in India: a critical review	0	0	0	0
1145	2021	Databases	http://dx.doi.org/10.5694/j.1326-5377.2006.tb00718.x	Sinxadi, P., Donini, C., Johnstone, H., Langdon, G., Wiesner, L., Allen, E., Duparc, S., Chalon, S., McCarthy, J. S., Lorch, U., Chibale, K., Möhrle, J. and Barnes, K. I.	Safety, Tolerability, Pharmacokinetics, and Antimalarial Activity of the Novel Plasmodium Phosphatidylinositol 4-Kinase Inhibitor MMV390048 in Healthy Volunteers	0	0	0	0
1146	2021	Databases		Smith, M. M.	Refugees in Australia: Changing faces, changing needs	0	0	0	0
1147	2021	Databases	https://dx.doi.org/10.1186/s40249-017-0355-6	Sochantha, T., Hewitt, S., Nguon, C., Okell, L., Alexander, N., Yeung, S., Vannara, H., Rowland, M. and Socheat, D.	Insecticide-treated bednets for the prevention of Plasmodium falciparum malaria in Cambodia: a cluster-randomized trial	0	0	0	0
1148	2021	Databases	http://dx.doi.org/10.37506/v10/i12/2019/ijphrd/192102	Soe, H. Z., Thi, A. and Aye, N. N.	Socioeconomic and behavioural determinants of malaria among the migrants in gold mining, rubber and oil palm plantation areas in Myanmar	0	0	0	0
1149	2021	Databases	http://dx.doi.org/10.4269/ajtmh.abstract2016	Soesilo, D. and Wahyuni, C. U.	Improving the village health volunteers' knowledge, malaria diagnostic skill and home visits through the observed training: Study in municipality of Tidore Islands North Maluku Province Indonesia	0	0	0	0
1150	2021	Databases	http://dx.doi.org/10.1111/tmi.12574	Sok, S., Prom, S., Kin, S., So, M., Saly, K., Wojnarski, M., Chann, S., Gosi, P., Bun, R., Buathong, N., Ittiverakul, M., Sriwichai, S., Kuntawunginn, W., Smith, P., Fukuda, M., Lon, C., Spring, M., Rekol, H., Sinoun, M., Khengheng, T., Lin, J., Manning, J. and Saunders, D.	Comparison of mass drug administration vs. mass screening and treatment high-risk, military mobile populations to support malaria elimination in Cambodia	0	0	0	0
1151	2021	Databases		Sokolowski, S., Fischer, J., Pruemm, F., Maloti, D., Bakomeza, D., Tena, A., Jagdish, N., El Hajj, T. E. H. and McCartney, D.	Shadows and Light' project: Improving the access to health services and fostering increased and accelerated action on sexual and reproductive health and HIV linkages for key populations	0	0	0	0
1152	2021	Databases	https://dx.doi.org/10.1186/1475-2875-13-511	Soleimani Ahmadi, M., Vatandoost, H., Shaeghi, M., Raeisi, A., Abedi, F., Eshraghian, M. R., Aghamolaei, T., Madani, A. H., Safari, R., Jamshidi, M. and Alimorad, A.	Effects of educational intervention on long-lasting insecticidal nets use in a malarious area, southeast Iran	0	0	0	0
1153	2021	Databases		Soleimani-Ahmadi, M., Vatandoost, H., Zare, M., Alizadeh, A. and Salehi, M.	Community knowledge and practices regarding malaria and long-lasting insecticidal nets during malaria elimination programme in an endemic area in Iran	0	0	0	0
1154	2021	PubMed	10.1371/journal.pone.0200543	Solon, F. S.	Parasites of all types must be controlled	0	0	0	0
1155	2021	Databases	http://dx.doi.org/10.4269/ajtmh.abstract2019	Soremekun, S., Kasteng, F., Lingam, R., Vassall, A., Kertho, E., Settumba, S., Etou, P. L., Nanyonjo, A., Ten Asbroek, G., Kallander, K. and Kirkwood, B.	Variation in the quality and out-of-pocket cost of treatment for childhood malaria, diarrhoea, and pneumonia: Community and facility based care in rural Uganda	0	0	0	0
1156	2021	Databases	http://dx.doi.org/10.4269/ajtmh.abstract2019	Sovannaroth, S., Ngor, P. B., Thiagaraj, A., Chhun, B. and Pagalday-Olivares, P.	Initiating case notification and case investigation for plasmodium falciparum cases in Cambodia	0	0	0	0
1157	2021	PubMed	10.1186/s12879-016-2173-z	Sovannaroth, S., Pahl, M., Gove, K. and Hanlon, C.	Midline results from a malaria intensification plan in high burden areas of Cambodia	0	0	0	0
1158	2021	Databases	http://dx.doi.org/10.1016/j.ejps.2009.11.012	Sowunmi, A., Akano, K., Ayede, A. I., Adewoye, E. O., Ntadom, G., Fatunmbi, B., Gbotosho, G. O., Folarin, O. A. and Happi, C. T.	Early rising asexual parasitaemia in Nigerian children following a first dose of artemisinin-based combination treatments of falciparum malaria	0	0	0	0
1159	2021	Databases	http://dx.doi.org/10.4269/ajtmh.2004.70.110	Soyinka, J. O. and Onyeji, C. O.	Alteration of pharmacokinetics of proguanil in healthy volunteers following concurrent administration of efavirenz	0	0	0	0
1160	2021	Databases	https://dx.doi.org/10.1016/j.socscimed.2011.08.024	Speybroeck, N., Coosemans, M., D'Alessandro, U., Thang, N. D., Hung, L. X., Tuy, T. Q., Cong, L. D., Hung, N. Q., Toi, L. V. and Erhart, A.	Forest malaria in Vietnam: A challenge for control	0	0	0	0
1161	2021	Databases	https://dx.doi.org/10.4269/ajtmh.20-0061	Spicer, N., Harmer, A., Aleshkina, J., Bogdan, D., Chkhatarashvili, K., Murzalieva, G., Rukhadze, N., Samiev, A. and Walt, G.	Circus monkeys or change agents? Civil society advocacy for HIV/AIDS in adverse policy environments	0	0	0	0
1162	2021	Databases		Spring, M., Dutta, S., Angov, E., Lon, C., Chann, S., Taing, D., Nou, S., Pichyangkul, S., Yongvanitchit, K., Srichairatanakul, U., Limsalakpeth, A., Arsanok, M., Kuntawunginn, W., Saunders, D., Heng, T. K., Va, S., My, M., San, S., Bun, R., Phann, S. T., Chuor, C. M., Somethy, S., Prom, S. and Lin, J.	The contribution of humoral immunity to clinical outcomes in an area of multidrug-resistant plasmodium falciparum in Cambodia	0	0	0	0
1163	2021	PubMed	10.1093/infdis/jiz386	Spring, M., Lon, C., Wojnarski, M., Sriwichai, S., Ittiverakul, M., Kuntawunginn, W., Arsanok, M., Vanachayangkul, P., Fukuda, M., Smith, P., Sok, S., Sea, D., Chann, S., Nou, S., So, M., Prom, S., Huy, R. and Saunders, D.	Prevalence of CYP2D6 polymorphisms in a Cambodian population and relationship to plasmodium vivax recurrence rate and hemolytic toxicity	0	0	0	0
1164	2021	Databases		Spring, M., Manning, J., Vanachayangkul, P., Chaorattanakawee, S., Gosi, P., Ubalee, R., Arsanok, M., Ittiverakul, M., Buathong, N., Kuntawunginn, W., Lanteri, C., Saunders, D., Lon, C., Chann, S., Somethy, S., Bun, R., Phann, S. T., Davy, T., Kong, N., Heng, T. K., Satharath, P., Chuor, C. M. and Lin, J.	Evaluation of dihydroartemisinin-piperaquine with and without single-dose primaquine: An open-label randomized, controlled trial in anlong Veng, Cambodia	0	0	0	0
1165	2021	Databases		Spring, M., Pichyangkul, S., Lon, C., Srichairatanakul, U., Chann, S., Se, Y., Sea, D., Sriwichai, S., Yongchavit, K., Socheat, D., Saunders, D. and Prom, S.	Evaluation of antibody titers to plasmodium falciparum and P. Vivax merozoites surface protein-1 (MSP-1) in cambodian adults developing uncomplicated malaria during an observational cohort study	0	0	0	0
1166	2021	Databases		Spring, M. D., Lon, C., Sok, S., Sea, D., Wojnarski, M., Chann, S., Kuntawunginn, W., Kheang Heng, T., Nou, S., Arsanok, M., Sriwichai, S., Vanachayangkul, P., Lin, J. T., Manning, J. E., Jongsakul, K., Pichyangkul, S., Satharath, P., Smith, P. L., Dysoley, L., Saunders, D. L. and Waters, N. C.	Prevalence of CYP2D6 Genotypes and Predicted Phenotypes in a Cohort of Cambodians at High Risk for Infections with Plasmodium vivax	0	0	0	0
1167	2021	Databases		Spring, M. D., Pichyangkul, S., Lon, C., Gosi, P., Yongvanichit, K., Srichairatanakul, U., Limsalakpeth, A., Chaisatit, C., Chann, S., Sriwichai, S., Auayapon, M., Chaorattanakawee, S., Sheetij, D., Prom, S., Chour, C. M., Walsh, D. S., Angov, E. and Saunders, D. L.	Antibody profiles to plasmodium merozoite surface protein-1 in Cambodian adults during an active surveillance cohort with nested treatment study	0	0	0	0
1168	2021	Databases	https://dx.doi.org/10.1186/s12936-018-2274-9	Spring, M. D., Sousa, J. C., Li, Q., Darko, C. A., Morrison, M. N., Marcsisin, S. R., Mills, K. T., Potter, B. M., Paolino, K. M., Twomey, P. S., Moon, J. E., Tosh, D. M., Cicatelli, S. B., Froude, J. W., Pybus, B. S., Oliver, T. G., McCarthy, W. F., Waters, N. C., Smith, P. L., Reichard, G. A. and Bennett, J. W.	Determination of Cytochrome P450 Isoenzyme 2D6 (CYP2D6) Genotypes and Pharmacogenomic Impact on Primaquine Metabolism in an Active-Duty US Military Population	0	0	0	0
1169	2021	Databases		Sriboonvorakul, N., Ghose, A., Hassan, M. M. U., Hossain, M. A., Faiz, M. A., Pukrittayakamee, S., Chotivanich, K., Sukthana, Y., Leopold, S. J., Plewes, K., Day, N. P. J., White, N. J., Tarning, J. and Dondorp, A. M.	Acidosis and acute kidney injury in severe malaria	0	0	0	0
1170	2021	PubMed	10.1186/s12916-018-1173-9	Srinivasan, V.	Peer review among district health officers in Maharashtra, India	1	b	0	0
1171	2021	PubMed	10.1128/iai.00414-16	Stanisic, D. I., Fink, J., Mayer, J., Coghill, S., Gore, L., Liu, X. Q., El-Deeb, I., Rodriguez, I. B., Powell, J., Willemsen, N. M., De, S. L., Ho, M. F., Hoffman, S. L., Gerrard, J. and Good, M. F.	Vaccination with chemically attenuated Plasmodium falciparum asexual blood-stage parasites induces parasite-specific cellular immune responses in malaria-naïve volunteers: a pilot study	0	0	0	0
1172	2021	PubMed	10.1186/s12936-015-0663-x	Stanisic, D. I., Gerrard, J., Fink, J., Griffin, P. M., Liu, X. Q., Sundac, L., Sekuloski, S., Rodriguez, I. B., Pingnet, J., Yang, Y., Zhou, Y., Trenholme, K. R., Wang, C. Y., Hackett, H., Chan, J. A., Langer, C., Hanssen, E., Hoffman, S. L., Beeson, J. G., McCarthy, J. S. and Good, M. F.	Infectivity of Plasmodium falciparum in Malaria-Naive Individuals Is Related to Knob Expression and Cytoadherence of the Parasite	0	0	0	0
1173	2021	PubMed	10.4269/ajtmh.1996.55.17	Stanisic, D. I., Liu, X. Q., De, S. L., Batzloff, M. R., Forbes, T., Davis, C. B., Sekuloski, S., Chavchich, M., Chung, W., Trenholme, K., McCarthy, J. S., Li, T., Sim, B. K., Hoffman, S. L. and Good, M. F.	Development of cultured Plasmodium falciparum blood-stage malaria cell banks for early phase in vivo clinical trial assessment of anti-malaria drugs and vaccines	0	0	0	0
1174	2021	Databases		Steketee, R. W., Wirima, J. J., Slutsker, L., Breman, J. G. and Heymann, D. L.	Comparability of treatment groups and risk factors for parasitemia at the first antenatal clinic visit in a study of malaria treatment and prevention in pregnancy in rural Malawi	0	0	0	0
1175	2021	Databases		Stephens, H. A., Brown, A. E., Chandanayingyong, D., Webster, H. K., Sirikong, M., Longta, P., Vangseratthana, R., Gordon, D. M., Lekmak, S. and Rungruang, E.	The presence of the HLA class II allele DPB1*0501 in ethnic Thais correlates with an enhanced vaccine-induced antibody response to a malaria sporozoite antigen	0	0	0	0
1176	2021	Databases	https://dx.doi.org/10.1186/s12936-021-03622-4	Stowers, A., Taylor, D., Prescott, N., Cheng, Q., Cooper, J. and Saul, A.	Assessment of the humoral immune response against Plasmodium falciparum rhoptry-associated proteins 1 and 2	0	0	0	0
1177	2021	Databases	http://dx.doi.org/10.1016/0264-410X%2889%2990162-X	Stratil, A.-S., Vernaeve, L., Lopes, S., Bourny, Y., Mannion, K., Hamade, P., Roca-Feltrer, A., Tibenderana, J. K., Sovannaroth, S. and Debackere, M.	Eliminating Plasmodium falciparum malaria: results from tailoring active case detection approaches to remote populations in forested border areas in north-eastern Cambodia	0	0	0	0
1178	2021	Databases		Sturchler, D., Berger, R., Etlinger, H., Fernex, M., Matile, H., Pink, R., Schlumbom, V. and Just, M.	Effects of interferons on immune response to a synthetic peptide malaria sporozoite vaccine in non-immune adults	0	0	0	0
1179	2021	Databases	http://dx.doi.org/10.1179/000349803235002498	Sturchler, D., Handschin, J. and Kaiser, D.	Neuropsychiatric side effects of mefloquine	0	0	0	0
1180	2021	PubMed	10.1371/journal.pone.0183644	Suh, I. B., Choi, H. K., Lim, C. S., Lee, S. W., Woo, S. K., Kang, H. Y., Won, Y. D. and Cho, M.	Reactivity of sera from cases of Plasmodium vivax malaria towards three recombinant antigens based on the surface proteins of the parasite	0	0	0	0
1181	2021	Databases		Sumankuuro, J., Crockett, J. and Wang, S.	Maternal health care initiatives: Causes of morbidities and mortalities in two rural districts of Upper West Region, Ghana	0	0	0	0
1182	2021	Databases	https://dx.doi.org/10.1371/journal.pone.0081966	Sundar, P., Mahadevan, A., Shankar, S. K., Jayshree, R. S. and Subbakrishna, D. K.	Toxoplasma seroprevalence in healthy voluntary blood donors from urban Karnataka	0	0	0	0
1183	2021	PubMed	10.1186/s12936-016-1667-x	Sundararajan, R., Kalkonde, Y., Gokhale, C., Greenough, P. G. and Bang, A.	Barriers to malaria control among marginalized tribal communities: a qualitative study	0	0	0	0
1184	2021	PubMed	10.3109/09537109209013183	Sunguya, B. F., Mlunde, L. B., Ayer, R. and Jimba, M.	Towards eliminating malaria in high endemic countries: the roles of community health workers and related cadres and their challenges in integrated community case management for malaria: a systematic review	1	1	f	0
1185	2021	Databases		Supanaranond, W., Davis, T. M., Dawes, J., Silamut, K., Vilaiwanna, N. and White, N. J.	In-vivo Platelet Activation and Anomalous Thrombospondin Levels in Severe Falciparum Malaria	0	0	0	0
1186	2021	Databases		Superintendência de campanhas de Saúde, P.	Manual do colaborador voluntario - malaria	0	0	0	0
1187	2021	Databases	http://dx.doi.org/10.1016/j.trstmh.2005.10.019	Supriadi, I. R., Yeo, T. W., Anstey, N. M. and Duffull, S. B.	A mathematical model to describe the arginine catabolism in malaria	0	0	0	0
1188	2021	Databases		Sur, D., Manna, B., Dutta, S., Deb, A. K., Sarkar, B. L., Kanungo, S., Bhattacharya, S. K., von Seidlein, L., Deen, J. L., Ali, M., Kim, D. R., Gupta, V. K., Ochiai, R. L., Tsuzuki, A., Acosta, C. J. and Clemens, J. D.	The malaria and typhoid fever burden in the slums of Kolkata, India: data from a prospective community-based study	0	0	0	0
1189	2021	Databases		Suresh, K. and Saxena, D.	Trends and determinants of immunisation coverage in India	0	0	0	0
1190	2021	Databases	http://dx.doi.org/10.1093/cid/ciy231	Susheela, A. K., Gupta, R. and Mondal, N. K.	Anaemia in adolescent girls: An intervention of diet editing and counselling	0	0	0	0
1191	2021	PubMed	10.1016/j.celrep.2020.108684	Sutanto, I., Kosasih, A., Simanjuntak, D. R., Larasati, T. A., Elyazar, I. R. F., Dahlan, M. S., Wahid, I., Mueller, I., Koepfli, C., Kusriastuti, R., Surya, A., Laihad, F. J., Hawley, W. A., Collins, F. H., Lobo, N. F. and Baird, J. K.	Negligible impact of mass screening and treatment on mesoendemic malaria transmission at west timor in eastern Indonesia: A cluster-randomized trial	0	0	0	0
1192	2021	Databases		Sutton, H. J., Aye, R., Idris, A. H., Vistein, R., Nduati, E., Kai, O., Mwacharo, J., Li, X., Gao, X., Andrews, T. D., Koutsakos, M., Nguyen, T. H. O., Nekrasov, M., Milburn, P., Eltahla, A., Berry, A. A., Kc, N., Chakravarty, S., Sim, B. K. L., Wheatley, A. K., Kent, S. J., Hoffman, S. L., Lyke, K. E., Bejon, P., Luciani, F., Kedzierska, K., Seder, R. A., Ndungu, F. M. and Cockburn, I. A.	Atypical B cells are part of an alternative lineage of B cells that participates in responses to vaccination and infection in humans	0	0	0	0
1193	2021	Databases	http://dx.doi.org/10.4103/1755-6783.152737	Suwanabun, N., Sattabongkot, J., Wirtz, R. A. and Rosenberg, R.	The epidemiology of Plasmodium vivax circumsporozoite protein polymorphs in Thailand	0	0	0	0
1194	2021	PubMed	10.1186/s12936-016-1475-3	Suyaphan, A. and Wiwanitkit, V.	Active community screening for malaria in hilltribal community: Limitation	0	0	0	0
1195	2021	Databases		Swana, E. K., Makan, G. Y., Mukeng, C. K., Mupumba, H. I., Kalaba, G. M., Luboya, O. N. and Bangs, M. J.	Feasibility and implementation of community-based malaria case management with integrated vector control in the Democratic Republic of Congo	0	0	0	0
1196	2021	Databases		Sweeney, A. W.	Wartime research on malaria chemotherapy	0	0	0	0
1197	2021	Databases	https://dx.doi.org/10.1371/journal.pone.0195809	Tabish, S. A.	Health of the nation: Reflections of passion	0	0	0	0
1198	2021	PubMed	10.1046/j.1365-3156.1997.d01-243.x	Taffon, P., Rossi, G., Kindermans, J.-M., Van den Bergh, R., Nguon, C., Debackere, M., Vernaeve, L., De Smet, M. and Venables, E.	I could not join because I had to work for pay.': A qualitative evaluation of falciparum malaria pro-active case detection in three rural Cambodian villages	0	0	0	0
1199	2021	Databases		Tan-ariya, P., Na-Bangchang, K., Ubalee, R., Boutes, S., Riengchainam, S. and Karbwang, J.	In vitro blood schizonticidal activity of sera containing mefloquine-quinine against Plasmodium falciparum	0	0	0	0
1200	2021	Databases		Tan-ariya, P., Ubalee, R., Na-Bangchang, K. and Karbwang, J.	Plasma containing artemether-pyrimethamine has ex vivo blood schizonticidal activity against Plasmodium falciparum	0	0	0	0
1201	2021	Databases		Tantular, I. S., Iwai, K., Lin, K., Basuki, S., Horie, T., Htay, H. H., Matsuoka, H., Marwoto, H., Wongsrichanalai, C., Dachlan, Y. P., Kojima, S., Ishii, A. and Kawamoto, F.	Field trials of a rapid test for G6PD deficiency in combination with a rapid diagnosis of malaria	0	0	0	0
1202	2021	Databases		Taran, M., Mohebali, M., Modaresi, M. H., Mamishi, S., Mojarad, M. and Mahmoudi, M.	Preparation of a K39sub recombinant antigen for the detection of Leishmania infantum antibodies in human: a comparative study with an immunochromatographic test and direct agglutination	0	0	0	0
1203	2021	Databases		Tavassoli, M., Shayeghi, M., Abai, M., Vatandoost, H., Khoobdel, M., Salari, M., Ghaderi, A. and Rafi, F.	Repellency Effects of Essential Oils of Myrtle (Myrtus communis), Marigold (Calendula officinalis) Compared with DEET against Anopheles stephensi on Human Volunteers	0	0	0	0
1204	2021	Databases	http://dx.doi.org/10.1093/infdis/jis725	Tctr	Southeast Asia Malaria Research Center: malaria epidemiology study in Thailand and Myanmar - A supplement Program for Malaria Elimination Strategy	0	0	0	0
1205	2021	PubMed	10.1111/j.1365-2125.1996.tb00115.x	Teirlinck, A. C., Roestenberga, M., Vegte-Bolmer, M. v. d., Scholzen, A., Heinrichs, M. J. L., Siebelink-Stoter, R., Graumans, W., Gemert, G. J. v., Teelen, K., Vos, M. W., Nganou-Makamdop, K., Borrmann, S., Rozier, Y. P. A., Erkens, M. A. A., Luty, A. J. F., Hermsen, C. C., Sim, B. K. L., Lieshout, L. v., Hoffman, S. L., Visser, L. G. and Sauerwein, R. W.	NF135.C10: a new Plasmodium falciparum clone for controlled human malaria infections	0	0	0	0
1206	2021	Databases		Teja-Isavadharm, P., Nosten, F., Kyle, D. E., Luxemburger, C., Ter Kuile, F., Peggins, J. O., Brewer, T. G. and White, N. J.	Comparative bioavailability of oral, rectal, and intramuscular artemether in healthy subjects: use of simultaneous measurement by high performance liquid chromatography and bioassay	0	0	0	0
1207	2021	Databases	https://dx.doi.org/10.1111/tmi.13160	Teja-Isavadharm, P., Watt, G., Eamsila, C., Jongsakul, K., Li, Q., Keeratithakul, D., Sirisopana, N., Luesutthiviboon, L., Brewer, T. G. and Kyle, D. E.	Comparative pharmacokinetics and effect kinetics of orally administered artesunate in healthy volunteers and patients with uncomplicated falciparum malaria	0	0	0	0
1208	2021	Databases	http://dx.doi.org/10.1007/s12291-009-0054-6	Tengku-Idris, T. I. N., Fong, M. Y. and Lau, Y. L.	Seroprevalence of sarcocystosis in the local communities of Pangkor and Tioman Islands using recombinant surface antigens 3 (rSAG3) of Sarcocystis falcatula	0	0	0	0
1209	2021	Databases		Teugwa Mofor, C., Amvam Zollo, P. H., Teto, G., Asonganyi, T., Gouado, I. and Tiyong Ifoue, S. H.	Evaluation of oxidative stress and antioxidant status of pregnant women suffering from malaria in Cameroon	0	0	0	0
1210	2021	Databases		Teuscher, T.	Household-based malaria control in a highly endemic area of Africa (Tanzania): determinants of transmission and disease and indicators for monitoring - Kilombero Malaria Project	0	0	0	0
1211	2021	Databases		Thakur, C. P., Frances, S., Therese, S., Victoria, S. and Puspa, S.	A kala-azar control programme for remote tribal communities	0	0	0	0
1212	2021	Databases	http://dx.doi.org/10.2174/1874944501912010078	Than, A. M., Harano, T., Harano, K. and Okada, S.	Hemoglobinopathies and malaria infection in Myanmar	0	0	0	0
1213	2021	Databases	https://dx.doi.org/10.1186/1475-2875-8-3	Than, M. M., Aung, P. L. and Min, M.	The determinants of delayed diagnosis and treatment among malaria patients in Myanmar: A cross-sectional study	0	0	0	0
1214	2021	Databases	https://dx.doi.org/10.1371/journal.pone.0007369	Thang, N. D., Erhart, A., Hung, L. X., Thuan, L. K., Xa, N. X., Thanh, N. N., Ky, P. V., Coosemans, M., Speybroeck, N. and D'Alessandro, U.	Rapid decrease of malaria morbidity following the introduction of community-based monitoring in a rural area of central Vietnam	0	0	0	0
1215	2021	Databases	http://dx.doi.org/10.1186/1475-2875-7-28	Thang, N. D., Erhart, A., Speybroeck, N., Xa, N. X., Thanh, N. N., Ky, P. V., Hung, L. X., Thuan, L. K., Coosemans, M. and D'Alessandro, U.	Long-Lasting Insecticidal Hammocks for controlling forest malaria: a community-based trial in a rural area of central Vietnam	0	0	0	0
1216	2021	Databases		Thang, N. D., Hung, L. X., Thuan, L. K., Hung, C. T., Erhart, A., Coosemans, M., D'Alessandro, U., Speybroeck, N. and Ky, P. V.	Malaria in central Vietnam: Analysis of risk factors by multivariate analysis and classification tree models	0	0	0	0
1217	2021	Databases		Thavitong, H. and Pimpawun, P.	Community participation in vector control - considerations based on Thai experiance	0	0	0	0
1218	2021	Databases		Thaw, Z., Ye, T., May Aye, T., Khin, T., Hla, Y., Thida, H. and Nwe Nwe, Y.	Comparative multiple-dose pharmacokinetics of chloroquine in P. vivax malaria patients and healthy volunteers	0	0	0	0
1219	2021	Databases		Thaw, Z., Ye, T., Tin, S., Thida, H., Nwe Nwe, Y. and Thaung, H.	Pharmacokinetics of mefloquine in uncomplicated Plasmodium falciparum malaria patients in Myanmar	0	0	0	0
1220	2021	Databases		Thein, H. and Tin Maung, M.	A knowledge-preception-behaviour study on malaria in two island villages and two timber extraction camps in Tanintharyi Division	0	0	0	0
1221	2021	Databases	https://dx.doi.org/10.1155/2021/6642260	Thiagarajan, D.	Community involvement in the eradication of malaria in Madras City: a preliminary campaign	0	0	0	0
1222	2021	Databases	http://dx.doi.org/10.1007/s00228-008-0506-6	Thiha, Y., Zin, T., Win, K. M., Soe, M. T. and Aung, P. L.	Performance of Malaria Volunteers regarding Malaria Control Activities in Southeastern Myanmar: A Study in the Areas under Coverage of an Ethnic Health Organization	0	0	0	0
1223	2021	Databases		Thuy, L. T. D., Hung, L. N., Danh, P. T. and Na-Bangchang, K.	Absence of time-dependent artesunate pharmacokinetics in healthy subjects during 5-day oral administration	0	0	0	0
1224	2021	Databases		Tipmontree, R.	Promotion of utilization of insecticide-treated nets in a multicultural community along the thaimyanmar border	0	0	0	0
1225	2021	Databases		Tipmontree, R., Satimai, W., Khantikul, N. and Shafique, M.	The Assessment of IEC/BCC materials and delivery channels implemented along the thai-Cambodian border	0	0	0	0
1226	2021	PubMed	10.1002/prp2.712	Tippawangkosol, P., Duangchanda, T., Ubalee, R., Ruengweerayut, R., Hirayama, K. and Na-Bangchang, K.	Identification of HLA-A24 restricted pre-erythrocytic stage specific T-cell epitopes using Plasmodium falciparum synthetic peptides: a preliminary study	0	0	0	0
1227	2021	PubMed	10.3945/ajcn.2009.29093	Tipthara, P., Kobylinski, K. C., Godejohann, M., Hanboonkunupakarn, B., Roth, A., Adams, J. H., White, N. J., Jittamala, P., Day, N. P. J. and Tarning, J.	Identification of the metabolites of ivermectin in humans	0	0	0	0
1228	2021	Databases		Titaley, C. R., Dibley, M. J., Roberts, C. L. and Agho, K.	Combined iron/folic acid supplements and malaria prophylaxis reduce neonatal mortality in 19 sub-Saharan African countries	0	0	0	0
1229	2021	Databases	https://dx.doi.org/10.1186/s12936-017-1790-3	Tobgay, T. and Lhazeen, K.	Malaria perceptions and practices in Bhutan	0	0	0	0
1230	2021	PubMed	10.1016/j.parint.2016.06.012	Tong, M. X., Hansen, A., Hanson-Easey, S., Cameron, S., Xiang, J., Liu, Q., Liu, X., Sun, Y., Weinstein, P., Han, G.-S., Williams, C. and Bi, P.	Perceptions of malaria control and prevention in an era of climate change: a cross-sectional survey among CDC staff in China	0	0	0	0
1231	2021	Databases		Tougan, T., Ito, K., Palacpac, N. M., Egwang, T. G. and Horii, T.	Immunogenicity and protection from malaria infection in BK-SE36 vaccinated volunteers in Uganda is not influenced by HLA-DRB1 alleles	0	0	0	0
1232	2021	PubMed	10.1111/tmi.13592	Tozan, Y., Panicker, R., Darley, S. R., Laxminarayan, R. and Breman, J. G.	Pre-referral rectal artesunate is cost-effective for treating severe childhood malaria	0	0	0	0
1233	2021	Databases		Treleaven, E., Whidden, C., Cole, F., Kayentao, K., Bana Traoré, M., Diakité, D., Sidibé, S., Kuo Lin, T., Boettiger, D., Cissouma, S., Sanogo, V., Padian, N., Johnson, A. and Liu, J.	Relationship between symptoms, barriers to care, and healthcare utilization among children under five in rural Mali	0	0	0	0
1234	2021	Databases		Trenholme, G. M., Williams, R. L., Rieckmann, K. H., Frischer, H. and Carson, P. E.	Quinine disposition during malaria and during induced fever	0	0	0	0
1235	2021	Databases	https://dx.doi.org/10.1186/s12936-017-1703-5	Trinh Ngoc, H.	Pharmacokinetics of the antimalarial combination CV8 when given in the manner of a therapeutic dosage regimen in healthy male subjects	0	0	0	0
1236	2021	Databases		Tripura, R., Peto, T. J., Veugen, C. C., Nguon, C., Davoeung, C., James, N., Dhorda, M., Maude, R. J., Duanguppama, J., Patumrat, K., Imwong, M., von Seidlein, L., Grobusch, M. P., White, N. J. and Dondorp, A. M.	Submicroscopic Plasmodium prevalence in relation to malaria incidence in 20 villages in western Cambodia	0	0	0	0
1237	2021	Databases	https://dx.doi.org/10.3389/fpubh.2015.00275	Trongtokit, Y., Rongsriyam, Y., Komalamisra, N., Krisadaphong, P. and Apiwathnasorn, C.	Laboratory and field trial of developing medicinal local Thai plant products against four species of mosquito vectors	0	0	0	0
1238	2021	Databases		Tsukahara, T., Ogura, S., Sugahara, T., Sekihara, M., Furusawa, T., Kondo, N., Mita, T., Endo, H. and Hombhanje, F.	The Choice of Healthcare Providers for Febrile Children after Introducing Non-professional Health Workers in a Malaria Endemic Area in Papua New Guinea	0	0	0	0
1239	2021	Databases		Tuliaganov, K. S.	[Status and perspectives of development of therapeutic services in Uzbekistan]	0	0	0	0
1240	2021	Databases	http://dx.doi.org/10.4314/ahs.v19i3.1	Tumol'skaia, N. I., Zavoikin, V. D., Mazmanian, M. V., Plakhotnaia, G. A., Kurbatova, I. V., Zelia, O. P. and Gutova, V. P.	[Tourism, imported parasitic diseases, and their prevention]	0	0	0	0
1241	2021	Databases	http://dx.doi.org/10.4269/ajtmh.abstract2019	Tumwine, J. K.	Editorial	0	0	0	0
1242	2021	Databases		Tun, K. M., Win, Z. T., Ko, B. B. T., Aung, T. Z., Htet, S. M., Lin, M. A., Hmone, Z. W., Levin, A., Price, T., Al Mossawi, H. J., Oliphant, S. and Kak, N.	Cost analysis of malaria control and elimination activities in heterogeneous malaria transmission areas of Myanmar	0	0	0	0
1243	2021	Databases		Tun, M. M., Aye, M. M., Aung, N., Lourenco, C., Menach, A. L., Dunning, J., Gallalee, S. and Thi, A.	Factors potentially responsible for the decline of malaria in the ayeyarwady region of Myanmar	0	0	0	0
1244	2021	Databases		Tun, M. M., Gallalee, S., Aye, M., Aung, N. K., LeMenach, A., Lourenco, C. and Thi, A.	Understanding migrant behaviors and malaria risk in ayeyarwaddy Region, Myanmar	0	0	0	0
1245	2021	Databases	https://dx.doi.org/10.1186/s12936-017-2130-3	Tun, M. M., Ko, M. T., Thi, A., Aye, M. M., Aung, N., Lourenco, C., Menach, A. L., Gallalee, S. and Dunning, J.	Risk factors associated with malaria infection among patients who seek health care through the public and community sectors in malaria endemic townships of Ayeyarwady region Myanmar	0	0	0	0
1246	2021	Databases		Tun, S. T. T., von Seidlein, L., Pongvongsa, T., Mayxay, M., Saralamba, S., Kyaw, S. S., Chanthavilay, P., Celhay, O., Nguyen, T. D., Tran, T. N.-A., Parker, D. M., Boni, M. F., Dondorp, A. M. and White, L. J.	Towards malaria elimination in Savannakhet, Lao PDR: mathematical modelling driven strategy design	0	0	0	0
1247	2021	PubMed	10.1186/1471-2458-10-170	Turki, H., Raeisi, A., Malekzadeh, K., Ghanbarnejad, A., Zoghi, S., Yeryan, M., Abedi Nejad, M., Mohseni, F. and Shekari, M.	Efficiency of Nested-PCR in Detecting Asymptomatic Cases toward Malaria Elimination Program in an Endemic Area of Iran	0	0	0	0
1248	2021	Databases		Turner, T. J., Barnes, H., Reid, J. and Garrubba, M.	Evidence for perinatal and child health care guidelines in crisis settings: can Cochrane help?	0	0	0	0
1249	2021	Databases	https://dx.doi.org/10.1186/1475-2875-10-204	Twycross, W. R.	Other people's practices. Kenya	0	0	0	0
1250	2021	Databases		Tynan, A., Atkinson, J.-A., Toaliu, H., Taleo, G., Fitzgerald, L., Whittaker, M., Riley, I., Schubert, M. and Vallely, A.	Community participation for malaria elimination in Tafea Province, Vanuatu: part II. Social and cultural aspects of treatment-seeking behaviour	0	0	0	0
1251	2021	PubMed	10.1186/s12936-018-2369-3	Ubalee, R., Songthammawat, D., Na-Bangchang, K., Tan-ariya, P. and Karbwang, J.	Ex vivo blood schizontocidal activities of artemisinin derivatives against Plasmodium falciparum	0	0	0	0
1252	2021	Databases		Ubillos, I., Jiménez, A., Vidal, M., Bowyer, P. W., Gaur, D., Dutta, S., Gamain, B., Coppel, R., Chauhan, V., Lanar, D., Chitnis, C., Angov, E., Beeson, J., Cavanagh, D., Campo, J. J., Aguilar, R. and Dobaño, C.	Optimization of incubation conditions of Plasmodium falciparum antibody multiplex assays to measure IgG, IgG(1-4), IgM and IgE using standard and customized reference pools for sero-epidemiological and vaccine studies	0	0	0	0
1253	2021	Databases		Udomsangpetch, R., Troye-Blomberg, M., Brown, A. E., Thaithong, S., Perlmann, P. and Webster, H. K.	Lymphocyte responses to Plasmodium falciparum ring-infected erythrocyte surface antigen (Pf155/RESA) peptides in individuals with naturally acquired Plasmodium falciparum malaria	0	0	0	0
1254	2021	Databases	https://dx.doi.org/10.1136/bmjopen-2016-012697	Ukachi, E. E., Wachukwu, C. K., Ollor, A. O. and Amuh, F. U.	Indices of Cardiovascular Diseases and Malaria Parisitemia amongst Solid Waste Disposal Workers in Port Harcourt Nigeria	0	0	0	0
1255	2021	Databases		Unger, H. W., Cates, J. E., Gutman, J., Briand, V., Fievet, N., Valea, I., Tinto, H., d'Alessandro, U., Landis, S. H., Adu-Afarwuah, S., Dewey, K. G., Ter Kuile, F., Dellicour, S., Ouma, P., Slutsker, L., Terlouw, D. J., Kariuki, S., Ayisi, J., Nahlen, B., Desai, M., Madanitsa, M., Kalilani-Phiri, L., Ashorn, P., Maleta, K., Mueller, I., Stanisic, D., Schmiegelow, C., Lusingu, J., Westreich, D., …	Maternal Malaria and Malnutrition (M3) initiative, a pooled birth cohort of 13 pregnancy studies in Africa and the Western Pacific	0	0	0	0
1256	2021	Databases		Uscátegui, R. M. and Correa, A. M.	Estado nutricional de niños palúdicos residentes en El Bagre y Turbo, Antioquia, Colombia, 2004-2005	0	0	0	0
1257	2021	Databases		Utarini, A., Chandramohan, D. and Nystrom, L.	Comparison of active and passive case detection systems in Jepara District, Indonesia	0	0	0	0
1258	2021	Databases	https://dx.doi.org/10.1111/tmi.12354	Utarini, A., Nystrom, L., Sanusi, R., Chandramohan, D. and Winkvist, A.	Interactions between malaria workers and clinical malaria patients in Jepara District, Indonesia	0	0	0	0
1259	2021	Databases		Valadez, J. J., Devkota, B., Pradhan, M. M., Meherda, P., Sonal, G. S., Dhariwal, A. and Davis, R.	Improving malaria treatment and prevention in India by aiding district managers to manage their programmes with local information: a trial assessing the impact of Lot Quality Assurance Sampling on programme outcomes	0	0	0	0
1260	2021	PubMed	10.3389/fmicb.2018.03300	van den Berg, H. and Knols, B. G. J.	The Farmer Field School: a method for enhancing the role of rural communities in malaria control ?	0	0	0	0
1261	2021	Databases		van den Hoogen, L. L., Walk, J., Oulton, T., Reuling, I. J., Reiling, L., Beeson, J. G., Coppel, R. L., Singh, S. K., Draper, S. J., Bousema, T., Drakeley, C., Sauerwein, R. and Tetteh, K. K. A.	Antibody Responses to Antigenic Targets of Recent Exposure Are Associated With Low-Density Parasitemia in Controlled Human Plasmodium falciparum Infections	0	0	0	0
1262	2021	Databases	http://dx.doi.org/10.1371/journal.pone.0213362	van der Hoek, W., Premasiri, D. A. and Wickremasinghe, A. R.	Early diagnosis and treatment of malaria in a refugee population in Sri Lanka	0	0	0	0
1263	2021	Databases	http://dx.doi.org/10.1111/%28ISSN%291365-3156	Van Loenhout, J. A. F., Guha-Sapir, D., Guzman, I. B., Cuesta, J. G., Trelles, M., Jaweed, O. and Cherestal, S.	Delays in arrival and treatment in emergency departments: Women, children and non-trauma consultations the most at risk in humanitarian settings	0	0	0	0
1264	2021	Databases		Van Remoortel, H., Vande Veegaete, A., De Buck, E., Singhal, M., Vandekerckhove, P. and Agarwal, S. P.	Evidence-based guidelines and training materials for first aid by laypeople: The example of India	0	0	0	0
1265	2021	Databases		Vanachayangkul, P., Manning, J., Lon, C., Spring, M., Chann, S., Ittiverakul, M., Sriwichai, S., Buathong, N., Kuntawunginn, W., Taaksorn, W., Teja-Isavadharm, P., Lanteri, C., Saunders, D., So, M., Sommethy, S., Pann, S.-T., Soh, E., Haigney, M., Cantelena, L., Kaewkungwal, J. and Tang, D.	PKPD relationships between plasma piperaquine levels and cardiac QTC prolongation in malaria patients administered dihydroartemisininpiperaquine in Cambodia suggest a conventional 3-day regimen is safer than a compressed 2-day regimen	0	0	0	0
1266	2021	Databases		Vanachayangkul, P., Sriwichai, S., Mitprasat, M., Siripokasupkul, R., Tejaisavadharm, P., Saunders, D., Lon, C., Chann, S., Se, Y., Sea, D., Socheat, D., Prom, S. and Cantilena, L.	Effects of plasma piperaquine level on the electrocardiogram in patients with uncomplicated malaria receiving a two-versus three-day course of dihydroartemisinin-piperaquine in northern cambodia	0	0	0	0
1267	2021	Databases	http://dx.doi.org/10.1111/vox.12601/full	Vargas, J., Arróspide, N., Gutiérrez, S., Obregón, C., Valencia, P. and Mormontoy, H.	Mansonelosis por Mansonella ozzardi en voluntarios para despistaje de malaria en la Amazon¡a peruana	0	0	0	0
1268	2021	Databases	http://dx.doi.org/10.26719/2012.18.10.1034	Vashistha, S. K. and Bharti, A.	Study of the characteristics of volunteers reported for the blood donation and prevalence of various reasons for deferral at a tertiary care center in rajasthan, india	0	0	0	0
1269	2021	Databases		Vatandoost, H., Shaeghi, M., Eshraghian, M. R., Soleimani-Ahmadi, M., Abedi, F., Madani, A., Shahi, M., Raeisi, A., Safari, R., Mojahedi, A. and Poorahmad-Garbandi, F.	Vector ecology and susceptibility in a malariaendemic focus in southern islamic republic of Iran	0	0	0	0
1270	2021	PubMed	10.1016/j.exppara.2015.01.001	Veenendaal, J. R., Edstein, M. D. and Rieckmann, K. H.	Pharmacokinetics of chlorproguanil in man after a single oral dose of Lapudrine	0	0	0	0
1271	2021	Databases	https://dx.doi.org/10.1186/s12936-017-1732-0	Verma, R., Jayaprakash, N. S., Vijayalakshmi, M. A. and Venkataraman, K.	Novel monoclonal antibody against truncated C terminal region of Histidine Rich Protein2 (PfHRP2) and its utility for the specific diagnosis of malaria caused by Plasmodium falciparum	0	0	0	0
1272	2021	Databases	https://dx.doi.org/10.1017/S1368980009990255	Verschuere, J., Decroo, T., Lim, D., Kindermans, J.-M., Nguon, C., Huy, R., Alkourdi, Y., Peeters Grietens, K. and Gryseels, C.	Local constraints to access appropriate malaria treatment in the context of parasite resistance in Cambodia: a qualitative study	0	0	0	0
1273	2021	Databases		Vijayapushpam, T., Antony, G. M., Rao, G. M. S. and Rao, D. R.	Nutrition and health education intervention for student volunteers: topic-wise assessment of impact using a non-parametric test	0	0	0	0
1274	2021	Databases	http://dx.doi.org/10.1111/j.1423-0410.2011.01546.x	Villa, A., Carmona-Fonseca, J., Benito, A., Martínez, A. and Maestre, A.	Status of dhps and dhfr genes of Plasmodium falciparum in Colombia before artemisinin based treatment policy	0	0	0	0
1275	2021	Databases	http://dx.doi.org/10.1111/vox.12429	Vithanage, A.	Study of prevalance of transfusion transmissable infection amoung donor population in southern region of Sri Lanka	0	0	0	0
1276	2021	Databases	http://dx.doi.org/10.1001/jama.2009.564	Vithanage, A. A.	Study of prevalence of transfusion transmissible infection among donor population in Sri Lanka	0	0	0	0
1277	2021	Databases	https://dx.doi.org/10.1080/21645515.2019.1643675	Voelker, R.	Aid workers face more complex hurdles	0	0	0	0
1278	2021	Databases	http://dx.doi.org/10.1186/s12936-016-1305-7	von Seidlein, L., Hanboonkunupakarn, B., Jittamala, P., Pongsuwan, P., Chotivanich, K., Tarning, J., Hoglund, R. M., Winterberg, M., Mukaka, M., Peerawaranun, P., Sirithiranont, P., Doran, Z., Ockenhouse, C. F., Ivinson, K., Lee, C., Birkett, A. J., Kaslow, D. C., Singhasivanon, P., Day, N. P. J., Dondorp, A. M., White, N. J. and Pukrittayakamee, S.	Combining antimalarial drugs and vaccine for malaria elimination campaigns: a randomized safety and immunogenicity trial of RTS,S/AS01 administered with dihydroartemisinin, piperaquine, and primaquine in healthy Thai adult volunteers	0	0	0	0
1279	2021	Databases	https://dx.doi.org/10.1186/1471-2458-14-463	Wahid, S., Stresman, G. H., Sepulveda, N., Drakeley, C., Kamal, S. S., Kleinschmidt, I. and Bousema, T.	Heterogeneous malaria transmission in long-term Afghan refugee populations: A cross-sectional study in five refugee camps in northern Pakistan	0	0	0	0
1280	2021	Databases	https://dx.doi.org/10.1007/s12098-013-1016-9	Wai, K. T., Kyaw, M. P., Oo, T., Zaw, P., Nyunt, M. H., Thida, M. and Kyaw, T. T.	Spatial distribution, work patterns, and perception towards malaria interventions among temporary mobile/migrant workers in artemisinin resistance containment zone	0	0	0	0
1281	2021	PubMed	10.1128/aac.01310-18	Walia, K.	Point of care investigations in pediatric care to improve health care in rural areas	0	0	0	0
1282	2021	Databases	http://dx.doi.org/10.1093/infdis/jir778	Walimbwa, S. I., Lamorde, M., Waitt, C., Kaboggoza, J., Else, L., Byakika-Kibwika, P., Amara, A., Gini, J., Winterberg, M., Chiong, J., Tarning, J. and Khoo, S. H.	Drug Interactions between Dolutegravir and Artemether-Lumefantrine or Artesunate-Amodiaquine	0	0	0	0
1283	2021	Databases		Wallace, A. S., Ryman, T. K. and Dietz, V.	Experiences integrating delivery of maternal and child health services with childhood immunization programs: Systematic review update	0	0	0	0
1284	2021	PubMed	10.1186/s12936-021-03717-y	Walsh, D. S., Eamsila, C., Sasiprapha, T., Sangkharomya, S., Khaewsathien, P., Supakalin, P., Tang, D. B., Jarasrumgsichol, P., Cherdchu, C., Edstein, M. D., Rieckmann, K. H. and Brewer, T. G.	Efficacy of monthly tafenoquine for prophylaxis of Plasmodium vivax and multidrug-resistant P. falciparum malaria	0	0	0	0
1285	2021	Databases	https://dx.doi.org/10.1186/s40249-018-0507-3	Wang, C. Y. T., Ballard, E. L., Pava, Z., Marquart, L., Gaydon, J., Murphy, S. C., Whiley, D., O'Rourke, P. and McCarthy, J. S.	Analytical validation of a real-time hydrolysis probe PCR assay for quantifying Plasmodium falciparum parasites in experimentally infected human adults	0	0	0	0
1286	2021	Databases	http://dx.doi.org/10.1016/S0140-6736%2812%2961719-X	Wang, D., Chaki, P., Mlacha, Y., Gavana, T., Michael, M. G., Khatibu, R., Feng, J., Zhou, Z.-B., Lin, K.-M., Xia, S., Yan, H., Ishengoma, D., Rumisha, S., Mkude, S., Mandike, R., Chacky, F., Dismasi, C., Abdulla, S., Masanja, H., Xiao, N. and Zhou, X.-N.	Application of community-based and integrated strategy to reduce malaria disease burden in southern Tanzania: the study protocol of China-UK-Tanzania pilot project on malaria control	0	0	0	0
1287	2021	Databases		Wang, H., Dwyer-Lindgren, L., Lofgren, K. T., Rajaratnam, J. K., Marcus, J. R., Levin-Rector, A., Levitz, C. E., Murray, C. J. L. and Lopez, A. D.	Age-specific and sex-specific mortality in 187 countries, 1970-2010: A systematic analysis for the Global Burden of Disease Study 2010	0	0	0	0
1288	2021	PubMed	10.1186/s12936-016-1165-1	Wang, J., Li, W. and Huang, Y.	Investigation of village doctors after malaria control in Shandong Province	0	0	0	0
1289	2021	Databases	https://dx.doi.org/10.1186/1475-2875-13-302	Wang, P., Connor, A. L., Joudeh, A. S., Steinberg, J., Ndhlovu, K., Siyolwe, M., Ntebeka, B., Chibuye, B. and Hamainza, B.	Community point distribution of insecticide-treated bed nets and community health worker hang-up visits in rural Zambia: a decision-focused evaluation	0	0	0	0
1290	2021	PubMed	10.1016/j.advms.2019.11.004	Wang, R.-b., Zhang, J. and Zhang, Q.-f.	Malaria baseline survey in four special regions of northern Myanmar near China: a cross-sectional study	0	0	0	0
1291	2021	Databases		Wang, W., Dong, R. L., Gu, D., He, J. A., Yi, P., Kong, S. K., Ho, H. P., Loo, J. F., Wang, W. and Wang, Q.	Antibody-free rapid diagnosis of malaria in whole blood with surface-enhanced Raman Spectroscopy using Nanostructured Gold Substrate	0	0	0	0
1292	2021	Databases		Wang, X., Zhu, S., Liu, Q., Hu, A., Zan, Z., Yu, Q. and Yin, Q.	Field evaluation of the QBC technique for rapid diagnosis of vivax malaria	0	0	0	0
1293	2021	Databases		Wang, Z. M., He, Y. Z. and Huang, Z.	Experimental studies on the incubation period and relapse patterns in vivax malaria in West Hunan	0	0	0	0
1294	2021	PubMed	10.1111/j.2042-7158.1992.tb03210.x	Wangroongsarb, P., Poungsombat, S., Hathawee, D. and Prempree, P.	Empowerment evaluation to engage community for malaria prevention and treatment in ethnic minority populations along the Thai Myanmar border	0	0	0	0
1295	2021	Databases		Wanwimolruk, S. and Denton, J. R.	Plasma protein binding of quinine: binding to human serum albumin, alpha 1-acid glycoprotein and plasma from patients with malaria	0	0	0	0
1296	2021	Databases	https://dx.doi.org/10.1186/s12936-015-0779-z	Wasan, R. K.	Status of health in India and its future prospects	0	0	0	0
1297	2021	PubMed	10.7554/eLife.58631	Watanabe, N., Kaneko, A., Yamar, S., Taleo, G., Tanihata, T., Lum, J. K., Larson, P. S. and Shearer, N. B. C.	A prescription for sustaining community engagement in malaria elimination on Aneityum Island, Vanuatu: an application of Health Empowerment Theory	0	0	0	0
1298	2021	PubMed	10.4269/ajtmh.1993.49.645	Watson, J. A., Tarning, J., Hoglund, R. M., Baud, F. J., Megarbane, B., Clemessy, J. L. and White, N. J.	Concentration-dependent mortality of chloroquine in overdose	0	0	0	0
1299	2021	Databases		Watt, G., Na-Nakorn, A., Bateman, D. N., Plubha, N., Mothanaprakoon, P., Edstein, M. and Webster, H. K.	Amplification of quinine cardiac effects by the resistance-reversing agent prochlorperazine in falciparum malaria	0	0	0	0
1300	2021	Databases	https://dx.doi.org/10.1128/AAC.01583-20	Wattanakoon, Y., Chittamas, S., Pornkulprasit, V., Kanda, T., Thimasarn, K., Rojanawatsirivej, C., Looareesuwan, S. and Bunnag, D.	Six-years monitoring the efficacy of the combination of artesunate and mefloquine for the treatment of uncomplicated falciparum malaria	0	0	0	0
1301	2021	Databases	https://dx.doi.org/10.1371/journal.pmed.1003203	Wattanakul, T., Baker, M., Mohrle, J., McWhinney, B., Hoglund, R. M., McCarthy, J. S. and Tarning, J.	Semimechanistic Pharmacokinetic and Pharmacodynamic Modeling of Piperaquine in a Volunteer Infection Study with Plasmodium falciparum Blood-Stage Malaria	0	0	0	0
1302	2021	Databases	http://dx.doi.org/10.1046/j.1365-3156.2003.00969.x	Watts, R. E., Odedra, A., Marquart, L., Webb, L., Abd-Rahman, A. N., Cascales, L., Chalon, S., Rebelo, M., Pava, Z., Collins, K. A., Pasay, C., Chen, N., Peatey, C. L., Mohrle, J. J. and McCarthy, J. S.	Safety and parasite clearance of artemisinin-resistant Plasmodium falciparum infection: A pilot and a randomised volunteer infection study in Australia	0	0	0	0
1303	2021	Databases	https://dx.doi.org/10.1186/s12936-018-2448-5	Webster, J., Ansariadi, Burdam, F. H., Landuwulang, C. U. R., Bruce, J., Poespoprodjo, J. R., Syafruddin, D., Ahmed, R. and Hill, J.	Evaluation of the implementation of single screening and treatment for the control of malaria in pregnancy in Eastern Indonesia: a systems effectiveness analysis	0	0	0	0
1304	2021	Databases		Webster, J. and Kolaczinski, J.	Malaria control in complex emergencies: The example of East Timor	0	0	0	0
1305	2021	Databases		Wegbreit, J. A., Ohrt, C., Ngo, T. D., Nguyen, A. Q., Nguyen, X. X., Tran, D. T., Martin, N. and Nguyen, H.	Directly observed therapy: Review of best practices and the application to malaria treatment	0	0	0	0
1306	2021	Databases		Weinstein, S. R.	Pathology in East Timor	0	0	0	0
1307	2021	Databases		Weiqing, P. A. N.	Malaria vaccine: current status and perspective	0	0	0	0
1308	2021	Databases		Weiss, D.	USAID in Nepal	0	0	0	0
1309	2021	Databases	http://dx.doi.org/10.1016/j.ejim.2008.06.006	Wen, W.	China: a new medicine born of tradition	0	0	0	0
1310	2021	PubMed	10.1186/1475-2875-12-443	Wennike, N. and Bacon, M.	The dangers of volunteer work in rural Asia - Acute lung injury as the first manifestation of Weil's disease	0	0	0	0
1311	2021	Databases	https://dx.doi.org/10.1371/journal.pone.0164363	Wernsdorfer, W. H., Noedl, H., Rendi-Wagner, P., Kollaritsch, H., Wiedermann, G., Mikolasek, A., Karbwang, J. and Na-Bangchang, K.	Gender-specific distribution of mefloquine in the blood following the administration of therapeutic doses	0	0	0	0
1312	2021	PubMed	10.1186/1475-2875-11-418	White, A. L., Min, T. H., Gross, M. M., Kajeechiwa, L., Thwin, M. M., Hanboonkunupakarn, B., Than, H. H., Zin, T. W., Rijken, M. J., Hoogenboom, G. and McGready, R.	Accelerated Training of Skilled Birth Attendants in a Marginalized Population on the Thai-Myanmar Border: A Multiple Methods Program Evaluation	0	0	0	0
1313	2021	Databases		White, N. J., Qiao, L. G., Qi, G. and Luzzatto, L.	Rationale for recommending a lower dose of primaquine as a Plasmodium falciparum gametocytocide in populations where G6PD deficiency is common	0	0	0	0
1314	2021	PubMed	10.1186/s12936-015-0931-9	White, N. J., Warrell, D. A., Chanthavanich, P., Looareesuwan, S., Warrell, M. J., Krishna, S., Williamson, D. H. and Turner, R. C.	Severe hypoglycemia and hyperinsulinemia in falciparum malaria	0	0	0	0
1315	2021	Databases		Whittaker, M., Piliwas, L., Agale, J. and Yaipupu, J.	Beyond the numbers: Papua New Guinean perspectives on the major health conditions and programs of the country	0	0	0	0
1316	2021	Databases	http://dx.doi.org/10.1093/milmed/139.3.175	Whittaker, M. and Smith, C.	Reimagining malaria: five reasons to strengthen community engagement in the lead up to malaria elimination	0	0	0	0
1317	2021	Databases		Willerson Jr, D., Kass, L. and Frischer, H.	Chemotherapeutic results in a multi drug resistant strain of Plasmodium falciparum malaria from Vietnam	0	0	0	0
1318	2021	Databases	https://dx.doi.org/10.1186/s12879-018-3566-y	Williams, R. L., Trenholme, G. M., Carson, P. E., Frischer, H. and Rieckmann, K. H.	Acetylator phenotype and response of individuals infected with a chloroquine-resistant strain of Plasmodium falciparum to sulfalene and pyrimethamine	0	0	0	0
1319	2021	Databases	https://dx.doi.org/10.1186/s12936-020-03555-4	Win Han, O., Cutts, J. C., Agius, P. A., Kyaw Zayar, A., Poe Poe, A., Aung, T., Nyi Nyi, Z., Htin Kyaw, T., Wai Yan Min, H., Ataide, R., O'Flaherty, K., Ai Pao, Y., Aung Paing, S., Beeson, J. G., Crabb, B., Pasricha, N. and Fowkes, F. J. I.	Effectiveness of repellent delivered through village health volunteers on malaria incidence in villages in South-East Myanmar: a stepped-wedge cluster-randomised controlled trial protocol	0	0	0	0
1320	2021	Databases	https://dx.doi.org/10.1186/s12936-021-03701-6	Win Han, O., Hoban, E., Gold, L., Kyu Kyu, T., Thazin, L., Aung, T. and Fowkes, F. J. I.	Community demand for comprehensive primary health care from malaria volunteers in South-East Myanmar: a qualitative study	1	1	1	1
1321	2021	Databases	http://dx.doi.org/10.1016/S2222-1808%2815%2960842-8	Win Han, O., Win, H., Cutts, J. C., Kyawt Mon, W., Kaung Myat, T., May Chan, O., Galau Naw, H., Agius, P. A., Pyae Phyo, H., Scott, N., Kearney, E., Moreira, C., Pedrana, A., Stoove, M., Aung, T., Ye Win, A., Min Min, T., Rosecrans, K., Kyi Tun, L., Aung Kyi, M. and Fowkes, F. J. I.	A mobile phone application for malaria case-based reporting to advance malaria surveillance in Myanmar: a mixed methods evaluation	0	0	0	0
1322	2021	Databases	https://dx.doi.org/10.1186/s12936-021-03612-6	Win Han, O., Hoban, E., Gold, L., Kyu Kyu, T., Thazin, L., Aung, T. and Fowkes, F. J. I.	Optimizing Myanmar's community-delivered malaria volunteer model: a qualitative study of stakeholders' perspectives	1	1	1	1
1323	2021	Databases	http://dx.doi.org/10.1258/004947507781524575	Wiwanitkit, S. and Wiwanitkit, V.	Tropical disease after earthquake: 2015 Nepal earthquake	0	0	0	0
1324	2021	Databases	http://dx.doi.org/10.1093/infdis/jiz557	Wiwanitkit, V.	Malaria and dengue infection after Tsunami in Southern Thailand	0	0	0	0
1325	2021	Databases		Wockner, L. F., Hoffmann, I., Webb, L., Mordmuller, B., Murphy, S. C., Kublin James, G., O'Rourke, P. and McCarthy, J. S.	Growth rate of Plasmodium falciparum: analysis of parasite growth data from malaria volunteer infection studies	0	0	0	0
1326	2021	Databases	https://dx.doi.org/10.1371/journal.pone.0228207	Wojnarski, B., Chanthap, L., Sea, D., Boonchan, T., Sriwichai, S., Hom, S., Kuntawunginn, W., Smith, P., Spring, M., Feldman, M., Uthaimongkol, N., Gosi, P., Ittiverakul, M., Buathong, N., Wojnarski, M., Fakuda, M., Chann, S., Ly, S., Nou, S., Oung, P., Kong, N., Pheap, V., Thay, K., Dao, V., Sok, S., Rekol, H. and Dysoley, L.	Evaluation of the CarestartTM glucose-6-phosphate dehydrogenase (G6PD) rapid diagnostic test at community and health center level in Cambodia	0	0	0	0
1327	2021	Databases		Wojnarski, B., Lon, C., Sea, D., Sok, S., Sriwichai, S., Chann, S., Hom, S., Boonchan, T., Ly, S., Sok, C., Nou, S., Oung, P., Kong, N., Pheap, V., Thay, K., Dao, V., Kuntawunginn, W., Feldman, M., Gosi, P., Buathong, N., Ittiverakul, M., Uthaimongkol, N., Huy, R., Spring, M., Lek, D., Smith, P., Fukuda, M. M. and Wojnarski, M.	Evaluation of the CareStart TM glucose-6-phosphate dehydrogenase (G6PD) rapid diagnostic test in the field settings and assessment of perceived risk from primaquine at the community level in Cambodia	0	0	0	0
1328	2021	Databases		Wojnarski, M., Gosi, P., Spring, M., Chaorattanakawee, S., Boonyalai, N., Vanachayangkul, P., Ittiverakul, M., Buathong, N., Kuntawunginn, W., Smith, P., Fukuda, M., Saunders, D., Lon, C., Waltmann, A., Lin, J., Berjohn, C., Harrison, D., Heang, V., Chum, B., Ratchmat, A., Vaughn, A., Sok, S., Prom, S., Chann, S., Kong, N. and Lek, D.	Current state of malarone resistance in Cambodia and its implications on the treatment of plasmodium falciparum in southeast asia	0	0	0	0
1329	2021	Databases		Wojnarski, M., Lon, C., Chann, S., Bun, R., Spring, M., Boonchan, T., Gosi, P., Buathong, N., Ittiverakul, M., Sriwichai, S., Kuntawunginn, W., Manning, J., Smith, P., Fukuda, M., Sok, S., Soveasna, K., So, M., Satharath, P., Saly, K., Rekol, H., Sinoun, M., Thay, K., Lin, J. and Saunders, D.	The impact of primaquine (PQ) deployment and insecticide treated uniforms on plasmodium vivax incidence in a pilot malaria elimination study in Cambodia	0	0	0	0
1330	2021	Databases	http://dx.doi.org/10.4269/ajtmh.abstract2016	Wojnarski, M., Lon, C., Kuntawunginn, W., Spring, M., Ittiverakul, M., Buathong, N., Smith, P., Fukuda, M., Saunders, D., Berjohn, C., Harrison, D., Heang, V., Chum, B., Ratchmat, A., Vaughn, A., Sok, S., Prom, S., Chann, S., Kong, N. and Lek, D.	The performance of G6PD rapid diagnostic tests in Cambodia and implications for primaquine therapy	0	0	0	0
1331	2021	Databases	http://dx.doi.org/10.4269/ajtmh.abstract2019	Wojnarski, M., Lon, C., Rathvicheth, B., Chann, S., Gosi, P., Buathong, N., Ittiverakul, M., Sriwichai, S., Kuntawunginn, W., Smith, P., Fukuda, M., Sok, S., Kin, S., So, M., Prom, S., Spring, M., Saunders, D., Rekol, H., Sinoun, M., Thay, K. and Lin, J.	Primaquine safety in G6PD-deficient military cohort in cambodia using the lower-dose, extended course regimen as part of mass drug administration for malaria elimination	0	0	0	0
1332	2021	PubMed	10.4269/ajtmh.2001.64.178	Wojnarski, M., Lon, C., Sea, D., Jongsakul, K., Spring, M., Buathong, N., Sriwichai, S., Uthaimonkol, N., Gosi, P., Boonyalai, N., Saingam, P., Chaisatit, C., Vanachayangkul, P., Nyagaya-Wojnarski, B., Phontham, K., Kuntawunginn, W., Smith, P., Martin, N. J., Fukuda, M., Waters, N., Sok, S., Satharath, P., Edgel, K. A., Warkentien, T., Berjohn, C., Faix, D., Brooks, J. S., Chann, S., Sok, C., Lin…	Apact trial: Multicenter therapeutic efficacy assessment of pyronaridine-artesunate (Pyramax) and new drug combinations with atovaquoneproguanil for the treatment of uncomplicated plasmodium falciparum malaria in Cambodia	0	0	0	0
1333	2021	PubMed	10.1128/aac.05076-11	Wolfe, E. B., Parise, M. E., Haddix, A. C., Nahlen, B. L., Ayisi, J. G., Misore, A. and Steketee, R. W.	Cost-effectiveness of sulfadoxine-pyrimethamine for the prevention of malaria-associated low birth weight	0	0	0	0
1334	2021	Databases		Wong, R. P. and Davis, T. M.	In vitro antimalarial activity and drug interactions of fenofibric acid	0	0	0	0
1335	2021	PubMed	10.1128/iai.00986-16	Wongchotigul, V., Suwanna, N., Krudsood, S., Chindanond, D., Kano, S., Hanaoka, N., Akai, Y., Maekawa, Y., Nakayama, S., Kojima, S. and Looareesuwan, S.	The use of flow cytometry as a diagnostic test for malaria parasites	0	0	0	0
1336	2021	PubMed	10.1093/infdis/jis366	Woodberry, T., Loughland, J. R., Minigo, G., Burel, J. G., Amante, F. H., Piera, K. A., McNeil, Y., Yeo, T. W., Good, M. F., Doolan, D. L., Engwerda, C. R., McCarthy, J. S. and Anstey, N. M.	Early Immune Regulatory Changes in a Primary Controlled Human Plasmodium vivax Infection: CD1c(+) Myeloid Dendritic Cell Maturation Arrest, Induction of the Kynurenine Pathway, and Regulatory T Cell Activation	0	0	0	0
1337	2021	Databases	https://dx.doi.org/10.1186/s12936-021-03627-z	Woodberry, T., Minigo, G., Piera, K. A., Amante, F. H., Pinzon-Charry, A., Good, M. F., Lopez, J. A., Engwerda, C. R., McCarthy, J. S. and Anstey, N. M.	Low-level Plasmodium falciparum blood-stage infection causes dendritic cell apoptosis and dysfunction in healthy volunteers	0	0	0	0
1338	2021	Databases		Woolley, S. D., Fernandez, M., Rebelo, M., Llewellyn, S. A., Marquart, L., Amante, F. H., Jennings, H. E., Webster, R., Trenholme, K., Chalon, S., Moehrle, J. J., McCarthy, J. S. and Barber, B. E.	Development and evaluation of a new Plasmodium falciparum 3D7 blood stage malaria cell bank for use in malaria volunteer infection studies	0	0	0	0
1339	2021	Databases	http://dx.doi.org/10.1016/j.drugpo.2013.09.002	Wylie, B. J., Hashmi, A. H., Singh, N., Singh, M. P., Tuchman, J., Hussain, M., Sabin, L., Yeboah-Antwi, K., Banerjee, C., Brooks, M. I., Desai, M., Udhayakumar, V., Macleod, W. B., Dash, A. P. and Hamer, D. H.	Availability and utilization of malaria prevention strategies in pregnancy in eastern India	0	0	0	0
1340	2021	Databases		Ximena, N. H. and Davis, S. L. M.	Compulsory drug detention in East and Southeast Asia: Response from the global fund to fight AIDS, tuberculosis and malaria	0	0	0	0
1341	2021	Databases	http://dx.doi.org/10.1111/vox.12847	Xu, J.-w., Yang, H., Yang, Z.-q., Yang, G.-c., Ma, X.-w., Wang, W.-r., Gu, Y.-a., Wang, L.-b., Yang, X.-w. and Ma, J.	Cost-effectiveness analysis of the current measures for malaria prevention in Yuanjiang valley, Yunnan province	0	0	0	0
1342	2021	Databases		Xu, X., Xu, Y., Ye, X., Xia, W., Liu, J. and Sentot, S.	Various CD36 gene mutations and their correlations with CD36 expression levels on monocytes among type ii CD36 individuals in guangdong province	0	0	0	0
1343	2021	PubMed	10.1038/srep34363	Yadav, S. P.	A study of treatment seeking behaviour for malaria and its management in febrile children in rural part of desert, Rajasthan, India	1	1	f	0
1344	2021	Databases		Yagi, M., Palacpac, N. M., Ito, K., Oishi, Y., Itagaki, S., Balikagala, B., Ntege, E. H., Yeka, A., Kanoi, B. N., Katuro, O., Shirai, H., Fukushima, W., Hirota, Y., Egwang, T. G. and Horii, T.	Antibody titres and boosting after natural malaria infection in BK-SE36 vaccine responders during a follow-up study in Uganda	0	0	0	0
1345	2021	Databases		Yajnik, N. D.	Health and development of mothers through system of ICDS	0	0	0	0
1346	2021	Databases		Yamin Ko, K., Marlar, M., Thaw, Z., Thiri Tun, M. and Khin, C.	Pharmacokinetics of piperaquine in Myanmar healthy volunteers after oral administration of two fixed-dose dihydroartemisinin-piperaquine combinations	0	0	0	0
1347	2021	Databases		Yan-Yan, C. E. N., Yi-Bo, Z. A. O., Pan, L. I., Xiao-Li, L. I., Xiu-Xiu, Z. and Hong, Z.	Research progress on pharmacokinetics and pharmacological activities of artesunate	0	0	0	0
1348	2021	Databases	http://dx.doi.org/10.1016/B978-0-12-800869-0.00007-X	Yang, B.	Experimental and field studies on some biological characteristics of Plasmodium vivax isolated from tropical and temperate zones of China	0	0	0	0
1349	2021	Databases	https://dx.doi.org/10.1128/AAC.00793-18	Yang, B. L., Wan, W. J. and Wang, W. R.	Experimental studies on the biological characteristics of Plasmodium vivax in south Yunnan	0	0	0	0
1350	2021	Databases	http://dx.doi.org/10.1186/s40249-018-0510-8	Yang, F.-Z., Zhang, S.-Y., Xie, H.-G., Ouyang, R., Lin, Y.-Y., Chen, Z.-Y. and Yap, P.	Surveillance and response strategy in the malaria post-elimination stage: Case study of Fujian Province	0	0	0	0
1351	2021	Databases	https://dx.doi.org/10.1177/1043659614526256	Yang, H., Wang, J., Liu, H., Li, X., Nie, R., Li, C., Wang, H., Wang, Q., Cao, Y. and Cui, L.	Randomized, Double-Blind, Placebo-Controlled Studies to Assess Safety and Prophylactic Efficacy of Naphthoquine-Azithromycin Combination for Malaria Prophylaxis in Southeast Asia	0	0	0	0
1352	2021	Databases		Yang, H.-M., Liu, P.-L. and Guo, Y.	Determinants of China's development assistance for health at the sub-national level of African countries (2006-2015)	0	0	0	0
1353	2021	Databases		Yang, Y.-M., Hsiao, S.-H., Chou, F.-H., Hou, L., Lee, S.-L. and Lin, Y.-H.	Health Care Providers' Perceptions of Maternal Health Concerns in the Solomon Islands	0	0	0	0
1354	2021	Databases		Yapabandara, A. M., Curtis, C. F., Wickramasinghe, M. B. and Fernando, W. P.	Control of malaria vectors with the insect growth regulator pyriproxyfen in a gem-mining area in Sri Lanka	0	0	0	0
1355	2021	Databases		Yaser, Y.	Family planning for seasonal migrant workers in Adana Province, Turkey	0	0	0	0
1356	2021	Databases	https://dx.doi.org/10.1186/1475-2875-11-4	Yasuoka, J., Mangione, T. W., Spielman, A. and Levins, R.	Impact of education on knowledge, agricultural practices, and community actions for mosquito control and mosquito-borne disease prevention in rice ecosystems in Sri Lanka	0	0	0	0
1357	2021	Databases	https://dx.doi.org/10.1186/1475-2875-9-109	Yasuoka, J., Poudel, K. C., Ly, P., Nguon, C., Socheat, D. and Jimba, M.	Scale-up of community-based malaria control can be achieved without degrading community health workers' service quality: the Village Malaria Worker project in Cambodia	1	1	1	1
1358	2021	Databases		Yasuoka, J., Poudel, K. C., Poudel-Tandukar, K., Nguon, C., Ly, P., Socheat, D. and Jimba, M.	Assessing the quality of service of village malaria workers to strengthen community-based malaria control in Cambodia	0	0	0	0
1359	2021	Databases		Ye, Y. I., Xu, Z. G. and Zhao, X.	Experimental observation on the incubation period and relapse pattern of Plasmodium vivax in Guangxi	0	0	0	0
1360	2021	PubMed	10.1080/00034983.1994.11812909	Yeo, A. E., Edstein, M. D., Shanks, G. D. and Rieckmann, K. H.	A statistical analysis of the antimalarial activity of proguanil and cycloguanil in human volunteers	0	0	0	0
1361	2021	PubMed	10.1111/j.1365-3156.2004.01364.x	Yeo, A. E. T., Edstein, M. D. and Shanks, G. D.	Proguanil combined with dapsone chemoprophylaxis for malaria	0	0	0	0
1362	2021	Databases	https://dx.doi.org/10.1186/1475-2875-7-96	Yeung, S., Van Damme, W., Socheat, D., White, N. J. and Mills, A.	Access to artemisinin combination therapy for malaria in remote areas of Cambodia	0	0	0	0
1363	2021	PubMed	10.1186/1475-2875-7-84	Yeung, S., Van Damme, W., Socheat, D., White, N. J. and Mills, A.	Cost of increasing access to artemisinin combination therapy: the Cambodian experience	0	0	0	0
1364	2021	Databases		Yeung, S. and White, N. J.	How do patients use antimalarial drugs? A review of the evidence	0	0	0	0
1365	2021	Databases	https://dx.doi.org/10.1186/s12936-019-2675-4	Yohannes, K., Dulhunty, J. M., Kourleoutov, C., Manuopangai, V. T., Polyn, M. K., Parks, W. J., Williams, G. M. and Bryan, J. H.	Malaria control in central Malaita, Solomon Islands. 1. The use of insecticide-impregnated bed nets	0	0	0	0
1366	2021	Databases	https://dx.doi.org/10.1007/s10038-003-0095-2	Yoshii, A., Sekihara, M., Furusawa, T., Hombhanje, F. and Tsukahara, T.	Factors associated with children's health facility visits for primaquine treatment in rural Papua New Guinea	0	0	0	0
1367	2021	Databases		Yusoff, N. M., Van Rostenberghe, H., Shirakawa, T., Nishiyama, K., Amin, N., Darus, Z., Zainal, N., Isa, N., Nozu, H. and Matsuo, M.	High prevalence of Southeast Asian ovalocytosis in Malays with distal renal tubular acidosis	0	0	0	0
1368	2021	PubMed	10.7189/jogh.09.010807	Zakeri, S., Najafabadi, S. T., Zare, A. and Djadid, N. D.	Detection of malaria parasites by nested PCR in south-eastern, Iran: evidence of highly mixed infections in Chahbahar district	0	0	0	0
1369	2021	PubMed	10.1186/1475-2875-13-478	Zalisk, K., Guenther, T., Prosnitz, D., Nsona, H., Chimbalanga, E. and Sadruddin, S.	Achievements and challenges of implementation in a mature iCCM programme: Malawi case study	0	0	0	0
1370	2021	PubMed	10.1016/j.celrep.2018.02.075	Zang, M., Zhu, F., Zhao, L., Yang, A., Li, X., Liu, H. and Xing, J.	The effect of UGTs polymorphism on the auto-induction phase II metabolism-mediated pharmacokinetics of dihydroartemisinin in healthy Chinese subjects after oral administration of a fixed combination of dihydroartemisinin-piperaquine	0	0	0	0
1371	2021	Databases		Zanghì, G., Vembar, S. S., Baumgarten, S., Ding, S., Guizetti, J., Bryant, J. M., Mattei, D., Jensen, A. T. R., Rénia, L., Goh, Y. S., Sauerwein, R., Hermsen, C. C., Franetich, J. F., Bordessoulles, M., Silvie, O., Soulard, V., Scatton, O., Chen, P., Mecheri, S., Mazier, D. and Scherf, A.	A Specific PfEMP1 Is Expressed in P. falciparum Sporozoites and Plays a Role in Hepatocyte Infection	0	0	0	0
1372	2021	PubMed	10.1186/s13071-018-3073-4	Zhang, S.	Experimental human infection with Plasmodium vivax in the eastern region of Honan Province	0	0	0	0
1373	2021	Databases		Zhang, S., Trinh Ngoc, H., Ilett, K. F., Dinh Xuan, H., Davis, T. M. E. and Ashton, M.	Multiple dose study of interactions between artesunate and artemisinin in healthy volunteers	0	0	0	0
1374	2021	Databases	http://dx.doi.org/10.1046/j.0306-5251.2001.01461.x	Zhang, S. S., Zhou, S. S., Zhou, Z. B., Chen, T. M., Wang, X. Z., Shi, W. Q., Jiang, W. K., Li, J. L., Zhou, X. N., Frutos, R., Manguin, S. and Afelt, A.	Monitoring of malaria vectors at the China-Myanmar border while approaching malaria elimination	0	0	0	0
1375	2021	Databases	https://dx.doi.org/10.1186/s12936-020-03354-x	Zhang, S. W., Shang, L. Y., Chen, F. C., Shi, D. Y., Su, D. F., Sun, S. W. and Jiang, J. B.	Further observations on the incubation period of Plasmodium vivax multinucleatum	0	0	0	0
1376	2021	Databases	http://dx.doi.org/10.1186/s12936-016-1512-2	Zhao, Y., Wang, L., Soe, M. T., Aung, P. L., Wei, H., Liu, Z., Ma, T., Huang, Y., Menezes, L. J., Wang, Q., Kyaw, M. P., Nyunt, M. H., Cui, L. and Cao, Y.	Molecular surveillance for drug resistance markers in Plasmodium vivax isolates from symptomatic and asymptomatic infections at the China-Myanmar border	0	0	0	0
1377	2021	Databases	https://dx.doi.org/10.1016/S0140-6736(16)32617-4	Zhou, G., Lo, E., Zhong, D., Malla, S., Lee, M.-C., Yan, G., Wang, X., Yang, Z., Cui, L. and Wang, Y.	Impact of interventions on malaria in internally displaced persons along the China-Myanmar border: 2011-2014	0	0	0	0
1378	2021	Databases	http://dx.doi.org/10.1016/B978-0-12-800869-0.00006-8	Zhu, F.-C., Wurie, A. H., Hou, L.-H., Liang, Q., Li, Y.-H., Russell, J. B. W., Wu, S.-P., Li, J.-X., Hu, Y.-M., Guo, Q., Xu, W.-B., Wurie, A. R., Wang, W.-J., Zhang, Z., Yin, W.-J., Ghazzawi, M., Zhang, X., Duan, L., Wang, J.-Z. and Chen, W.	Safety and immunogenicity of a recombinant adenovirus type-5 vector-based Ebola vaccine in healthy adults in Sierra Leone: a single-centre, randomised, double-blind, placebo-controlled, phase 2 trial	0	0	0	0
1379	2021	Databases		Zhu, M., Pan, Q.-C., Cai, L., Ruan, W., Zhang, L.-L., Yao, L.-N., Fei, S.-J., Guo, X.-Q., Song, J.-Q., Xu, J.-H., Zhang, Y., Chen, T.-M., Mou, X.-G., Zhou, B. and Yap, P.	Approaches to the evaluation of malaria elimination at county level: Case study in the Yangtze River Delta Region	0	0	0	0
1380	2021	Databases		Zollner, G. E., Ponsa, N., Garman, G. W., Poudel, S., Bell, J. A., Sattabongkot, J., Coleman, R. E. and Vaughan, J. A.	Population dynamics of sporogony for Plasmodium vivax parasites from western Thailand developing within three species of colonized Anopheles mosquitoes	0	0	0	0
1381	2021	Databases		Zufishan, B., Durrani, S. H. and Shazia, T.	Association of ABO and Rh blood group types to hepatitis B, hepatitis C, HIV and syphilis infection, a five year' experience in healthy blood donors in a tertiary care hospital	0	0	0	0
1382	2022-23	Databases	Scientific Reports	Gallalee, S., Ward, A. V., Aye, M. M., Aung, N. K. Z., Dunn, J. C., Lavenberg, S., Lourenço, C., Dunning, J., Thi, A. and Le Menach, A.	Factors associated with the decline of malaria in Myanmar’s Ayeyarwady Region between 2013 and 2017	0	0	0	0
1383	2022-23	Databases	National Medical Journal of India	Garg, S., Chatterjee, P., Dewangan, M. and Nanda, P.	Malaria case detection in Chhattisgarh, 2015-2019: Comparison of cases reported by the National Vector Borne Disease Control Programme and community health workers	0	0	0	0
1384	2022-23	Databases	Malaria Journal	Gerth-Guyette, E., Adissu, W., Brito, M., Garbin, E., Macedo, M., Sharma, A., Das, S., Lacerda, M. V. G., Pereira, D., Talukdar, A., Yilma, D., Pal, S., Zobrist, S. and Domingo, G. J.	Usability of a point-of-care diagnostic to identify glucose-6-phosphate dehydrogenase deficiency: a multi-country assessment of test label comprehension and results interpretation	1	1	g	0
1385	2022-23	Databases	BMJ Open	Getachew, T., Abebe, S. M., Yitayal, M., Bergstrom, A., Persson, L. A. and Berhanu, D.	Health extension workers' perceived health system context and health post preparedness to provide services: A cross-sectional study in four Ethiopian regions	0	0	0	0
1386	2022-23	Databases	Health Research Policy and Systems	Glenton, C., Javadi, D. and Perry, H. B.	Community health workers at the dawn of a new era: 5. Roles and tasks	0	0	0	0
1387	2022-23	Databases	Bull. W.H.O. (Online)	Group, C. D. I. S.	Community-directed interventions for priority health problems in Africa: results of a multicountry study	0	0	0	0
1388	2022-23	Databases		Gul, D.	Optimising malaria surveillance in Papua New Guinea by understanding spatial variability of key indicators	0	0	0	0
1389	2022-23	Databases	PloS one	Guntur, R. D., Kingsley, J. and Islam, F. M. A.	Malaria treatment-seeking behaviour and its associated factors: A cross-sectional study in rural East Nusa Tenggara Province, Indonesia	0	0	0	0
1390	2022-23	Databases	Malaria Journal	Rajvanshi H., Saha, K. B., Shukla, M. M., Sekh, N., Himanshu, J., Mishra, A. K., Sharma, R. K., Bharti, P. K., Nishant, S., Arvind, V., Aparup, D., Harpreet, K., Wattal, S. L. and Lal, A. A.	Assessment of ASHA for knowledge, diagnosis and treatment on malaria in Mandla district of Madhya Pradesh as part of the malaria elimination demonstration project	0	0	0	0
1391	2022-23	Databases	Malaria Journal	Harsh, R., Yashpal, J., Nidhi, K., Chaitanya, S., Raja, C., Ramanathan, S., Vinay, T., Bharti, P. K., Deepak, J., Mangeshi, S., Sachin, S., Vilas, G., Anand, M. S. and Lal, A. A.	A comprehensive mobile application tool for disease surveillance, workforce management and supply chain management for Malaria Elimination Demonstration Project	1	1	f	0
1392	2022-23	Databases	Travel Medicine and Infectious Disease	Helfrich, A. M., Fraser, J. A. and Hickey, P. W.	Destination based errors in chloroquine malaria chemoprophylaxis vary based on provider specialty and credentials	0	0	0	0
1393	2022-23	Databases	International Journal of Community Medicine and Public Health	Hlaing, T., Lat, T. W. and Myint, Z. M.	Prevalence and possible causes of antibiotic self-medication among rural dwellers and volunteer health workers in Nattalin Township, Bago region, Myanmar	0	0	0	0
1394	2022-23	Databases	BMC Infectious Diseases	Htike, W., Oo, W. H., Lynn, T., Sovanda, L., Agius, P. A., Oo, M. C., Galau, N. H., Thu, K. M., Zaw, A. K. and Htwe, E. P.	Reducing malaria transmission in forest-going mobile and migrant populations in Lao PDR and Cambodia: protocol for stepped-wedge cluster-randomised controlled trial	0	0	0	0
1395	2022-23	Databases	Tropical Medicine and International Health	Htun, N. S. N., Peto, T. J., Chandna, A., Zaman, S. I., Brummaier, T., Phommasone, K., Zaw, A. S., Liverani, M., Kumar, A., Batty, E. and Lubell, Y.	Febrile illness epidemiology in rural South and Southeast Asia to inform the expansion of village health worker prograbeyond malaria	1	c	0	0
1396	2022-23	Databases	Bull. méd. Owendo (En ligne)	Igalamm, M., Ledaga Lentombo, L. E., Kouegnigan Rerambiah, L., Diop Lamine Lacombe, S., Guarisco, M., Rebienot Pellegrin, O., Boguikouma, J. B. and Ovono Abessolo, F.	Anémie chez les donneurs de sang volontaires après vérification de l'hémoglobine pré-don au Centre de Transfusion Sanguine de Libreville	0	0	0	0
1397	2022-23	Databases	Africa health (Online)	Ioana, U. and Meghan, K.	Feature Severe Malaria Providing Timely Access to Pre-Referral Treatment for Severe Malaria: how ready is the Market in Sub-Saharan Africa?	0	0	0	0
1398	2022-23	Databases	JCI insight	Ioannidis, L. J., Pietrzak, H. M., Ly, A., Utami, R. A., Eriksson, E. M., Studniberg, S. I., Abeysekera, W., Li-Wai-Suen, C. S., Sheerin, D., Healer, J., Puspitasari, A. M., Apriyanti, D., Coutrier, F. N., Poespoprodjo, J. R., Kenangalem, E., Andries, B., Prayoga, P., Sariyanti, N., Smyth, G. K., Trianty, L., Cowman, A. F., Price, R. N., Noviyanti, R. and Hansen, D. S.	High-dimensional mass cytometry identifies T cell and B cell signatures predicting reduced risk of Plasmodium vivax malaria	0	0	0	0
1399	2022-23	Databases	Journal of Health Management	Jayakant, S. and Mathew, G.	Intolerable burden of malaria among primitive tribal community in Odisha: examining the fundamental cause	0	0	0	0
1400	2022-23	Databases		Kamalrathne, T., Amaratunga, D. and Haigh, R.	A more decentralized governance framework for pandemic response: A multi-stakeholder approach for COVID-19 preparedness and planning in Sri Lanka	0	0	0	0
1401	2022-23	Databases	Southeast Asian J Trop Med Public Health	Karbwang, J., Back, D. J., Bunnag, D. and Breckenridge, A. M.	Inhibition of tolbutamide metabolism by antimalarial drugs	0	0	0	0
1402	2022-23	Databases	Archives of Disease in Childhood	Kelly, C. B., Hemat, S., Naziri, M., Yousufi, K. and Edmond, K. M.	Community health worker service delivery for maternal and child health: an observational study from Afghanistan	0	0	0	0
1403	2022-23	Databases	Malaria journal	Keven, J. B., Katusele, M., Vinit, R., Rodríguez-Rodríguez, D., Hetzel, M. W., Robinson, L. J., Laman, M., Karl, S. and Walker, E. D.	Vector composition, abundance, biting patterns and malaria transmission intensity in Madang, Papua New Guinea: assessment after 7 years of an LLIN-based malaria control programme	0	0	0	0
1404	2022-23	Databases		Khaing, M. N. T., Zin, S. S., Thein, S. T., Director, K. T. and Thet, M. M.	Choice of health providers and health seeking behavior among forest goer population in Myanmar: Findings from a cross-sectional household survey	0	0	0	0
1405	2022-23	Databases	MalariaWorld journal	Kheang, S. T., Por, I., Sovannaroth, S., Dysoley, L., Chea, H., Po, L., AlMossawi, H. J., Imran, A. A. and Kak, N.	Cambodia malaria indicator survey 2020: Implications for malaria elimination	0	0	0	0
1406	2022-23	Databases	PLoS ONE	Kheang, S. T., Ridley, R., Ngeth, E., Ir, P., Ngor, P., Sovannaroth, S., Lek, D., Phon, S., Kak, N. and Yeung, S.	G6PD testing and radical cure for Plasmodium vivax in Cambodia: A mixed methods implementation study	0	0	0	0
1407	2022-23	Databases		Khin, M. O., Mon, A., Than, W. P., Soe, T. M., Zin, K. T., Zaw, A. K. K., Aye, N. N., Maung, K. M., Thbu, K. M. and Thant, K. A.	ASSESSMENT OF INTEGRATED COMMUNITY MALARIA VOLUNTEER KNOWLEDGE AND JOB PERFORMANCE IN MYANMAR, 2018-2020	1	a	0	0
1408	2022-23	Databases	BMJ Open	Khundi, M., Carpenter, J. R., Nliwasa, M., Cohen, T., Corbett, E. L. and MacPherson, P.	Effectiveness of spatially targeted interventions for control of HIV, tuberculosis, leprosy and malaria: A systematic review	0	0	0	0
1409	2022-23	Databases	Emerging Infectious Diseases	Kinkade, C., Russpatrick, S., Potter, R., Saebo, J., Sloan, M., Odongo, G., Singh, T. and Gallagher, K.	Extending and strengthening routine DHIS2 surveillance systems for COVID-19 responses in Sierra Leone, Sri Lanka, and Uganda	0	0	0	0
1410	2022-23	Databases	Open Public Health Journal	Kitphati, R., Seangkeao, K., Muangyim, K. and Nak-Ai, W.	Participatory Development in Community Health for the Pgazkoenyau Ethnic: A Case Study in an Ethnic Community in Thailand	0	0	0	0
1411	2022-23	Databases	Journal of Clinical Tuberculosis and Other Mycobacterial Diseases	Klinton, J. S., Oga-Omenka, C. and Heitkamp, P.	TB and COVID - Public and private health sectors adapt to a new reality	0	0	0	0
1412	2022-23	Databases	Rev. salud pública	Knudson-Ospina, A., Barreto-Zorza, Y. M., Olaya-Másmela, L. A., Castillo, C. F., Mosquera, L. Y., Apráez-Ippolito, G., Piamba, A. H. and Sánchez, R.	Barreras para la eliminación de la malaria en Guapi-Cauca, Colombia	0	0	0	0
1413	2022-23	Databases	The BMJ	Krishna, G. and Howard, S.	Refugee housing in India reaches healthcare crisis point	0	0	0	0
1414	2022-23	Databases	Journal of Communicable Diseases (E-ISSN: 2581-351X & P-ISSN: 0019-5138)	Kumari, R., Kumar, A., Dhingra, N. and Sharma, S.	Transition of Malaria Control to Malaria Elimination in India	0	0	0	0
1415	2022-23	Databases	International Journal of Environmental Research and Public Health	Kyaw, W. T., Myint, Y. M., Kuang, X. and Sakakibara, M.	Transdisciplinary online health assessment of an artisanal and small-scale gold mining community during the covid-19 pandemic in the mandalay region of Myanmar	0	0	0	0
1416	2022-23	Databases	Southeast Asian J Trop Med Public Health	Le, N. H., Na-Bangchang, K., Le, T. D., Thrinh, K. A. and Karbwang, J.	Pharmacokinetics of a single oral dose of dihydroartemisinin in Vietnamese healthy volunteers	0	0	0	0
1417	2022-23	Databases	Western Pacific surveillance and response journal : WPSAR	Lee, A. U., Jackson, K., Tekoaua, R., Lee, C., Huntley, M. S. and Hilmers, D. C.	A programme to treat chronic hepatitis B in Kiribati: progress and challenges	0	0	0	0
1418	2022-23	Databases	Journal of global health	LeFevre, A. E., Mir, F., Mitra, D. K., Ariff, S., Mohan, D., Ahmed, I., Sultana, S., Winch, P. J., Shakoor, S. and Connor, N. E.	Validation of community health worker identification of maternal puerperal sepsis using a clinical diagnostic algorithm in Bangladesh and Pakistan	0	0	0	0
1419	2022-23	Databases	NeuroQuantology	Lenka, S. R., Pattanayak, A., Swain, T. R., Nayak, S. and Dash, R. K.	Practice Of Tribal ASHA For Under-Five Child Health In Mayurbhanj District Of Odisha: Issues, Opportunities And Challenges	0	0	0	0
1420	2022-23	Databases	Malaria Journal	Lertpiriyasuwat, C., Sudathip, P., Kitchakarn, S., Areechokchai, D., Naowarat, S., Shah, J. A., Sintasath, D., Pinyajeerapat, N., Young, F. and Thimasarn, K.	Implementation and success factors from Thailand’s 1-3-7 surveillance strategy for malaria elimination	0	0	0	0
1421	2022-23	Databases	Malaria journal	Levin, A., Potter, R., Tesfazghi, K., Phanalangsy, S., Keo, P., Filip, E. and Eliades, M. J.	Costing electronic private sector malaria surveillance in the Greater Mekong Subregion	0	0	0	0
1422	2022-23	Databases	Malaria Journal	Loughland, J. R., Woodberry, T., Oyong, D., Piera, K. A., Amante, F. H., Barber, B. E., Grigg, M. J., William, T., Engwerda, C. R., Anstey, N. M., McCarthy, J. S., Boyle, M. J. and Minigo, G.	Reduced circulating dendritic cells in acute Plasmodium knowlesi and Plasmodium falciparum malaria despite elevated plasma Flt3 ligand levels	0	0	0	0
1423	2022-23	Databases	Medical Journal of Indonesia	Louhenapessy, N., Gantini, R. S. E., Rahayu, S., Lilipory, E., Wibowo, H., Soedarmono, Y. and Sutanto, I.	Evaluating laboratory screening tests for malaria on blood donor candidates to reduce the risk of transfusion-transmitted malaria in an endemic area of indonesia	0	0	0	0
1424	2022-23	Databases	PLoS neglected tropical diseases	Luangasanatip, N., Khonputsa, P., Caillet, C., Vickers, S., Zambrzycki, S., Fernandez, F. M., Newton, P. N. and Lubell, Y.	Implementation of field detection devices for antimalarial quality screening in Lao PDR-A cost-effectiveness analysis	0	0	0	0
1425	2022-23	Databases	American Journal of Tropical Medicine and Hygiene	Ly, P., Rekol, H., Khengthavrine, B., Sovannaroth, S., David, M., Vanrith, N., Sophear, N., Gove, K., Pahl, M., Khy, V., Cheav, T., Christenson, J., Chuong, C. C. and Ung, K.	The role of mobile payment modalities in the village malaria worker program in cambodia	1	c	0	0
1426	2022-23	Databases	BJOG : an international journal of obstetrics and gynaecology	Madaj, B., Gopalakrishnan, S., Quach, A., Filiaci, S., Traore, A., Bakusa, D., Mdegela, M., Yousofzai, A. W., Rahmanzai, A. J., Kodindo, G., Gami, J.-P., Rostand, N. D., Kessely, H., Addo, S. A., Abbey, M., Sapali, M., Omar, A., Ernest, A., Mtandu, R., Agossou, A., Ketoh, G. K., Furtado, N., Mangiaterra, V. and van den Broek, N.	Where is the 'C' in antenatal care and postnatal care: A multi-country survey of availability of antenatal and postnatal care in low- and middle-income settings	0	0	0	0
1427	2022-23	Databases	Malaria Journal	Mahmoodi, S. D., Atarud, A. A., Sediqi, A. W., Gallalee, S., McFarland, W., Aynie, T. B., Nahzat, M. S., Hamid, H., Qader, G. Q., Tamim, M. S. and Mirzazadeh, A.	Trends in malaria indicators after scale-up of community-based malaria management in Afghanistan	0	0	0	0
1428	2022-23	Databases		Mark, T. B.	Pilot Integrated Community Case Management Training Experience, Eastern Highlands Province, Papua New Guinea	0	0	0	0
1429	2022-23	Databases	Malaria Journal	Marquart, L., Webb, L., O'Rourke, P., Gatton, M. L., Hsiang, M. S., Kalnoky, M., Jang, I. K., Ntuku, H., Mumbengegwi, D. R., Domingo, G. J., McCarthy, J. S. and Britton, S.	The in-vivo dynamics of Plasmodium falciparum HRP2: implications for the use of rapid diagnostic tests in malaria elimination	0	0	0	0
1430	2022-23	Databases	BMC Public Health	Chourasia MK, Raghavendra K, Bhatt RM, Swain DK, Dutta GD, Kleinschmidt I	Involvement of Mitanins (female health volunteers) in active malaria surveillance, determinants and challenges in tribal populated malaria endemic villages of Chhattisgarh, India	1	1	1	1
1431	2022-23	Databases	International Health (RSTMH)	Matsumoto-Takahashi, E. L. A., Tongol-Rivera, P., Villacorte, E. A., Angluben, R. U., Jimba, M. and Kano, S.	Factors determining job satisfaction of malaria community microscopists in Palawan, the Philippines: a cross-sectional mixed-methods study	0	0	0	0
1432	2022-23	Databases	American Journal of Tropical Medicine and Hygiene	Matsumoto-Takahashi, E. L. A., Tongol-Rivera, P., Villacorte, E. A., Angluben, R. U., Jimba, M. and Kano, S.	Satisfaction of malaria patients with care by community health workers trained in microscopy: A mixed-methods study in Palawan, the Philippines	0	0	0	0
1433	2022-23	Databases	The Lancet	McCall, C.	Disrupted care in Papua New Guinea: the harms of COVID-19	0	0	0	0
1434	2022-23	Databases	The Lancet Infectious Diseases	McCarthy, J. S., Yalkinoglu, O., Odedra, A., Webster, R., Oeuvray, C., Tappert, A., Bezuidenhout, D., Giddins, M. J., Dhingra, S. K., Fidock, D. A., Marquart, L., Webb, L., Yin, X., Khandelwal, A. and Bagchus, W. M.	Safety, pharmacokinetics, and antimalarial activity of the novel plasmodium eukaryotic translation elongation factor 2 inhibitor M5717: a first-in-human, randomised, placebo-controlled, double-blind, single ascending dose study and volunteer infection study	0	0	0	0
1435	2022-23	Databases	Lancet Infectious Diseases	McLean, A. R. D., Indrasuta, C., Khant, Z. S., Phyo, A. K., Maung, S. M., Heaton, J., Aung, H., Aung, Y., Soe, K., Swe, M. M. M., Seidlein, L. v., Tun, N. N., Tun, K. M., Day, N. P. J., Ashley, E. A., Hlaing, T., Kyaw, T. T., Dondorp, A. M., Imwong, M., White, N. J. and Smithuis, F. M.	Mass drug administration for the acceleration of malaria elimination in a region of Myanmar with artemisinin-resistant falciparum malaria: a cluster-randomised trial	0	0	0	0
1436	2022-23	Databases	Malaria Journal	Millat-Martinez, P., Gabong, R., Balanza, N., Luana, S., Sanz, S., Raulo, S., Elizah, A., Wali, C., Paivu, B., Dalmas, J., Tabie, S., Karl, S., Laman, M., Pomat, W., Mitja, O., Baro, B. and Bassat, Q.	Coverage, determinants of use and repurposing of long-lasting insecticidal nets two years after a mass distribution in Lihir Islands, Papua New Guinea: a cross-sectional study	0	0	0	0
1437	2022-23	Databases	Antimicrobial Agents and Chemotherapy	Millat-Martinez, P., Salman, S., Moore, B. R., Baro, B., Page-Sharp, M., Batty, K. T., Robinson, L. J., Pomat, W., Karunajeewa, H., Laman, M., Manning, L., Mitja, O. and Bassat, Q.	Piperaquine Pharmacokinetic and Pharmacodynamic Profiles in Healthy Volunteers of Papua New Guinea after Administration of Three-Monthly Doses of Dihydroartemisinin-Piperaquine	0	0	0	0
1438	2022-23	Databases	JCI Insight	Minassian, A. M., Themistocleous, Y., Silk, S. E., Barrett, J. R., Kemp, A., Quinkert, D., Nielsen, C. M., Edwards, N. J., Rawlinson, T. A., Lopez, F. R., Roobsoong, W., Ellis, K. J. D., Cho, J. S., Aunin, E., Otto, T. D., Reid, A. J., Bach, F. A., Labbe, G. M. C., Poulton, I. D., Marini, A., Zaric, M., Mulatier, M., Ramon, R. L., Baker, M., Mitton, C. H., Sousa, J. C., Rachaphaew, N., Kumpitak, …	Controlled human malaria infection with a clone of Plasmodium vivax with highquality genome assembly	0	0	0	0
1439	2022-23	Databases	Primary health care research & development	Mohr, O., Benner, M. T., Sansoenboon, A., Kaloy, W., McGready, R. and Carrara, V. I.	Integrated primary health care services in two protracted refugee camp settings at the Thai-Myanmar border 2000-2018: trends on mortality and incidence of infectious diseases	0	0	0	0
1440	2022-23	Databases	Indian Journal of Medical Research	Monga, D., Verma, R., Kumar, D., Grover, G., Chauhan, A., Lakshmi, P. V. M. and Prinja, S.	Cost of National Vector Borne Disease Control Programme in North India	0	0	0	0
1441	2022-23	Databases	PLoS Neglected Tropical Diseases	Morrison, A. C., Schwarz, J., McKenney, J. L., Cordova, J., Rios, J. E., Lorena Quiroz, W., Alfonso Vizcarra, S., Sopheab, H., Bauer, K. M., Chhea, C., Saphonn, V., Hontz, R. D., Gorbach, P. M. and Paz-Soldan, V. A.	Potential for community based surveillance of febrile diseases: Feasibility of self-administered rapid diagnostic tests in iquitos, Peru and Phnom Penh, Cambodia	1	1	1	1
1442	2022-23	Databases	Malaria journal	Mukaka, M., Peerawaranun, P., Parker, D. M., Kajeechiwa, L., Nosten, F. H., Nguyen, T.-N., Hien, T. T., Tripura, R., Peto, T. J. and Phommasone, K.	Clustering of malaria in households in the Greater Mekong Subregion: operational implications for reactive case detection	0	0	0	0
1443	2022-23	Databases	Southeast Asian J Trop Med Public Health	Na-Bangchang, K., Krudsood, S., Silachamroon, U., Molunto, P., Tasanor, O., Chalermrut, K., Tangpukdee, N., Matangkasombut, O., Kano, S. and Looareesuwan, S.	The pharmacokinetics of oral dihydroartemisinin and artesunate in healthy Thai volunteers	0	0	0	0
1444	2022-23	Databases	Southeast Asian Journal of Tropical Medicine and Public Health	Naing, T., Rattananupong, T. and Hiransuthikul, N.	Assessment of factors associated with fever among migrants in Yala Province, southern Thailand	0	0	0	0
1445	2022-23	Databases	https://clinicaltrials.gov/show/NCT05025761	Nct	Reducing Malaria Transmission in Forest-going Mobile and Migrant Populations in Myanmar	0	0	0	0
1446	2022-23	Databases	https://clinicaltrials.gov/show/NCT05380388	Nct	A Safety, Immunogenicity and Efficacy Study of PvRII/Matrix-M in Healthy Thai Adults Living in Thailand ( MIST3 )Living in Thailand	0	0	0	0
1447	2022-23	Databases	Journal of Global Health	Newton-Lewis, T. A. and Bahety, G.	Evaluating the effectiveness of Community Health Worker home visits on infant health: A quasi-experimental evaluation of Home Based Newborn Care Plus in India	0	0	0	0
1448	2022-23	Databases	Journal of medical entomology	Ngoenklan, R., Thanh Duong, T., Duc Chinh, V., Quang Thieu, N., Hii, J., Bangs, M. J., Aum-Aung, B., Suwonkerd, W. and Chareonviriyaphap, T.	Comparison of Vector Trapping Methods for Outdoor Biting Malaria Vector Surveillance in Thailand and Vietnam	0	0	0	0
1449	2022-23	Databases	American Journal of Tropical Medicine and Hygiene	Ngor, P.	Stratification of malaria at-risk villages in Cambodia	0	0	0	0
1450	2022-23	Databases	Tropical Medicine and Health	Nonaka, D., Toyama, Y., Inthavong, N., Chanthakoumane, K., Luangphaxay, C., Kounnavong, S., Takahashi, K. and Pongvongsa, T.	Primary health care situations in remote rural villages of the Savannakhet province, Lao People's Democratic Republic	0	0	0	0
1451	2022-23	Databases	BMC Medicine	O'Flaherty, K., Oo, W. H., Zaloumis, S. G., Cutts, J. C., Aung, K. Z., Thein, M. M., Drew, D. R., Razook, Z., Barry, A. E., Parischa, N., Zaw, N. N., Thu, H. K., Thi, A., Htay, W. Y. M., Soe, A. P., Simpson, J. A., Beeson, J. G., Agius, P. A. and Fowkes, F. J. I.	Community-based molecular and serological surveillance of subclinical malaria in Myanmar	0	0	0	0
1452	2022-23	Databases	PLoS neglected tropical diseases	Obaldia, N., Barahona, I., Lasso, J., Avila, M., Quijada, M., Nunez, M. and Marti, M.	Comparison of PvLAP5 and Pvs25 qRT-PCR assays for the detection of Plasmodium vivax gametocytes in field samples preserved at ambient temperature from remote malaria endemic regions of Panama	0	0	0	0
1453	2022-23	Databases	West Sfr. J. Pharm	Odunfa, O. O., Onaga, I. C. and Soyinka, J. O.	Plasma Drug Levels and Pharmacokinetics of Artesunate after a single Dose Administration of Various Combinations with Amodiaquine to Male Volunteers in South Western Nigeria	0	0	0	0
1454	2022-23	Databases		Okolo, C. T., Kamath, S., Dell, N. and Vashistha, A.	“It cannot do all of my work”: community health worker perceptions of AI-enabled mobile health applications in rural India	0	0	0	0
1455	2022-23	Databases	Ann. afr. med	Onyenaporo, C. and Ordinioha, B.	Experience with the Use of Community Health Extension Workers in Primary Care; in a Private Rural Health Care Institution in South-South Nigeria	0	0	0	0
1456	2022-23	Databases	PLoS ONE	Oo, M. C., Phongluxa, K., Oo, W. H., Kounnavong, S., Xayyavong, S., Louangphaxay, C., Htike, W., Cuts, J. C., Thu, K. M., Hkawng, G. N. and Fowkes, F. J. I.	Perspectives of health and community stakeholders on community-delivered models of malaria elimination in Lao People's Democratic Republic: A qualitative study	1	1	1	1
1457	2022-23	Databases	PLOS Global Public Health	Bandzuh, J.T., Ernst, K.C., Gunn, J.K., Pandarangga, S., Yowi, L.R.K., Hobgen, S., Cavanaugh, K.R., Kalaway, R.Y., Kalunga, N.R.J., Killa, M.F. and Ara, U.H	Knowledge, attitudes, and practices of Anopheles mosquito control through insecticide treated nets and community-based health programs to prevent malaria in East Sumba Island, Indonesia	1	1	1	1
1458	2022-23	Databases	Malaria Journal	Oo, W. H., Htike, W., Cutts, J. C., Win, K. M., Thu, K. M., Oo, M. C., Hkawng, G. N., Agius, P. A., Htoon, P. P., Scott, N., Kearney, E., Moreira, C., Pedrana, A., Stoove, M., Thi, A., Aung, Y. W., Thein, M. M., Rosecrans, K., Lwin, K. T., Min, A. K. and Fowkes, F. J. I.	A mobile phone application for malaria case-based reporting to advance malaria surveillance in Myanmar: a mixed methods evaluation	0	0	0	0
1459	2022-23	Databases	BMC health services research	Liverani M, Phongluxa K, Phommasone K, Chew R, Chandna A, Pongvongsa T, Mayxay M, Kounnavong S, Ashley E, Lubell Y	Prospects for the development of community-based care in remote rural areas: a stakeholder analysis in Laos	1	1	1	1
1460	2022-23	Databases	BMJ Open	Oo, W. H., Thi, A., Htike, W., Agius, P. A., Cutts, J. C., Win, K. M., Yi Linn, N. Y., Than, W. P., Hkawng, G. N., Thu, K. M., Oo, M. C., O'Flaherty, K., Kearney, E., Scott, N., Phyu, P. P., Htet, A. T., Myint, O., Lwin Yee, L., Thant, Z. P., Mon, A., Htike, S., Hnin, T. P. and Fowkes, F. J. I.	Evaluation of the effectiveness and cost effectiveness of a Community-delivered Integrated Malaria Elimination (CIME) model in Myanmar: Protocol for an open stepped-wedge cluster-randomised controlled trial	0	0	0	0
1461	2022-23	Databases	BMC medical informatics and decision making	Oo, W. H., Thu, K. M., Cutts, J. C., Htike, W., Win, K. M., Oo, M. C., Galau, N. H., Agius, P. A., Htoon, P. P. and Kearney, E.	Sustainability of a mobile phone application-based data reporting system in Myanmar’s malaria elimination program: a qualitative study	1	1	1	1
1462	2022-23	Databases		Organization, W. H.	Second Forum on Operational Research in the Context of the Last Mile of Malaria Elimination in the Greater Mekong Subregion Countries, Virtual meeting, 24 November 2021: meeting report	0	0	0	0
1463	2022-23	Databases		Organization, W. H.	Meeting of the National Malaria Programme Managers in the South-East Asia Region	0	0	0	0
1464	2022-23	Databases		Organization, W. H.	Zeroing in on malaria elimination: final report of the E-2020 initiative	0	0	0	0
1465	2022-23	Databases	International Journal of Environmental Research and Public Health	Patgiri, S. J., Gohain, G. G., Goswami, S. K., Bhattacharyya, D. R., Das Debnath, S. H., Panat, L., Karajkhede, G., Mohapatra, P. K., Sarma, D. K., Bhowmick, I. P., Gogoi, K., Biswas, S., Debnath, J., Acharjee, S., Senapati, S., Neog, R., Nath, P., Meitei, K., Baidya, S., Debbarma, D., Sarma, A., Ahmed, R. A., Boro, H., Das, R. C., Mahanta, J., Debbarma, S. R. and Kaur, H.	Development and On-Field Deployment of a Mobile-Based Application 'MoSQuIT' for Malaria Surveillance in International Border Districts of Northeast India-Challenges and Opportunities	0	0	0	0
1466	2022-23	Databases	Malaria Journal	Paudel, M., Tesfazghi, K., Hoa, N., Phok, S., Srinivasan, S. and Wheeler, J.	The use of respondent-driven sampling to assess febrile illness treatment-seeking behaviours among forest-goers in Cambodia and Vietnam	0	0	0	0
1467	2022-23	Databases	Maternal & child nutrition	Paudyal, N., Parajuli, K. R., Garcia Larsen, V., Adhikari, R. K., Devkota, M. D., Rijal, S., Chitekwe, S. and Torlesse, H.	A review of the maternal iron and folic acid supplementation programme in Nepal: Achievements and challenges	1	1	g	0
1468	2022-23	Databases	Malaria Journal	Penjor, K., Zangpo, T., Clements, A. C., Gray, D. J. and Wangdi, K.	Has COVID19 derailed Bhutan’s national malaria elimination goal? A commentary	0	0	0	0
1469	2022-23	Databases	Health Research Policy and Systems	Perry, H. B., Chowdhury, M., Were, M., LeBan, K., Crigler, L., Lewin, S., Musoke, D., Kok, M., Scott, K. and Ballard, M.	Community health workers at the dawn of a new era: 11. CHWs leading the way to “Health for All”	1	1	f	0
1470	2022-23	Databases	Transfusion and Apheresis Science	Pokhrel, A., Chaudhary, J., Sachdeva, P., Das, A. K., Gupta, A., Kirtania, T. and Chaudhary, K.	Trends of Infectious Disease Markers Among Healthy Blood Donors In Northern India: A Ten Year Study	0	0	0	0
1471	2022-23	Databases	The American Journal of Tropical Medicine and Hygiene	Potter, R., Tesfazghi, K., Poyer, S. and Eliades, M. J.	Private Sector Contributions to National Malaria Surveillance Systems in Elimination Settings: Lessons Learned from Cambodia, Lao PDR, Myanmar, and Vietnam	0	0	0	0
1472	2022-23	Databases	Plos one	Pradhan, M. M., Pradhan, S., Dutta, A., Shah, N. K., Valecha, N., Joshi, P. L., Pradhan, K., Grewal Daumerie, P., Banerji, J. and Duparc, S.	Impact of the malaria comprehensive case management programme in Odisha, India	0	0	0	0
1473	2022-23	Databases	BMC Proceedings	Pradhan, M. M., Sahu, P. K., Ranjit, M., Datta, A. and Pati, S.	Malaria elimination in high transmission Hard-to-reach areas in the state of Odisha India	0	0	0	0
1474	2022-23	Databases	Rev. Soc. Bras. Med. Trop	Prat, J. G. I., Morais, P., Claret, M., Badia, P., Fialho, R. R., Albajar-Vinas, P., Villegas, L. and Ascaso, C.	Community-based approaches for malaria case management in remote communities in the Brazilian Amazon	0	0	0	0
1475	2022-23	Databases	Journal of Southwest Jiaotong University	Promasatayaprot, V., Surapon, P., Srisupak, R. and Glangkarn, S.	THE DEVELOPMENT OF SURVEILLANCE SYSTEM FOR MALARIA PREVENTION AND CONTROL UNDER DISTRICT HEALTH SYSTEM (DHS) IN THE BORDER AREA OF THAILAND	0	0	0	0
1476	2022-23	Databases	Journal of Family Medicine and Primary Care	Purvita, C., Subrata, B., Paul, D., Biraj, K., Gunendra, S., Sanjoy, K. and Paul, S.	A comparative study on knowledge and practice against malaria among accredited social health activists (ASHAS) of low and high endemic regions of Tripura, Northeast India	0	0	0	0
1477	2022-23	Databases	PLoS Pathogens	Rahi, M., Chaturvedi, R., Das, P. and Sharma, A.	India can consider integration of three eliminable disease control programmes on malaria, lymphatic filariasis, and visceral leishmaniasis	0	0	0	0
1478	2022-23	Databases	Malaria Journal	Rajvanshi, H., Bharti, P. K., Sharma, R. K., Nisar, S., Saha, K. B., Jayswar, H., Mishra, A. K., Das, A., Kaur, H. and Lal, A. A.	Monitoring of the Village Malaria Workers to conduct activities of Malaria Elimination Demonstration Project in Mandla, Madhya Pradesh	1	1	f	0
1479	2022-23	Databases	Journal of Family Medicine and Primary Care	Rajvanshi, H., Islam, F., Kashyap, V., Pathak, R., Agarwalla, R., Gupta, E. and Lal, A. A.	Assessment of frontline health workers in providing services for malaria elimination in the tribal district of Mandla, Madhya Pradesh	1	1	1	1
1480	2022-23	Databases	BMJ global health	Ranjha, R. and Sharma, A.	Forest malaria: the prevailing obstacle for malaria control and elimination in India	0	0	0	0
1481	2022-23	Databases	Frontiers in public health	Ranjha, R., Yadav, C. P., Chourasia, M. K., Nitika, Dash, C. K. and Kumar, J.	Knowledge Attitude and Practices of Mitanin's (Community Health Workers) in Chhattisgarh: Malaria Elimination Perspective	1	1	1	1
1482	2022-23	Databases	Journal of medical microbiology	Rao, M., Atiqah, N., Dasiman, M. and Amran, F.	Demographic, clinical and laboratory features of leptospirosis-malaria co-infections in Peninsular Malaysia	0	0	0	0
1483	2022-23	Databases	Clinical Epidemiology and Global Health	Rao, M. R. K. and Das, M. K.	Malaria among the Sauria Paharia, a primitive and vulnerable tribe of Jharkhand state, India	0	0	0	0
1484	2022-23	Databases	Global health research and policy	Rawal, L. B., Kanda, K., Biswas, T., Tanim, M. I., Dahal, P. K., Islam, M. R., Huda, T. M. N., Begum, T., Sahle, B. W., Renzaho, A. M. N. and Anwar, I.	Health problems and utilization of health services among Forcibly Displaced Myanmar Nationals in Bangladesh	0	0	0	0
1485	2022-23	Databases	American Journal of Tropical Medicine and Hygiene	Robinson, L. J., Laman, M., Makita, L., Lek, D., Dori, A., Farquhar, R., Vantaux, A., Witkowski, B., Karl, S. and Mueller, I.	Asia-Pacific International Center of Excellence in Malaria Research: Maximizing Impact on Malaria Control Policy and Public Health in Cambodia and Papua New Guinea	0	0	0	0
1486	2022-23	Databases	Indian Journal of Medical Research, Supplement	Sachdeva, K. S.	Accelerating progress towards ending tuberculosis in India	0	0	0	0
1487	2022-23	Databases	Indian Journal of Medical Research	Sahoo, K. C., Negi, S., Dash, G. C., Sahoo, R. K., Kshatri, J. S., Panda, S., Pattanaik, M., Badaik, G., Pati, S. and Bhattacharya, D.	Health system preparedness & community participation in Japanese encephalitis/acute encephalitis syndrome (JE/AES) prevention in a tribal district of Odisha, India	0	0	0	0
1488	2022-23	Databases	Clinical Infectious Diseases	Samuels, A. M., Odero, N. A., Odongo, W., Otieno, K., Were, V., Shi, Y. P., Sang, T., Williamson, J., Wiegand, R., Hamel, M. J., Kachur, S. P., Slutsker, L., Lindblade, K. A., Kariuki, S. K. and Desai, M. R.	Impact of Community-Based Mass Testing and Treatment on Malaria Infection Prevalence in a High-Transmission Area of Western Kenya: A Cluster Randomized Controlled Trial	0	0	0	0
1489	2022-23	Databases	Malaria Journal	Sarkar, R., Kessler, A., Mawkhlieng, B., Sullivan, S. A., Wilson, M. L., Carlton, J. M. and Albert, S.	Household and individual level risk factors associated with declining malaria incidence in Meghalaya, India: implications for malaria elimination in low-endemic settings	0	0	0	0
1490	2022-23	Databases	Public Health Nutrition	Sarma, H., Tariqujjaman, M., Mbuya, M. N., Askari, S., Banwell, C., Bossert, T. J., D’Este, C. and Ahmed, T.	Factors associated with home visits by volunteer community health workers to implement a home-fortification intervention in Bangladesh: a multilevel analysis	0	0	0	0
1491	2022-23	Databases	Global Public Health	Sawn Khai, T.	Higher risk of COVID-19 infection among internally displaced persons (IDPs) in Myanmar under the military coup	0	0	0	0
1492	2022-23	Databases	BMJ open	Scott, K., Ummer, O., Chamberlain, S., Sharma, M., Gharai, D., Mishra, B., Choudhury, N. and LeFevre, A. E.	’[We] learned how to speak with love’: a qualitative exploration of accredited social health activist (ASHA) community health worker experiences of the Mobile Academy refresher training in Rajasthan, India	0	0	0	0
1493	2022-23	Databases	Clinical Trials	Shah, S., Weijer, C., Roestenberg, M., Fraser-Urquhart, A. and Kang, G.	Ethics and future of human challenge trials with SARS-CoV-2 to speed vaccine development	0	0	0	0
1494	2022-23	Databases	Tropical Medicine and Health	Shaikh, T. G., Waseem, S., Ahmed, S. H., Swed, S. and Hasan, M. M.	Infectious disease surveillance system in Pakistan: challenges and way forward	0	0	0	0
1495	2022-23	Databases	Medical Mycology	Shalam, S.	Mycology lab of the future-slants to sequencing	0	0	0	0
1496	2022-23	Databases	BMJ global health	Sharma, S., Verma, R., Yadav, B., Kumar, A., Rahi, M. and Sharma, A.	What India can learn from globally successful malaria elimination programmes	0	0	0	0
1497	2022-23	Databases	International Journal of Environmental Research and Public Health	Siegert, K., van Loon, W., Gai, P. P., Rohmann, J. L., Piccininni, M., Näher, A.-F., Boloor, A., Shenoy, D., Mahabala, C. and Kulkarni, S. S.	The effect of socioeconomic factors and indoor residual spraying on Malaria in Mangaluru, India: a case-control study	0	0	0	0
1498	2022-23	Databases	Clinics	Silva, J. C. d., Mariz, H. A., Rocha Júnior, L. F. d., Oliveira, P. S. S. d., Dantas, A. T., Duarte, A. L. B. P., Pitta, I. d. R., Galdino, S. L. and Pitta, M. G. d. R.	Hydroxychloroquine decreases Th17-related cytokines in systemic lupus erythematosus and rheumatoid arthritis patients	0	0	0	0
1499	2022-23	Databases	Malaria Journal	Singh, H., Gupta, S. K., Vikram, K., Saxena, R. and Sharma, A.	The impact of mosquito proof lids of underground tanks "tanka" on the breeding of Anopheles stephensi in a village in western Rajasthan, India	0	0	0	0
1500	2022-23	Databases	The Lancet Infectious Diseases	Smithuis, F. M. and White, N. J.	Spend wisely to eliminate malaria	1	b	0	0
1501	2022-23	Databases	Pakistan Journal of Medical Sciences	Sohail, S., Wajid, G. and Chaudhry, S.	Perceptions of lady health workers and their trainers about their curriculum for implementing the interventions identified for essential package of health services for Pakistan	1	1	1	1
1502	2022-23	Databases	Nutrition and Cancer	Songserm, N., Butprom, S., Thongchai, C., Ruksilp, M., Charoenbut, P., Woradet, S., Souvanaa, T., Buonhoseng, V. and Ali, A.	Effectiveness of village health volunteer parallel program for proactive action to reduce risk factors for cholangiocarcinoma in two high-risk countries in the Greater Mekong Subregion	0	0	0	0
1503	2022-23	Databases	Malaria Journal	Sovannaroth, S., Ngor, P., Khy, V., Dunn, J. C., Burbach, M. K., Peng, S., Mak, S., Siv, K., Manzoni, G., Guintran, J. O., Tuseo, L. and Huy, R.	Accelerating malaria elimination in Cambodia: an intensified approach for targeting at-risk populations	1	1	f	0
1504	2022-23	Databases	American Journal of Tropical Medicine and Hygiene	Sovannaroth, S., Ngor, P., Khy, V., Dunn, J. C., Pahl, M. and Rekol, H.	Targeted response to malaria in the highest burden Provinces of Cambodia: Ongoing success of the intensification plan	0	0	0	0
1505	2022-23	Databases	BMC pregnancy and childbirth	Steinbrook, E., Min, M. C., Kajeechiwa, L., Wiladphaingern, J., Paw, M. K., Pimanpanarak, M. P. J., Hiranloetthanyakit, W., Min, A. M., Tun, N. W., Gilder, M. E., Nosten, F., McGready, R. and Parker, D. M.	Distance matters: barriers to antenatal care and safe childbirth in a migrant population on the Thailand-Myanmar border from 2007 to 2015, a pregnancy cohort study	0	0	0	0
1506	2022-23	Databases	American Journal of Tropical Medicine and Hygiene	Steketee, R. W., Choi, M., Linn, A., Florey, L., Murphy, M. and Panjabi, R.	Perspective piece world malaria day 2021: Commemorating 15 Years of Contribution by the United States President's Malaria Initiative	0	0	0	0
1507	2022-23	Databases	Malaria journal	Sudathip, P., Dharmarak, P., Rossi, S., Promda, N., Newby, G., Larson, E., Gopinath, D., Kanjanasuwan, J., Promeiang, P. and Lertpiriyasuwat, C.	Leveraging geo-referenced malaria information to increase domestic financial support for malaria elimination in Thailand	0	0	0	0
1508	2022-23	Databases	International Journal of Antimicrobial Agents	Sugiarto, S. R., Page-Sharp, M., Drinkwater, J. J., Davis, W. A., Salman, S. and Davis, T. M. E.	Pharmacokinetic properties of the antimalarial combination therapy artemether-lumefantrine in normal-weight, overweight and obese healthy male adults	0	0	0	0
1509	2022-23	Databases	British Journal of Clinical Pharmacology	Sugiarto, S. R., Singh, B., Page-Sharp, M., Davis, W. A., Salman, S., Hii, K. and Davis, T. M. E.	The pharmacokinetic properties of artemether and lumefantrine in Malaysian patients with Plasmodium knowlesi malaria	0	0	0	0
1510	2022-23	Databases	Special issue on tuberculosis control in Pakistan in collaboration with Dopasi foundation and the common management unit for AIDS, TB and malaria.	Tahir, A., Kazi, G. N., Quadir, A., Naureen, F. and Eman, K. U.	Reviewing a model of public-private mix employed for tuberculosis control in Pakistan	0	0	0	0
1511	2022-23	Databases	Southeast Asian J Trop Med Public Health	Tan-ariya, P., Na-Bangchang, K., Ubalee, R., Thanavibul, A., Thipawangkosol, P. and Karbwang, J.	Pharmacokinetic interactions of artemether and pyrimethamine in healthy male Thais	0	0	0	0
1512	2022-23	Databases	LILACS	Tejada de Rivero, D.	Situación de salud	0	0	0	0
1513	2022-23	Databases	American Journal of Tropical Medicine and Hygiene	Tesfazghi, K., Phok, S., Phanalasy, S., Thein, S. T., Nguyen, H. H. and Poyer, S.	Impact of private health sector engagement interventions on provider quality of malaria case management in Cambodia, Lao PDR, Myanmar and Vietnam	0	0	0	0
1514	2022-23	Databases	American Journal of Tropical Medicine and Hygiene	Tha, S. and Fitzpatrick, K.	Stories from the field fighting malaria in the forests of Cambodia: A community-based approach	0	0	0	0
1515	2022-23	Databases	American Journal of Tropical Medicine and Hygiene	Thangadurai, S., Nguon, S., De Alwis, R., Bacon, P., Top, S., Khorn, L., Krung, S., Mang, S., Seak, K., Chhun, P., Huy, R., Boukheng, T., Siv, S., Khoy, D., Ke, K., Mey, T., Ratha, S., Kong, S. and Phe, D.	Forest malaria interventions have made remarkable progress in drastically reducing plasmodium falciparum malaria in pursat Province, Cambodia	0	0	0	0
1516	2022-23	Databases	American Journal of Tropical Medicine and Hygiene	Thein, S. T., Paw, N. E. T., Zin, S. S. and Thet, M. M.	Choice of health service providers among the forest goer population in Myanmar	0	0	0	0
1517	2022-23	Databases	Malaria Journal	Thet, M. M., Khaing, M. N. T., Zin, S. S., Thein, S. T. and Tesfazghi, K.	Choice of health providers and health-seeking behaviour among forest goer population in Myanmar: findings from a cross-sectional household survey	1	1	f	0
1518	2022-23	Databases	American Journal of Tropical Medicine and Hygiene	Thet, M. M., Paw, N. E. T., Khaing, M. N. T., Zin, S. S., Oo, S. and Thein, S. T.	Understanding where and why they seek care for febrile illness findings from forest goers in malaria hotspot townships of Myanmar	0	0	0	0
1519	2022-23	Databases	BMC Proceedings	Tigga, A. N., Patil, A., Ahmad, M. and Bhatnagar, P.	Assessment of Kala-azar Surveillance System in Khagaria District, Bihar, August 2018	0	0	0	0
1520	2022-23	Databases	American journal of tropical medicine and hygiene	Tripura, R., Peto, T., Callery, J., Heng, C., Ean, M., Von Seidlein, L., Conradis-Jansen, F., Jongdeepaisal, M., Khonputsa, P., Pell, C. and et al.	Open-label randomized controlled trial of artemether-lumefantrine antimalarial chemoprophylaxis for forest goers in Cambodia	0	0	0	0
1521	2022-23	Databases	American Journal of Tropical Medicine and Hygiene	Tun, K. M., Thi, A., Aung, T. Z., Nyan, H. H., Aung, E. E. W., Aung, Y. T., Win, K. T., Naing, Y. H., Lwin, S. and Yarzar, P.	Operationalizing malaria elimination: Experience from a pilot malaria elimination project in toungup township, Rakhine of Myanmar	0	0	0	0
1522	2022-23	Databases	Antimicrobial Agents and Chemotherapy	Vanachayangkul, P., Sea, D., Wojnarski, M., Sok, S., Kodchakorn, C., Ta-aksorn, W., Hom, S., Ittiverakul, M., Kuntawunginn, W., Arsanok, M., Buathong, N., Heng, T., Nareth, K., Nou, S., Chandara, S., Ly, S., Oung, P., Vesely, B., Bennett, J., Reichard, G., Pybus, B., Lanteri, C., Saunders, D., Fukuda, M., Smith, P., Dysoley, L., Rekol, H., Waters, N. C. and Spring, M.	Measurements of 5,6-orthoquinone, a surrogate for the presumed active primaquine metabolite 5-hydroxyprimaquine, in the urine of Cambodian adults	0	0	0	0
1523	2022-23	Databases	Global Public Health	Walton, M., Arsyad, D. S., Alimuddin, S., Arundhana, A. I., Guest, D., McMahon, P., Doel, R. and Nasir, S.	Implementing a One Health village volunteer programme in West Sulawesi, Indonesia: A pilot study	0	0	0	0
1524	2022-23	Databases	Malaria Journal	Wang, D. Q., Liang, X. H., Lu, S. N., Ding, W., Huang, J., Wen, X., Lv, S., Xiao, N., Husain, L. and Zhou, X. N.	China's long march to malaria elimination: a case of adaptive management	0	0	0	0
1525	2022-23	Databases	Light, science & applications	Wang, H. and Yu, C.	Light People: Elizabeth Rogan	0	0	0	0
1526	2022-23	Databases		Warren, C. E., Bellows, B., Marcus, R., Downey, J., Kennedy, S. and Kureshy, N.	Strength in Diversity: Integrating Community in Primary Health Care to Advance Universal Health Coverage	0	0	0	0
1527	2022-23	Databases	BMC Medicine	Webster, R., Sekuloski, S., Odedra, A., Woolley, S., Jennings, H., Amante, F., Trenholme, K. R., Healer, J., Cowman, A. F., Eriksson, E. M., Sathe, P., Penington, J., Blanch, A. J., Dixon, M. W. A., Tilley, L., Duffy, M. F., Craig, A., Storm, J., Chan, J. A., Evans, K., Papenfuss, A. T., Schofield, L., Griffin, P., Barber, B. E., Andrew, D., Boyle, M. J., de Labastida Rivera, F., Engwerda, C. and…	Safety, infectivity and immunogenicity of a genetically attenuated blood-stage malaria vaccine	0	0	0	0
[truncated: 127 more rows]

## Sheet: Other methods
	Search date	Source	DOI/Journal/weblink	Author	Title	Title/abstract screening 0 = excluded: not focused on malaria programmes in the Asia Pacific countries AND does not identify expanded roles of VMWs 1 = sought for retrieval and full text review	Reports sought for retrieval 0 = excluded 1 = full text available Reasons not retrieved a = full text not available b = not in English langague	Reports assessed for eligibility 0 = excluded 1 = reports assessed for eligibility and proceeded to extraction Reports excluded: e = not focused on malaria programmes in the Asia Pacific countries f = does not identify expanded roles of VMWs g = does not provide analysis on outcome/impact, information on sustainability or implementation factors of VMW programme	Reports extracted 1 = extracted 0 = not extracted
[truncated: 565 more rows]
