# Supplementary material for: Expanded roles of community health workers beyond malaria in the Asia-Pacific: A systematic review
Source: PLOS Glob Public Health. 2024 Oct 16;4(10):e0003113. doi: 10.1371/journal.pgph.0003113 (PMC11482702; doi:10.1371/journal.pgph.0003113)
Supplement: S3 Appendix — (XLSX) [file pgph.0003113.s003.xlsx]

## Sheet: Supplementary info 4
								Quality Assessment				Eligibility criteria (1 in first 3 and at least 1 in last 3)								Programme characteristics							Programme outcomes			Sustainability factors (updated)
No.	Country implemented	Program code (if applicable)	Title of article/report	Author(s) - first author	Year	Journal	DOI/URL	Team/ Source	Extraction	Date of extraction	Search channel	Focus on malaria program in Asia-Pacific countries	Identify VMW role	Identify expanded roles of VMWs	Provide some analysis on outcomes or impact of the VMW programme on malaria	Provide information on the sustainability of the VMW programme	Qualitative studies, case studies, process evaluations, and cost-effectiveness studies that identify barriers to and facilitators of effective implementation.	Name of programme/implementing institution	CHW/VHW cadre	Malaria related roles	Expanded roles of CHW/VHW (Roles beyond malaria)	CHW/VHW compensation for malaria services	Programme funding	Implementation scale	Implementation period	Implementation location	Study objective / programme objective	Evidence for impact/success on malaria and other diseases / health issues (incidence, mortality, performance, and uptake)	Evidence for impact/success on other outcomes	Financing/Funding - Program funding (source, length) - Equipment & Supplies (logistical support, continuity, adequacy)	Program design and management - Structure, management of the program and CHW (Linkage/Integration of the programme into health system) - Reporting system (Information & Documentation) - Monitoring & evaluation (CHWs and program)	Support system - Political commitment - Stakeholder collaboration (number and type of collab)	Community ownership/engagement - Community involvement (feedback + acceptability) - Community mobilization (health promotion/awareness)	Human resource/capacity building - CHW role (clarity, performance, uptake, recruitment) - Motivation (CHW incentives, compensation) - Training - Supervision	Other (others from the right)
1	Afghanistan	AFG	The Community-Based Health Care System of Afghanistan	Iain Aitken	2020	NA	https://www.researchgate.net/profile/Alain-Koffi/publication/341580161_Madagascar's_Community_Health_Worker_Programs_in_Health_for_the_People-_National_Community_Health_Worker_Programs_from_Afghanistan_to_Zimbabwe/links/5ec845b3299bf1c09ad5a142/Madagascars-Community-Health-Worker-Programs-in-Health-for-the-People-National-Community-Health-Worker-Programs-from-Afghanistan-to-Zimbabwe.pdf	MSMJ	MSMJ	2021-05-01	Google search	1	1	1	1	1	1	National CBHC program (community basic health care) in MoPH with partnership of NGOs (names not mentioned)	Community health workers (CHWs) - work in pairs of male and female and are based at village health posts, worked with Basic Health Centers (BHCs), and managed by NGOs to deliver Basic Package of Health Services (BPHS)	Prevention of malaria through health promotion activities, including promoting use of insecticide-treated bed nets (ITNs)	CHWs provide a comprehensive package of services that includes: 1. Health promotion activities - Safe water and sanitation; personal and food hygiene - Safe pregnancy, childbirth preparedness, and care in the postpartum period - Pregnancy and child nutrition, including breastfeeding - Importance of immunizations - Benefits and methods of birth spacing - Promotion of the use of maternal and child …	None (CHWs are volunteers) but they recevied in-kind supports from their communities. Their expenses for meetings and training are paid but survey showed that some CHWs do not receive travel expense or allowance from attending training courses (but almost 50% of CHWs reported not getting compensated for travel or food/other allowances when attending training) For TB programme: expenses for CHW/CH…	Major donors (paid for partnership agreement/contracts with NGOs to deliver health services) 1. World Bank 2. US Agency for International Development (USAID) 3. European Union Smaller grants from: 1. Global Alliance for Vaccines and Immunizations (GAVI) 2. Global Fund to Fight AIDS, Tuberculosis and Malaria (Global Fund) 3. Japan International Cooperation Agency (JICA)	Approximately 26,560 CHWs (12,965 females; 13,595 males)	2003 - n/a (likely present)	34 provinces in Afghanistan	Objective of the case study: To describe and provide insights into challenges and opportunities of the CHW program	Did not provide evidence on malaria outcomes; outcomes on other services between 2003-2013 include: 1. Decrease in maternal mortality ratio from 1,600 to 661 per 100,000 live births 2. Decrease in under-five mortality rate from 257 to 55 per 1,000 live births 3. Increase in rates of ANC (from 8% to 59% and) and skilled birth attendance (from 14% to 51%) 4. Increase in CPR from 9% to 20% 5. Decrea…	1. Updating training courses and requests for training in new skills e.g. first aid from collaboration with WHO - 2,000 CHWs in 23 provinces have received this training and 300 more are planned for by end of 2019 2. 94% of a sample of CHWs had received three or more supervisory visits (by CHS - community health supervisors) in the previous six months in 2011 (with 83% written records and recommen…	1. Donor financial support for CBHC to provide and improve training programs for CHWs 2. Inadequate or irregular supply of medicines, especially contraceptives, in some health posts from increasing community demand 3. Diminished funding at MOPH reduced CBHC's capacity to effectively oversee the national CBHC Program since 2016 4. Inability to scale up programme, especially to evaluate programme p…	1. Performance standards for CHW and CHS work in NGO contracts are effective tool used by CBHC to hold NGOs accountable for their programs 2. Constraints to CHWs performance (2011 survey) include inadequate salary or remuneration (79%), lack of transport (69%), drugs and supplies (49%), equipment (40%), and training (29%), lack of time (14%), lack of community support (12%), and lack of supervisi…	1. CBHC in MoPH has no formal mechanism to influence the work of the GCMU (supervision body to NGO providing BPHS) and negotiate inclusion of priority performance standards	1. Development of community maps and the use of flip charts and posters to guide CHWs in targeting health promotion messages appropriate to the needs of each family (but became less effective recently because lack of updated materials/knowledge) and to the needs of illiterate CHWs/community members 2. CHWs are selected through a consultation process between the NGO staff and the community elders;…	1. Enabling CHWs to work together as a male-female team to provide them (female CHWs) with more security and enabled them to provide more effective care 2. Recommendations to improve performance (2011 survey) include salary, more training, or more supervision (18%), appreciation and recognition (83%) 3. Constraints to CHWs performance (2011 survey) include inadequate salary or remuneration (79%),…	1. Cultural challenges in some places where new female CHWs are not well received by traditional healers, being assaulted, health posts and CHWs’ homes being burnt, and where communities being threatened for accepting care from female CHWs 2. Increasing irrational and excessive use of drugs, especially antibiotics in community 3. Increasing insecurity across the country 4. Political uncertainties…
2		AFG	Community health worker service delivery for maternal and child health: an observational study from Afghanistan	Kelly, C. B.	2022	Archives of Disease in Childhood	10.1136/archdischild-2021-322968	MSMJ	MSMJ	2023-02-01	Google search	1	1	1	0	0	1
3	Bangladesh	BNG	HNPP at a glance - 2013	BRAC	2013	NA	http://www.brac.net/sites/default/files/HNPP%20At%20a%20Glance%202013%20-%20compiled.pdf	MSMJ	MSMJ	2021-05-01	Organisation website	1	1	1	1	0	0	Health, Nutrition and Population Programme (HNPP) / Bangladesh Rural Advancement Committee (BRAC)	Shasthya Shebikas (SS) and Shasthya Kormi (SK)	1. Malaria diagnosis with RDT 2. Malaria Treatment 3. Referral to nearest government health facility in case of pregnant women, children under five kilograms of weight and severe malaria cases	Exact roles the SS and SK have in additional to malaria work depends on region because malaria control programme coverage (only 4 districts) is smaller than overall coverage of the Essential health care (EHC) programme (64 districts) whereby the other intervention programmes including Malaria control [44] and TB control programme is founded fromsectors	Not specified	Not specified in report; requested for 35 million USD from The Global Fund for funding request 2021 - 2023 (from website)	As of 2013, in EHC programme, there are 4,204 SK and 48,842 SS (Plus 1,815 programme organizer, 379 Upazila Manager, and 99 District manager). In MCP, there are 3,132 SK and 686 SS (Plus 73 programme organizer and 160 Programme organizer)	EHC began since 1991 - present	EHC covered 64 districts, while MCP covers 13 districts: - 3 High Endemic Districts (Chittagong Hill Tracts) - 1 Moderate Endemic Districts - 9 Low Endemic Districts	MCP is one component of the HNNP programmes managed by BRAC aimed at promoting a broad concept of health among disadvantaged communities through the deployment of frontline community health workers who provide a broad range of health services, promotes health, creates demand and links community with government and private health sectors. MCP specific objectives: 1. Reduce the overall burden of ma…	Did not provide an analysis but published number of malaria case management between 2008 - 2013 in 4 districts as part of MCP: 1. 89,354 Blood slide examination 2. 55,465 RDT 3. 11,569 Malaria case diagnosis 4. 11,428 Malaria treatment by community service providers 5. 15 Severe malaria referred 6. 120,100 LLINs distributed and in us For the EHC (essential health care) programme which covers 64 d…	Not specified	Not specified	Not specified	Not specified	1. (for malaria control programme) inform and educate people at the community level through holding popular theatre shows, organizing folk song events, orienting people and village doctors on malaria through BCC 2. (for essential health care programme): one of SS/SK roles include providing health education and dissemination of health and nutrition messages through health forums, household visits …	Training various levels of staff including: 1. training lab technicians in malaria microscopy 2. training staff on reporting documentation and m-health, logistic management and information system, public health management, ACSM and malaria management 3. training health workers on diagnosis and treatment of malaria	Not specified
4	Cambodia	KHM1	Scale-up of community-based malaria control can be achieved without degrading community health workers' service quality: the Village Malaria Worker project in Cambodiac	Yasuoka, Junko	2012		https://dx.doi.org/10.1186/1475-2875-11-4	MSMJ	MSMJ	2021-05-01	Database	1	1	1	1	1	1	Village Malaria Worker Project* / National Centre for Parasitology, Entomology and Malaria Control (CNM)	Village Malaria Workers (VMW)	1. Identify suspected cases 2. Test for malaria using RDTs 3. Provide antimalarials for test-positive cases 4. Refer severe cases to hospitals 5. Active case detection 6. Record fever cases and positive RDT results 7. Follow up patients 8. Provide information on malaria preventive measures (For PSI sub-program: VMWs also need to rapidly report the number of RDTs and malaria positive cases to PSI)	Additional health services: 1. Treat fever 2. Treat diarrhoea with oral rehydration salts (ORS) and zinc 3. Treat acute respiratory infection (ARI) case of children under 5 years old with antibiotics Integrated child health services: 4. Manage childhood illnesses 5. Prescribe and provide basic medications (antibiotics; cotrimoxazole, antipyretics; paracetamol, oral rehydration salts (ORS) and zin…	Not specified	1. VMW programme is financed by the Global Fund through CNM 2. Medications for extended roles are financed by WHO and three international donors via MoH For PSI-GEMS sub-project, PSI provided the providers in the GEMS project with: RDTs, referral cards, antimalarial drugs, Orasel (vitamin supplements, and condoms.	Total scale not specified *Note not all villages have VMWs under the expanded programme; in Kampot only 27 out of 63 villages that VMWs were part of the expanded programme (out of a total of 437 villages in Kampot, in 2013 (the year the study was conducted) **VMWs in 400 villages, who had been trained and started providing malaria control services by 2008, were given an additional training to pro…	Programme implemented since 2001 – ongoing For PSI-GEMS sub-project, 2016-2019	- Rolled out in 36 villages in Rattanakiri province in 2001 - Expanded to 15 villages in 7 provinces in 2004 - Expanded to 1,394 villages in 2009 - Expanded to 1,528 villages in 17 provinces in 2012 - Expanded to 1,602 villages in 17 provinces in 2017 For PSI-GEMS sub-project, the project was implemented in 9 newly established communities (informal settlements) in forested areas not yet officiall…	1. To examine whether the scale-up of the VMW project with the additional health services interfered with the VMWs’ original services to control malaria 2. To analyse VMWs’ overall achievements, perceptions, and knowledge regarding the additional health services they performed	About 70% of the VMW respondents self-reported that their health services to control malaria remained the same or that they were more active after the scale-up	1. Two-thirds (66.3%) VMW respondents had become more enthusiastic about serving as a VMW since the scale-up, and all but one respondent reported being willing to continue the new services 2. Most of VMW's knowledge areas also showed significant improvement		1. Scaling up VMW capacities from malaria control services (M) to malaria control and child health services (M+C) can be an effective strategy to simplify care-seeking procedures for caregivers, providing a one-stop integrated intervention approach and minimizing the time to first diagnosis and treatment for sick children.	Not specified	4. (PSI) Recognition of VMW (through election system) by their community in their new function seemed to more greatly encourage them to conduct testing, particularly active case detection, which requires visiting households in remote areas or the deep-forest.	- 1. lack of formal medical training were also discouraging acceptability of VMWs, but interview results also found that this perceptions can change as trust and confidence is built over time (ibid) (will also appear under CHW performance and uptake theme - I agree; propose to combine those two themes) + 1. After appointment VMWs receive a two-day training, with refresher sessions in the followin…	Not specified
5		KHM1	Improving access to health care amongst vulnerable populations: a qualitative study of village malaria workers in Kampot, Cambodia	Liverani, Marco	2017	BMC health services research	https://dx.doi.org/10.1186/s12913-017-2282-4	PKWK	PKWK	2021-05-01	Database	1	1	1	1	1	1										1. To understand care seeking behaviours of communities and factors promoting or discouraging the utilization of VMW services 2. Explore factors that promote or discourage access to VMW services in poor communities	Not Specified	Majority of forest goers (n = 20/35) in the sample had visited the local VMW in the past, but only some (n=9/35) had done so in their latest episode of febrile illness. Utilization by caregivers is found to be lower (n=3/16) in expanded VMW villages.		1. Integrated the VMW service into the country's Integrated Management of Childhood Illnesses (IMCI) programme and the National Programme for ARI, Diarrhoea and Cholera under the Ministry of Health (MoH)		1. CARE-SEEKING behaviour of villagers -> Scaling up VMW capacities from malaria control services (M) to malaria control and child health services (M+C) can be an effective strategy to simplify care-seeking procedures for caregivers, providing a one-stop integrated intervention approach and minimizing the time to first diagnosis and treatment for sick children. 2.(PSI) Expanded role of providing …	1. Due to volunteer nature of VMWs, VMWs may have limited ability to accommodate patients due to economic pressures and the need to undertake other activities to maintain livelihood (Liverani 2017) 2. Lack of comprehensive service, ability to diagnose and treat a variety of conditions were cited by as reasons to prioritize other health service providers (ibid) 3. Lack of professional skills and f…
6		KHM1	Integrating child health services into malaria control services of village malaria workers in remote Cambodia: service utilization and knowledge of malaria management of caregivers	Hasegawa, Aya	2013	Malaria journal	https://dx.doi.org/10.1186/1475-2875-12-292	PKWK	PKWK	2021-05-01	Database	1	1	1	1	1	1										1. To identify determinants of caregivers’ VMW service utilization for childhood illnesses 2. To examine the association between VMWs’ service quality and caregivers’ knowledge of childhood malaria management	Increased utilization in VMW services - 15,898 children received child health services from VMWs in 2011 as a result of integration of child health service into VMW (cited additional sources for this outcome). For this study, compared between VMW with (M+C) and without child health services (M), 23% in M villages and 52% in M+C villages utilized VMW services for childhood illnesses.	1. VMWs’ service quality and length of experience are important determinants of caregivers’ utilization of VMWs’ child health services and their knowledge of malaria management. - In M+C villages, VMWs’ length of experience (AOR = 2.44, CI = 1.52-3.94) and caregivers’ wealth index (AOR = 0.35, CI = 0.18-0.68) were associated with VMW service utilization 2. Caregivers are seeking VMWs’ support for…				2. VMWs are often invited to join the village meetings hosted at the village Chief’s home/other social venues such as the local pagoda (Buddhist temple) to disseminate information about community health services	1. CNM staff check VMW records and resupply RDT kits and medications at monthly meetings at health centres 2. CNM staff visit each VMW village twice a year to monitor VMW activities and observe relationship and communication with villagers
7		KHM2	In Search of the Last Malaria Cases: Ethnographic Methods for Community and Private-sector Engagement in Malaria Elimination in Vietnam, Laos, and Cambodia	Yoriko, Masunaga	2021	Malaria Journal	https://www.researchsquare.com/article/rs-373228/v1	MSMJ	MSMJ	2021-05-01	Google search	1	1	1	0	0	1	VMW/Population Services International (PSI) PSI sub-project within Cambodia working VMW but did not specify CNM									Programme objective: The Greater Mekong Subregion Elimination of Malaria through Surveillance (GEMS) project engages a range of healthcare providers (clinics and pharmacies), community-based health providers (volunteer malaria-workers), and community-based outlets (grocery shops) to accelerate malaria case management, contribute to active case detection for the hard-to-reach population at-risk po…	Not specified	Not specified					1. Social roles/positioning of VMWs in their respective community (e.g. a village achar or lay ritual specialist responsible for organising weddings and other ceremonies) 2. VMW selection process: VMWs are elected by villagers, shortlisted by the village Chief in consultation with the local health centre which positively influences acceptability of VMWs in their respective communitiesinfluences h…
8		KHM3	Glucose 6 Phosphate Dehydrogenase (G6PD) quantitation using biosensors at the point of first contact: a mixed method study in Cambodia	Adhikari, B.	2022	Malaria Journal	http://dx.doi.org/10.1186/s12936-022-04300-9	PKWK	MSMJ	2023-02-01	Database	1	1	1	0	0	1	The roll out radical cure (RORC) research project / Mahidol Oxford Tropical Medicine Research Uni/CNM/	VMWs and laboratory technicians	test, treat (prescribe radical cure), referral, follow-up and monitor, report FU via mobile app 1. test 2. treat 3. refer patient 4. follow up and monitor patient 5. report data in application	1. G6PD measurement using biosensors by VMWs/MMWs at the point of care (at the community) 2. Inform patients about their G6PD enzyme activity and haemoglobin levels.	not available	This study was funded by Joint Global Health Trials MRC/Wellcome (Reference: MR/T003553/1).	A total of 33 individuals (28 VMWs and 5 laboratory technicians). All VMWs working under the oversight of Kravanh and Prognil health centres were contacted and were enrolled based on their active status in malaria case management at the community and interest to be involved with the RORC	May 2021-July 2022 (15 months)	RORC was an operational study conducted in villages within Kravanh district, Pursat province > pilot study	To explore the feasibility and acceptability of biosensor use by VMWs in rural Cambodian villages. Biosensors were provided to VMWs and health centre-based lab technicians after training to perform G6PD tests among vivax malaria and febrile patients over the period of a year. In this study, a mix of various methods was used to answer the research question. The study incorporated quantitative ques…		This is an 1-year OR ; The study was well-resourced in terms of logistics supplies, staff for training, supervision (monthly calibration, and control testing of the biosensor), and evaluation which may be different when rolling out biosensor deployment at programmatic level Quantitative assessments demonstrated progressive improvement in skills using the biosensor. VMWs expressed confidence and e…	NA	Not mentioned in the study. Suggested CE as promising strategy but did not specifiy	This study offered VMWs to use the biosensor at the community followed by training and continuous support by study coordinators (n = 2) with regular contact via phone. All orientation and training workshops were conducted under the supervision of a senior lab technician (OS) who was trained by an expert in biosensor use (BL) and was also responsible for training fellow lab technicians and study c…
9		KHM4	Potential for community based surveillance of febrile diseases: Feasibility of self-administered rapid diagnostic tests in iquitos, Peru and Phnom Penh, Cambodia	Morrison, A.C.	2021	PLoS Neglected Tropical Diseases	https://dx.doi.org/10.1371/journal.pntd.0009307	MSMJ	MSMJ	2023-02-01	Database	1	1	1	1	0	1	N/A; site in Phnom Penh	Village Health Workers (referring to as CHW in the paper)?	malaria surveillance	dengue surveillance and provision of basic health care	not mentioned	U.S. Defense Threat Reduction Agency Joint Science and Technology Office (DTRA-JSTO) sponsored study	Pilot (45 CHWs)	Pilot study - program detail not specified	Peri urban areas near Phnom Penh (~3–4 km from city center and from the Meanchey Referral Hospital) that included the communes of Deum Sleng, Deum Sleng1, Deum Chan, Deum Chan1, Kandal, and Kandal1 in Chbar Ampov1 with an approximate population of 20,000	Assess whether CHWs and community members can use 2 types of RDT tests (both detect dengue, one detects malaria also) by observational FGD and scoring of their competency in each of the steps (12 and 15 steps for each respective RDTs)	not applicable	study found that both CHWs and community members struggled to perform RDT tasks w/ percentage of participants demonstrating high competency on their ability to execute the steps appropriately without asking for help, ranged from 26–76% and 23–72%, for the two-line and five-line tests, respectively. CHWs did slightly better than community member but differences were not statistically significant I…					1. higher education level was found to be the only factor that was statistically significant: participants with post-secondary education were about 12 times more likely to perform the tests at a higher competency level compared to participants with less education (none, primary or secondary) 2. a sub-test to assess how many repetitions are necessary to perform the tests competenetly was done with…
10		KHM5	Expanding the role of village malaria workers in Cambodia: Implementation and evaluation of four health education packages	Betrian, M.	2023	PLoS One	https://doi.org/10.1371/journal.pone.0283405	MSMJ	MSMJ	2024-03-01	Database	1	1	1	0	1	1	MORU, AHEAD, CNM	VMWs	Regular VMW roles	Four health education packages on: 1. hygiene and sanitation; 2. disease surveillance (subtopics: COVID-19, dengue); 3. management of mild illness (subtopics: typhoid fever, respiratory infection, first aid and dehydration); 4. vaccination and antenatal care (ANC). For Fig 2 1 Immunisation 1 Natenatal 1 Sanitation 1 Sensitisation (surveillance and minor illnesses)		GFATM and Wellcome Trust	120 VMWs trainied on health education package and 9 health centres in 4 districts in Battanbang province	June-December 2022, unspecified		To report a research project which provided short health education courses on non-malaria activities to Cambodian VMWs, and a qualitative assessment of the acceptability and feasibility of this approach for sustaining and strengthening the VMW programme.					Collaboration between MORU, AHEAD, CNM	VMWs conducted health education when the village chief would gather villagers for a meeting or after ceremonies and funerals at the pagoda, and some preferred to educate community members individually, for example. It was reiterated that financial support is critical to compensate for the time invested. Incentives also enhanced motivation of community members to participate. For instance, communi…	VMWs felt that the training packages had potential to prevent disease in the community, and were pleased because these topics were chosen by them and the community members. The training sessions for each topic were conducted at local health centres and each session had a duration of 90–120 minutes. Training was given in small groups led by a trainer from AHEAD with occasional support from health …
11		KHM5	Expanding the roles of community health workers to sustain programmes during malaria elimination: a meeting report on operational research in Southeast Asia	Dysoley, L.	2024	Malaria journal	https://malariajournal.biomedcentral.com/articles/10.1186/s12936-023-04828-4	MSMJ	MSMJ	2024-03-01	Database	1	1	1	1	1	0	CNM, PHD in Battambang and Pailin, AHEAD, MORU	VMWs	Regular VMW roles + new use of malaria RDTs	3 RDTs use 1. Dengue antigen–antibody RDTs 2. Combined malaria/CRP tests 3. Multiplexed biosensors for malaria (four Plasmodium species, using pLDH and HRP2), dengue virus, zika virus, chikungunya virus, leptospirosis, Rickettsia typhi, Burkholderia pseudomallei, and Orientia tsutsugamushi. For Fig 2 1 Dengue 1 Zika > unspecified or other infectious diseases 1 Chikungunya > unspecified or other i…	VMWs also perceived the inadequacy of the incentives when undertaking responsibilities particularly when they have other occupation essential to support their livelihoods.	GFATM and Wellcome Trust	105 VMWs from 82 villages in Battambang and Pailin provinces trained to use new diagnostics	18 months for the whole project		"To explore how a VMW network could be sustained by including health activities that cover non-malarial illnesses to encourage febrile patients to continue to attend Objective of meeting: to review the specific VMW roles and activities evaluated by the RAI-funded operational research in Cambodia and to discuss national and regional context, operational requirements, and conditions for implementat…		the preliminary results showed that 1511 malaria/CRP RDTs were performed by VMWs, of which 58 (3.8%) were positive (55 positive for raised CRP and three positives for malaria). A total of 917 dengue RDTs were performed by VMWs, of which 34 patients tested positive, 28 (3.1%) for NS1/IgM (representing an acute infection), and 6 (0.7%) were IgG positive only (representing past infections). All pati…	Part of the reason for the lack of definite conclusions on how to integrate the VMWs was also due to the ongoing development of the policy and the funding and resources it requires. It is difficult to imagine that VMWs could continue to deliver increasingly complex roles without adequate remuneration or better integration within the formal health system. The integration of VMWs into the formal CH…	The project evaluated a range of interventions that included the use of novel rapid diagnostic test kits for febrile illness and health education modules	New diagnostics were offered to VMWs by AHEAD under the supervision of CNM and supported technically by MORU The RAI3E operational research received excellent support from local stakeholders and authorities.	VMWs recommended offering incentives to community members to compensate for their time and expenses when they attend health education sessions. Some of the incentives suggested by community members included snacks or tangible items such as money, and/or soap. Among the four packages, disease surveillance and first aid were preferred for utility and potential benefits to the community.	The VMWs reported their incentives to be too low to carry out their roles and responsibilities, specifically when they had to travel to engage community members, which prevented them from carrying out other tasks. The majority of the VMWs and health centre personnel were satisfied with the proposed expansion of the roles of the VMWs, which seemed to serve their motivation to continue improving th…	While some community members showed interest in attending such sessions, others had conflicting household responsibilities. Since males often had to prioritize the overall responsibilities related to livelihood, health education sessions were dominated by female participation.
12	India	IND5	Changing roles of grass-root level health workers in Kerala, India	Nair, V.	2001	Health policy and planning	http://ovidsp.ovid.com/ovidweb.cgi?T=JS&PAGE=reference&D=med4&NEWS=N&AN=11358918	MSMJ	MSMJ	2021-05-01	Database	1	1	1	0	1	1	Multipurpose Health Worker Scheme* / National Malaria Eradication Programme, National Vector Borne Disease Control Programme (NVBDCP)	Multipurpose Health Workers (MPWs)	Two MPWs staff a single primary health subcentre (caters to 3,000-5,000 people): 1. Female MPW provided basic health care services to women and children working under Maternal and Child Health Programme 2. Male MPWs provided malaria services under National Malaria Eradication Programme	1. Health education 2. Family welfare 3. Immunization 4. Maternal and child health 5. Control and eradication of diseases (malaria, tuberculosis, acute respiratory infection, diarrhoea) 6. Documentation activities relating to disease surveillance and worker evaluation	Not specified	Not specified	National level coverage	Programme began in 1973 – not specified	Not specified	1. To evaluate the work performance of the MPWs in the provision of basic health care and in the implementation of national health programmes 2. To examine the relevance of the current job responsibilities of MPWs in the context of the felt needs of the community and with regard to actual time spent by the workers on each of these diverse activities	Wider coverage of care reduces unequal access to care, there is evidence for negative impact as MPWs were found to over-report their performances in national programmes. The highest discrepancy between MPW claim of service provision and actual service delivered as estimated by household survey results was in providing malaria services		Not specified	MPW is integrated into the national public health system	Not specified	Not specified	*Recommendations* Supervisors should pursue the implementation of various health programmes to relieve the pressure on MPWs to selectively perform in few priority areas with more target driven approach	Not specified
13		IND1	Assessing community health workers' performance motivation: a mixed-methods approach on India's Accredited Social Health Activists (ASHA) programme	Gopalan, S. S.	2012	BMJ Open	10.1136/bmjopen-2012-001557	MSMJ	MSMJ	2021-07-01	Citation search	1	1	1	0	1	0	Accredited Social Health Activists (ASHA) programme / State-level management under the National Rural Health Mission, Ministry of Health and Family Welfare	Accredited Social Health Activists (ASHA)	see below	see below	see below	see below	see below	see below	see below	1. To assess the current level of performance motivation among the ASHAs 2. To understanding the factors affecting ASHAs level of motivation 3. To understand ASHAs' perceptions and experiences on the current status of the motivational determinant	Not specified	Not specified		1. Poor governance affects programmatic outcomes of ASHA (both poor management of programme, supply chain and lack of effectively functioning outreach services and facility care) 2. frequent stock-out of drugs and commodities (affects public acceptance of ASHA curative roles)	- Procure grassroot level organizations’ cooperation to encourage a sense of collective accountability and learning	1. ASHA participated and led in Village Health and Sanitation committee to help community become aware of their health entitlements e.g. work with good community organization (Panchayats, Self-Help Groups) for promoting health present in most districts 2. ASHAs made frequent household visits to marginalized households to facilitate the use of AWC (health center) and SHC services 3. Organisation o…	1. Intrinsic job satisfaction on various job-related achievements (including chance for better use of abilities and time, career enhancement/accomplishment/advancement in employability, feeling empowered through the acquisition of knowledge and skills on community health); selection of ASHA may result in their function and motivation later on (poorly selected disinterested/ demoralised ASHA may l…
14		IND1	Strengthening malaria service delivery through supportive supervision and community mobilization in an endemic Indian setting: an evaluation of nested delivery models	Das, Ashis	2014	Malaria journal	https://dx.doi.org/10.1186/1475-2875-13-482	PKWK	PKWK	2021-07-01	Database	1	1	1	1	1	1										To test the effectiveness of two service delivery models for reducing the malaria burden, e.g. supportive supervision of community health workers (CHW) and community mobilization in promoting appropriate health-seeking behaviour for febrile illnesses in Odisha, India	1. Significant improvements were observed in the reported utilization of bed nets (84.5% in arm A and 82.4% in arm B versus 78.6% in the control arm; p < 0.001) 2. Treatment-seeking from a CHW was higher in both intervention arms (28%; p = 0.005 and 27.6%; p = 0.007) than in the control arm (19.2%) 3. Fever cases were significantly more likely to visit a CHW and receive a timely diagnosis of feve…	1. Supportive supervision strengthened ASHA on malaria case management by NGO workers through semi-monthly visits to provide ASHAs with a structured learning process 2. ASHAs as female CHW reached vulnerable populations and may have facilitated prompt care-seeking among women and children (untested by suggested from the RCT results		(from RCT study) Adopt public-private-community participation (PPCP) to enable easy rollout and monitoring and allow the intervention to be incorporated into the public sector programme - which led to sustained activities (rather than duplicating or substituting for any pre-existing programme activity)	(from RCT study) Adopt public-private-community participation (PPCP) to enable easy rollout and monitoring and allow the intervention to be incorporated into the public sector programme - which led to sustained activities (rather than duplicating or substituting for any pre-existing programme activity)
15		IND1	ASHA Which way forward...? Evaluation of ASHA Programme	NHSRC	2011	n/a	https://nhm.gov.in/images/pdf/communitisation/asha/Studies/Evaluation_of_ASHA_Program_2010-11_Report.pdf	MSMJ	MSMJ	2021-07-01	Organisation website	1	1	1	0	1	0										Programme objective: To achieving the goal of increasing community engagement with the health system Study objective: 1. Understand the evolution of the programme, stakeholder perspectives and experiences 2. Understand the characteristics of the ASHA, their beneficiaries, support structure and assigned roles 3. Assess ASHA's work outputs and attributable health outcomes (including effectiveness o…	1. With regards to functionality (determined by ASHA motivation, system encouraging work, and signal for service uptake), functionality for malaria roles among ASHA is modest except in Orissa and Andhra Pradesh, with less than half of ASHA reporting functionality. 2. In terms of work ASHAs self-reported as having done in last six months: only four districts (2 from Orissa) reported over 60% activ…	Determinants for effectiveness according to the author: coverage of services, skills that ASHA have to provide quality care, systems support (availability of services when referred/drugs), and functionality (determined by ASHA motivation, system encouraging work, and signal for service uptake) 1. Where ASHAs self-reported which activities they performed, in almost all states over 85% of ASHAs con…	-Regularly stocked drug kits contribute to high potential to manage childhood illnesses		-Stable leadership at state level/higher political commitment (Orissa) and establishment of dedicated technical agency (Assam) -> technical task force -Strong ASHA programme in Orissa is due to development of adequate internal management capacity based on hired consultants which is supplemented with district level management supported by NGOs who provide logistical support in training		1.Incentives contributed significantly to task performance (two functions mobilising women for ANC and children for immunisation and promoting institutional delivery occurred with over 90% of ASHAs because it is incentivised, supervised, and requires little skill) 2. Incentives provide social recognition and give value to the task that she performing, in addition to the financial gains ASHA makes…
16		IND1	ASHAs: The changing face of malaria control	G.S. Sonal	n/a	n/a	https://www.mmv.org/sites/default/files/content/event_presentation/files/Sonal_ASHAs.pdf	MSMJ	MSMJ	2021-07-01	Organisation website	1	1	1	1	1	0			1.diagnosis and 2. treatment of malaria cases on a day-to-day basis (Harsh Rajvanshi, 2012)	1. act as health educators and promoters 2. roles related to Maternal and Child Health (MCH) 3. immunization, 4.family planning, 5.tuberculosis (Harsh Rajvanshi, 2021)						Not specified	Not analysed, but NVBDCP indicated that as an outcome of ASHA involvement: 1. Over 10 million fever cases have been tested at the community level 2. About ten thousand P.f cases are being detected within the same day (?) 3. >10 Million LLINs have been distributed during 2009-2011, protecting 25 million population in high endemic areas from malaria	Not specified		discussed opportunity to scale up intervention: 1. Planning for introducing bivalent RDTs for Pf and Pv 2. Large scale up-scaling of-RDT, ACT and LLINs, and treatment of community owned bed nets with insecticide 3. Role of ASHA gradually being scaled up with due trainings 4. Use of RDTs [46] for Malaria by the community volunteers and peripheral health workers in areas with high Pf cases, and wit…	Discussed opportunities: 1. Partnering with NGOs to implement	Discussed opportunities: 1. Presence of community organizations (Panchayat, Self-help groups) to promote health in most districts
17		IND1	India’s Auxiliary Nurse-Midwife, Anganwadi Worker, and Accredited Social Health Activist Programs	Kerry Scott	2020	n/a	https://www.researchgate.net/profile/Alain-Koffi/publication/341580161_Madagascar's_Community_Health_Worker_Programs_in_Health_for_the_People-_National_Community_Health_Worker_Programs_from_Afghanistan_to_Zimbabwe/links/5ec845b3299bf1c09ad5a142/Madagascars-Community-Health-Worker-Programs-in-Health-for-the-People-National-Community-Health-Worker-Programs-from-Afghanistan-to-Zimbabwe.pdf	MSMJ	MSMJ	2021-05-01	Google search	1	1	1	1	1	1			1. Diagnosis and treatment of malaria (RDTs for testing and ACT for treatment) 2. Distribution of LLINs and treatment of community owned bed nets with insecticide (not sure if by ASHA but mentioned distribution to be done by NGOs and public distribution system)	1. Counselling and communication for health and nutrition promotion (breast feeding, skilled birth attendance, prevention of disease) 2. Community sensitization and mobilization on health planning, participation in community health and allied activities (health nutrition, other related government programs) 3. Escort to care centre (ante and post-natal care, institutional delivery, immunization, d…	According to national guidelines ASHAs are honorary volunteers but will be compensated for their time in specific situations (training attendance, monthly reviews, other meetings); and offered incentives under various nataional health programmes (cataract, family planning DOTs, malaria slides, support in water and sanitation programme). A fixed activity-based incentive is provided for their servi…	Funding for ASHA compensation varies across states: incentives paid through various national health programmes, or through untied funds from the Village Health Sanitation and Nutrition Committee (VHSC), or specific state health department depending on the state. MoHFW funding US$ 163 (Rs. 10,000) per ASHA (as of 2006) excluding ASHA worker remuneration (from budgets of various other MOHFW initiat…	971,000 ASHAs (2018) 376,017 ASHA are trained on malaria in high endemic areas across 24 states in 2012 Criteria for population coverage applied by states broadly: (1) one ASHA per Anganwadi Centre, AWC, (2) one ASHA per 100 population, and [20] one ASHA per hamlet or habitation - but coverage is reduced in geographically remove areas or tribal hamlets)	2003 (launched Chhattisgarh Mitanin CHW program) 2005 onwards (officially launched under National Rural Health Mission)	2005 - 2008: Covered 18 high-focus states and in the tribal districts of other states 2009: Extended to cover 31 States and Union Territories	Objective of the case study: To describe and provide insights into challenges and opportunities of the CHW program	(Did not provide analysis but report on ASHA impact from other review/evaluation study: - ASHA program was associated with improvements in neonatal health, some aspects of care-seeking, and increased immunisation and health-related awareness such as 17% increase in receiving at least one ANC visit and 28% increase in facility births - ASHA program provide wider coverage to poor people (pro-poor b…	Not specified	"5. Lack of supplies 6. While budget allocated for ASHA is high the program has consistently absorbed less than 50% of its allocated budget because of lack of support structures and other support activities, limited internal capacity, and reluctance to provide support for entities outside of the public sectors, such as NGOs. This rate varies across states, ranging from 20% in Delhi to 96% in Chha…	1. design from incenption of programme was based on the successful/unsuccessful factors of previous programmes (Chhattisgarh’s state-run Mitanin program (2003-present), and from several successful civil society-run programs - Comprehensive Rural Health Project in Jamkhed, Maharashtra (1970–present)and SEARCH in Gadchiroli, Maharashtra (1980–present) => these programmes have shown that female CHWs…	1. "Intersectoral convergence" - Collaborate between 2 ministries despite overlapping mandate at all levels of program implementation, particularly at the front line, such as AAA coordination (ANM-AWW-ASHA) to organize a weekly village health and nutrition day at the anganwadi center (though this triple level coordination does not happen as often as expected)	1. Low community engagement with and awareness of ASHAs 2. In certain states, ASHAs with lower literacy levels are considered/selected in order to ensure local residence and community representation (ASHAs recruitement require ASHAs are to have a grade 10 education or higher and preferably be between the ages of 25 and 45) 3. ASHAs are to be selected through a participatory process by the communi…	1. Training - ASHAs receive many training sessions including 28 days of training (8 days induction and 20 days of skill-based training) on reproductive, maternal, neonatal and child health (RMNCH), 5 days of training on NCDs, and 3 days on conducting home-based newborn care visits + additional 15-day training each year + 10 days refresher training. 2. supervision: ASHAs performance are monitored …	not specified
18		IND2	Study design and operational framework for a community-based Malaria Elimination Demonstration Project (MEDP) in 1233 villages of district Mandla, Madhya Pradesh	Rajvanshi, Harsh	2020	Malaria Journal	http://dx.doi.org/10.1186/s12936-020-03458-4	MSMJ	MSMJ	2021-07-01	Citation search	1	1	1	0	0	1	Mandla Malaria Elimination Demonstration Project (MEDP) / Indian Council of Medical Research, National Institute of Tribal Health, Govt of Madhya Pradesh and the Foundation of Disease Elimination and Control (CSR initiative under Sun Pharmaceuticals Industry Limited)	Village Malaria Workers (VMW)	1. Test for malaria using RDT 2. Treat malaria ACT 2. Conduct door-to-door active surveillance in 6–8 villages 3. Track and refer Antenatal Care (ANC) cases to nearest health facility <-- cannot find in source paper	1. act as health educators and promoters 2. roles related to Maternal and Child Health (MCH) 3. immunization, 4.family planning, 5.tuberculosis (Harsh Rajvanshi, 2021)<-- ASHA paper. In 2020, VMWs also began to track suspected COVID-19 patients using door-to-door surveillance strategies and migration databases	Not specified	Not specified	Programme includes: 235 trained village malaria workers (25 of which are malaria field coordinators that supervises the VMWs) 2,184 health staff in district that works on malaria elimination fulltime/part time	Programme implemented from September 2017 – not specified	1,233 villages of District Mandla	To demonstrate that elimination and prevention of re-establishment of malaria in a tribal district with remote areas is feasible using active and passive surveillance, case management, vector control, targeted information, education and communication strategies	Between June 2017 - May 2018, malaria positivity rate of indigenous cases was 0.3 (377/123,641), while in year 2 it was 0.16 (169/103,143) and by year 3 it was 0.01 (127/130,359). The 91% reduction claimed to have been achieved through conventional vector control and case management strategies The number of sub-centres in Madhya Pradesh that are deemed malaria free also increased between 2017 - 2…	Not specified	not specified	1. Positive case reporting done in real-time via WhatsApp group containing all district level malaria personnel (either stakeholder collaboration, supervision or other design features) 2.Design feature/documentation: VMWs follow an Advance Tour Plan [47], a roster of micro-plans composed of their workplan targets; micro-ATPs allow trackability of VMWs while they perform work in remote settings wi…	1. Conducted capacity building activities of VMWs/MFCs along with other cadres (Accredited Social Health Activists (ASHAs), Auxiliary Nurse Midwifery (ANMs) and Multi-Purpose Workers (MPWs)) of the state and shared findings and recommendations with the state	1. IEC/BCC strategies at community level were developed with consultation from the community	1. Conducted capacity building activities of VMWs/MFCs along with other cadres (Accredited Social Health Activists (ASHAs), Auxiliary Nurse Midwifery (ANMs) and Multi-Purpose Workers (MPWs)) of the state and shared findings and recommendations with the state 2. Generally, supervision is conducted at two levels, through - MFCs who supervise 6-10 VMWs administering a 30pt monitoring checklist to VM…	not specified
19		IND2	Assessment of ASHA for knowledge, diagnosis and treatment on malaria in Mandla district of Madhya Pradesh as part of the malaria elimination demonstration project	Rajvanshi, H.	2021	Malaria Journal	https://doi.org/10.1186/s12936-021-03610-8	MSMJ	MSMJ	2021-07-01	Citation search	1	1	1	1	0	1		ASHA	Malaria diagnosis and treatment, and carry out mass awareness	health educator, MAternal and child health roles, immunization, family planning, tuberculosis	In Mandla district average incentive received 12,421 INR for the last year 94% of ASHA interviewed indcated they received monetary incentives in the last year, only 67% said they received it on-time	N/A	1300 ASHAs in Mandla district (220 randomly selected for study)	N/A but training was conducted in May and survey done in June-July 2017	1233 villages of Mandla district	The goal of MEDP is to demonstrate successful elimination of malaria from 1233 villages of Mandla district and use the lessons learnt for eliminating malaria from rest of Madhya Pradesh and the country.	Testing rate 1. 91.8% ASHA report use of RDT and 85% use blood slides 2. 8.2% ASHAs mentioned diagnosed based on symptoms and 1.4% did not know how to diagnose it. Time limit to interpret results from the RDTs was told as 5 min by 41.4%, 15 min by 46.8%, 30 min by 8.6%, and 3.2% ASHAs did not know the answer to this question. Treatment rate 3. 85% ASHAs used chloroquine, 44.5% used artemisinin-ba…	Management 19.1% ASHAs did not have any RDTs for diagnosis and 47.7% reported not having ACT for treatment of P. falciparum malaria. Knowledge - KAP assessment relating to malaria show: 1. 97.7 % ASHA knew about mosquitoes being the main spread of malaria, but 30% also believe that malaria can be spread by drinking bad water and 5% have other various misinformation about how malaria is spread 2. …	- unavailability of stock acted as an impediment in delivering services, also impacts ASHA knowledge of which antimalarial to use because they dispense the antimalarial that they have rather than what is correct (stock verification found that ACT packs for treatment of P. falciparum malaria were absent with almost half of the ASHAs (47.7%) and primaquine was also absent with almost half of ASHAs …				Performance: - ASHA's educational condition gets relaxed in situation where suitable person with prescribed qualification is not available in the village (tenth grade or high school is minimum educational qualification according to guideline) Training - ASHAs receive regular training for components of duties, both refresher and inductive training - 99% respond to getting maternal health training,…
20		IND2	A model for malaria elimination based on learnings from the Malaria Elimination Demonstration Project, Mandla district, Madhya Pradesh	Rajvanshi, H.	2021	Malaria journal	https://doi.org/10.1186/s12936-021-03607-3	MSMJ	MSMJ	2021-07-01	Citation search	1	1	1	0	0	1		The study identified and described 3 types of CHWs (ANM, MPW, ASHA) involved in the programme: 1. Auxiliary Nurse Midwife (ANM) and 2. Multi-Purpose Workers (MPWs): ANMs and MPWs come with a broad set of responsibilities, including the support of AWWs (Anganwadi Workers) and ASHA workers 3. Accredited Social Health Activist (ASHA): ASHA acts as a bridge between the ANM and the village and be acco…	Malaria role ANMs/MPWs: malaria surveillance and case reporting systme (specifc activities not specified) ASHAs: passive malaria surveillance, malaria diagnosis, malaria treatment	Non-malaria role: ANMs are primarily involved in Maternal and Child Health programmes MPW: not specified ASHAs: Promote universal immunisation, conduct referral and escort services for RCH, perform testing and treatment of malaria, work on construction of household toilets and other healthcare delivery programmes	Identified ASHAs are an honorary volunteer and receive performance-based compensation	Did not specify funding agencies but identified following orgs who support the work: 1. Government of Madhya Pradesh, 2. Indian Council of Medical Research, New Delhi, India 3. Foundation for Disease Elimination and Control of India	Not specified	April 2017 (August 2017 began field operation	1233 villages of district Mandla	Program objective: to demonstrate that malaria can be eliminated from all 1233 villages of district Mandla, which was a high endemic district with varying levels of API at the beginning of the project Study objective: to propose a replicable model for malaria elimination, based upon the learnings of the Malaria Elimination Demonstration Project, Mandla, Madhya Pradesh	1. MEDP has shown about 91 % reduction in indigenous cases of malaria in all 1233 villages of the district (between June 2017 to May 2020) 2. Mass malaria screenings revealed 0.18 % positivity in Sep-Oct 2018, followed by 0.06 % in June 2019, and 0.03 % in December 2019 (these were mostly asymptomatic cases in the community) 3. Out of 297 sub-centres in 2017, 143 sub-centres were free of malaria,…	1. SOCH mobile application improved the stock accountability by 60 % and adherence to the Advance Tour Plans from 62–95 %. 2. 19.1 % ASHAs did not have any RDTs with them and 47.7 % did not have any ACT for treatment of P. falciparum cases, which is the dominant malaria infection in the district 3. From ASHA needs-assessment, 15 % and 10.5 % ASHAs correctly identified malaria parasites as Plasmod…	Equipment and supply - Need to ensure that the field staff is fully equipped with all the commodities ensures no gaps during delivery of their duties on a regular basis; inadequate stock of anti-malarials and diagnostics led ASHAs either to dispense insufficient/improper treatment or did not test the patient altogether - Digital supply chain management can help in improving the reliability and da…	Program design and intervention - operational and administration is concentrated at distrcit level, managing staffing, supervision, supply chain control and managemetn and technical aspects of elimination plan - There is need for a model derived from real field experiences towards malaria elimination - The model may be based on two ways–keeping ASHA as front-line worker or keeping ANM/MPW as fron…		- Need for context-specific IEC; IEC/BCC campaigns should be designed as per the requirements of the community - designating a specific IEC/BCc officer stationed at district headquarters to develop strategies and identify target groups for IEC/BCC in community (ex. school teachers, middle school students etc) - Conduct IEC/BCC through portable IEC booths at weekly community markets and house-to-h…	Training: - Need for training and capacity building of field staff for diagnosis and treatment of malaria - Unlearning of wrongful psychological and physiological practices is needed before fresh trainings can be initiated - Trainings must include a pre and post assessment with at least 70 % qualifying threshold - structure - 4-5 day induction training, and yearly refreshers for existing field st…	- Need for improvement insecticide spraying and for distribution and usage of bed-nets; - AYUSH anti-malaria drugs being used in some places, needs to be tackled because they are not tested or approved by drug regulator and is a threat to elimination
21		IND2	Assessment of frontline health workers in providing services for malaria elimination in the tribal district of Mandla, Madhya Pradesh	Rajvanshi, H.	2022	Journal of Family Medicine and Primary Care	https://journals.lww.com/jfmpc/fulltext/2022/11000/assessment_of_frontline_health_workers_in.98.aspx#:~:text=10.4103/jfmpc.jfmpc_1005_22	MSMJ	MSMJ	2023-02-01	Database	1	1	1	0	0	1		Accredited Social Health Activists (ASHAs) - trained female community health activist who acts as an interface between the community and the public health system Auxiliary Nurse Midwives (ANMs)	ASHAs are responsible for the diagnosis and treatment of malaria, whereas ANMs are principally involved with the maternal and child health priorities of the National Health Mission (NHM).	ASHAs amd ANMs are already performing roles related to Maternal and child health, family planning, immunizations (top 3 prorities) + tubercolusis diagnosis and treatment (and malaria)	Did not specify amount but reported that 56.58% ASHAs and none ANMs received incentives for malaria diagnosis and treatment		Sub-national; district level	Mandla, Madhya Pradesh	1233 villages of Mandla district	To assess the capabilities of ASHAs and ANMs of Mandla district to diagnose and treat malaria as part of MEDP program in the tribal district of Mandla		ASHAs and ANMs KAP score: - Majority correctly identified malaira-related knowledge e.g. mode of transmission, high risk group, prevention measures, symptoms, ... - Diagnotic and treatent practice - Distribution of mosquito nets - Number of RDTs, ACTs, PQs, CQs availability and stock outs Overall positive results (in terms of diagnosis/treatment) + some negative when compared knowledge/performanc…
22		IND3	Knowledge Attitude and Practices of Mitanin's (Community Health Workers) in Chhattisgarh: Malaria Elimination Perspective	Ranjha, R.	2021	Frontiers in public health	https://dx.doi.org/10.3389/fpubh.2021.774864	MSMJ	MSMJ	2023-02-01	Database	1	1	1	1	0	1	Mitanin program (CHW program in Chhattisgarh)	Mitanin	Mitanins are trained for the community control of malaria and are provided with a guidebook for malaria control and treatment. They act as drug depots to provide the medicines to the patients, carry out the Rapid diagnostic test, and collect blood slides for malaria diagnosis	Did not clearly specified but Mitanins are tasked to provide immediate relief from common health problems and improving health awareness in the rural areas of Chhattisgarh; they are supplied with a drug kit which is refilled regularly. Activities include door-to-door campaigns for community awareness programs, interpersonal communication, and participation through government IEC/BCC camps and act…	Not specified	Not specified	Sub-national; state level Currently, there are nearly 60,000 functional mitanins in the state.; There is one mitanin for ~250 population.	Program launched in 2002 with the broad objective of providing immediate relief from common health problems and improving health awareness in the rural areas of Chhattisgarh	Chhattisgarh	To find out the knowledge gaps and skills of Mitanins in Chhattisgarh and find out the factors that may help in improving the performance of Mitanins for malaria control and elimination in the area.		Mitanins KAP score - 60% of mitanins had an average KAP score, about 26% had good KAP scores, and 13.3% had poor KAP scores. For malaria, diagnosis, prevention, and treatment section, the frequency of mitanins with the low scores was high, 76.8, 35, and 24.1%, respectively. Documentation and basic malaria were the sections where the mitanins scores were high - KAP score most affected by education…	N/A			- reported challenges related to lack of support from seniors or family members		- reported challenges related to delay in payments and intermittent medicine supply for Mitanins
23		IND3	Involvement of Mitanins (female health volunteers) in active malaria surveillance, determinants and challenges in tribal populated malaria endemic villages of Chhattisgarh, India	Chourasia, Mehul Kumar	2018	BMC public health	https://dx.doi.org/10.1186/s12889-017-4565-4	PKWK	PKWK	2021-05-01	Database	1	1	1	0	0	1		Mitanins (female health volunteers)	Mitanins’ were engaged to carry out surveillance of s impact of insecticide resistance in malaria vectors in presence of Long Lasting Insecticide treated Nets (LLIN) and Indoor Residual spray (IRS) intervention in controlling malaria transmission in malaria endemic area in the selected households in the respective village Chourisha:Their additional responsibility included house to house visit of …	ASHA and Mitanin reside in close proximity to the beneficiary’s home, including services delivered at home or to the family and through outreach sessions. It is also expected that Mitanin can play an essential role in detecting problems at the earliest and help in improving overall community health status including various public health care programs related to maternal and child health such as i…	a nationally prescribed incentive amount an ASHA/Mitanin receives for each activity existsbut varies between the states, and may be many do not actually receive these minimum incentive	SHRC is responsible for imparting training to Mitanins in implementing various health programs few of which are incentive based	69,000 Mitanins (2018)	Not specified, but, 162 Mitanins were interviewed during October 2015 to February 2016	Keshkal, one of the tribal populated sub-districts of Kondagaon district of Chhattisgarh, India	1. To evaluate and compare the knowledge and quality of malaria surveillance work performed by Mitanins’ engaged with IIR- India project in comparison to Mitanins not involved in the project activities (Non-IIR). 2. To explore the effect of various socio-demographics factors such as age and education on malaria surveillance work of the study population 3. To find the various challenges faced by t…	Not specified	Not specified	not specified	- This program was the precursor of ASHA and key reference to developing ASHA program across India. In 2005, CHW programme was merged into National Health Mission (NHM)	not specified	not specified	- These surveillance activities were regularly monitored by Malaria Surveillance Workers (MSW’s) hired and trained for malaria surveillance among non-cohort population in the IIR project villages and, and supervised by the project staff - Two full day basic training sessions on malaria control and surveillance were held	Based on the outcome of in-depth interviews, Mitanin's lack of adequate support from supervisors, delayed payment of incentives and lack of appreciation were the major challenges mentioned.
24		IND4	India’s National Village Health Guides Scheme	Strodel and Perry	2020	NA	https://www.researchgate.net/profile/Alain-Koffi/publication/341580161_Madagascar's_Community_Health_Worker_Programs_in_Health_for_the_People-_National_Community_Health_Worker_Programs_from_Afghanistan_to_Zimbabwe/links/5ec845b3299bf1c09ad5a142/Madagascars-Community-Health-Worker-Programs-in-Health-for-the-People-National-Community-Health-Worker-Programs-from-Afghanistan-to-Zimbabwe.pdf	MSMJ	MSMJ	2021-07-01	Google search	1	1	1	1	1	1	India’s National Village Health Guides Scheme /(renamed from Community Health Worker (CHW) or Community Health Volunteer Scheme) Health and Medical Education Committee (Srivastava Committee), Ministry of Health and Family Welfare	Village Health Guide (VHG)	Identify and refer cases of malaria to PHC or district hospital The VHGs were tasked with identifying cases of communicable diseases such as malaria, tuberculosis, and leprosy; administering first aid; treating minor ailments; helping paramedics in their work related to immunization, family planning, and maternal and child health; rallying the community around sanitation and hygiene; and generall…	Roles were preventative, promotive and curative but mainly focused on curative: 1. Identify cases of malaria, TB and leprosy 2. Administering first aid and treating minor ailments 3. Rally the community around sanitation and hygiene and promote health education 4. Refer patients to the PHC center or district hospital 4. Assist paramedics/staff from the PHC center in their outreach work related to…	VHGs received a salary of approximately Rs 50 or US$ 24 per month (2019 currency). They received more than that during their training (approximately rs 200 / 100 USD in 2019 currency), and they also received rs 50 worth of medicines and supplies from the PHC center to dispense to their patients. Paid via PHCs.	VHGs were intended to be paid by the government, the communities, health system personnel (government definitely paid but unclear if other components help raised fund for their work) In actuality it is funded at the national level at its inception, then by the end of the 70s half of the cost was covered at the state level. though the report did not mention the external donors, they have indicated…	Approximately 500,000 VHGs were trained	5 years during 1977-1982 (abandoned later in 2002 before ASHA was initiated in 2005)	Nation wide	Objective of the case study: To describe and provide insights into challenges and opportunities of the CHW program Programme objective: 1. To align medical training with the country’s needs and establish guidelines for a new group of health workers to improve coordination between Multipurpose Workers and Medical Officers 2. To increase access at the community level to preventive, promotive, and c…	Not specified	Not specified	1. VHGs were intended to be paid by the government, the communities, health system personnel (government definitely paid but unclear if other components help raised fund for their work) In actuality it is funded at the national level at its inception, then by the end of the 70s half of the cost was covered at the state level. though the report did not mention the external donors, they have indica…	1. Poor communication between the central government and rural communities resulting in VHGs' role centered on curative tasks (rather than promotive and preventive) and in VHGs lacking their essential drug kits 2. Lack of clarity as to how the responsibilities of the new VHGs would fit into the existing health system - made difficult to train by PHCs and their jobs were also not protected when th…	1. Lack of political will among state officials toward the type of preventive care, health promotion, and social mobilization that the VHGs would advocate FURTHMORE change in political party in power also affected programme continuity - when national level had to cut down on spending (mandated after a different political party took over government) and asked states to cover half the cost, many st…	1. Selection criteria for VHGs lacked community participation (delegated to local leaders/HCWs or taken advantages by political parties/representatives) and were politicised to be predominantly male (75-94%) 2. Lack of community engagement - in theory community leaders should select VHGs in consultation with needs of community, and if they were unsatisfied with VHG, the community can replace the …	1. Poor communication between the central government and rural communities resulting in VHGs' role centered on curative tasks (rather than promotive and preventive) and in VHGs lacking their essential drug kits 2.PHC was unequipped to support VHGs on training, supervision and logistical support resulting in lack of functioning supply chain for the VHGs 3. Very few PHC center staff members receive…
25	Indonesia	IDN2	Knowledge, attitudes, and practices of Anopheles mosquito control through insecticide treated nets and community-based health programs to prevent malaria in East Sumba Island, Indonesia	Bandzuh, J. T.	2022	PLoS Global Public Health	http://dx.doi.org/10.1371/journal.pgph.0000241	PKWK	MSMJ	2023-02-01	Database	1	1	1	0	0	1	Posyandu Program/Ministry of Home Affairs, Ministry of Health, Family Welfare Movement (Pemberdayaan Kesejahteraan Keluarga or PKK) and (Pembangungan Kesehatan Masyarakat Desa or PKMD) Posyandu (integrated healthcare post)	Kader	The role of kaders, particularly in the context of malaria prevention, is absent from much of the literature in Indonesia. Our research in East Sumba has found that kaders working at posyandu, have taken direct action to control mosquitoes and prevent malaria.,.....ITN provision, ..In addition to ITNs, Abate (temephos, an organophosphate larvicide) is distributed across several subdistricts, We a…	Family planning, nutrition, immunizations, and other matters ,….Posyandu were established to achieve health equity in Indonesia and in remote areas are the first line of defense against disease, malnutrition, and other ailments. This community-based health service became an opportunity to engage volunteers, particularly women, to be involved in public health. According to participants across the …	Employed, based on volunteerism	Ministry of Home Affairs, Ministry of Health, Family Welfare Movement (Pemberdayaan Kesejahteraan Keluarga or PKK) and PKMD	1,000,000+	Since 1984	In remote or underserved areas of the country For this study, data collection was done in 6 selected subdistricts that have malaria incidence (high and low transmission in urban and rural sites) > national-level program	To investigate local knowledge, attitudes, and practices of mosquito-borne disease prevention. The research offers insight into mosquito control and malaria prevention through the perspectives and narratives of residents in East Sumba, Indonesia and highlights the role of community health organizations in malaria prevention. The Village Community Health (Pembangungan Kesehatan Masyarakat Desa or …	1. Results from this research showed a consensus among study participants that ITNs were perceived to be effective in preventing malaria and were considered acceptable; this perception echoes results from a previous study in Indonesia that indicate appreciation for free bed net distributions : demonstrate the perceived effectiveness and importance of ITNs. 2. Several FGD participants stated that …		....Some FGD participants, who have volunteered as kaders at posyandu service centers, have access to a small fund that is distributed among kaders for their work. “Thus, the government gives a little fund to posyandu. It is said to be the support for posyandu, but it is not, it is to be distributed routinely among the kaders. There is another… as posyandu operational fund” (Kota Waingapu, U/L). …			1. A faith leader from Wula Waijelu (R/H) said he is regularly invited to health-related meetings, including meetings about malaria 2. The faith leader went on to say, “Church can be involved because it is quite open if there is something useful for the congregation.” Study participants identified as Christian (79%), Traditional/Marapu (16.4%), Muslim (4%), and Other (0.7%). Throughout the subdis…	When asked about involving women in mosquito control practices, participants were open and interested in the idea. Participants in Wula Waijelu (R/H) expressed a variety of opinions regarding women in mosquito control jobs. One focus group discussant claimed her positionality as a mother and woman would impact her approach to mosquito control saying, “If it is me [fogging,] I am motherly because …
26		IDN1	Improving maternal and newborn health services in Eastern Indonesia: Findings from an external review	UNICEF	2017	NA	https://www.unicef.org/indonesia/media/1801/file/Improving%20maternal%20and%20newborn%20health%20services%20in%20Eastern%20Indonesia.pdf.	MSMJ	MSMJ	2021-05-01	Organisation website	1	1	1	0	1	1	Integrated Malaria and Maternal and Child Health Program (MiP-MCH) / Ministry of Health, UNICEF, Indonesian Society of Obstetrics and Gynaecology	Midwives	1. Provide LLIN for pregnant women attending first ANC visit 2. Malaria screen among pregnant women attending first ANC visit 3. Malaria treatment for pregnant women who have screen positive 4. Malaria diagnosis and treatment for the duration of pregnancy for those showing malaria symptoms	1. Malaria in pregnancy health services 2. Antenatal care (ANC) services 3. Other services beyond conventional areas of expertise (not specified further)	Not specified	1. Global Fund (malaria programme that also supports integrated maternal health and immunization) 2. USAID via UNICEF (initial implementation) 3. Co-financed by national budget (APBN) and local budget (APBD)	Implementation scale not specified	2006-2008 Programme piloted in 11 districts in eastern Indonesia supported by UNICEF-USAID 2008-2013 Programme intensified and integrated malaria control – maternal health and immunization and expanded to 16 provinces in Sumatera and 5 eastern provinces (157 districts) 2010-2015 Programme intensified malaria control in 10 provinces in Kalimantan and Sulawesi (128 districts) supported by Global Fu…		Programme objective To reduce the rate of malaria in pregnancy, and its consequences through malaria prevention, screening and early diagnosis and treatment among pregnant women	1. Increased LLIN protection due to programme’s continuous year-long distribution system targeting vulnerable populations, pregnant women at first ANC visit and infants completing their basic immunization schedule 2. Improved access to malaria diagnosis and treatment of pregnant women: Malaria screening among pregnant women is highest in Jayapuraand MTB districts, showing annual coverage higher t…	Not specified	1. Logistics and financial sustainability at the local level - Financial constraints of local offices to provide continuous training for all midwives (from the side of maternal health care) (I think better to keep this here rather than training? -- I agree) - logistic issue with procuring LLIN and RDTs because Global fund supports routine LLIN but not the cost associated with distributing at dist…	1. Lack of clarity on which level is responsible for training, coordination and monitoring at DHO and PHO 2. Efforts to strengthen coordinated malaria monitoring efforts 3. The intervention (screening and early diagnosis and treatment of pregnant women) was included in the national guidelines and training materials 4. The intervention was integrated into the midwifery curriculum (currently this h…	1. Creative strategies to foster national ownership including joint missions by the malaria technical working group to implementation sites 2. Effective coordination between malaria and MNCH Recommendations Early involvement of national and local government in health system development		1. Human resources: midwives provide services in villas, but intern midwives or PTT work in more remote areas who are less frequently trained and lack skill quality	not specified
27	Iran	IRN	Iran’s Community Health Worker Program	Mohammadreza Rahbar	2020	NA	https://www.researchgate.net/profile/Alain-Koffi/publication/341580161_Madagascar's_Community_Health_Worker_Programs_in_Health_for_the_People-_National_Community_Health_Worker_Programs_from_Afghanistan_to_Zimbabwe/links/5ec845b3299bf1c09ad5a142/Madagascars-Community-Health-Worker-Programs-in-Health-for-the-People-National-Community-Health-Worker-Programs-from-Afghanistan-to-Zimbabwe.pdf	MSMJ	MSMJ	2021-07-01	Google search	1	1	1	1	1	1	Iran’s Community Health Worker Program Ministry of Health and Education (MOHE), Tehran University, WHO (at piloting phase)	Behvarz (rural community health workers - working with Moraghebe-Salamat who are urban CHWs under the same programme)	Identify, treat, follow-up malaria cases	1. Deliver essential health care services, including maternal and child health care, adults reproductive health care 2. Identify, treat, follow-up important communicable such as TB, malaria, COVID-19 and non-communicable diseases such as diabetes, hypertension and mental disorders 3. Responsible for community-based empowerment and for promoting community participation 4. Responsible for limited s…	Behvarzs receive a monthly government salary of approximately US$ 350 per month. Additionally, performance-based formulation of payment is provided as an additional incentive. Behvarzs are officially salaried MOHE staff. For all PHC employees, including Behvarzs and Moraghebe-salamats, incentives are also possible for good performance.	The Government of Iran provides all of the financing for health houses and health posts (through allocating public government fund and the insurance system). In both urban and rural areas, the PHC services are free of charge for the clients.	34,000 Behvarzs as of 2019 (27,000 Moraghebe-Salamats who are urban CHWs with college degree in nursing, family health or midwifery)	Nearly over 40 years from 1984 onwards	nationwide	"Objective of the case study: To describe and provide insights into challenges and opportunities of the CHW program Program objective: 1. To scale up CHWs to develop a health care system that is capable of delivering priority services 2. To integrate and stratify system and different services to ensure the effectiveness of the health services"	The CHW programs have been a fundamental element in the establishment of a strong PHC system in Iran. The World Health Organization concluded that health houses are responsible for a sharp drop in mortality and increased life expectancy over the last decades. The Behvarzs working in rural areas have contributed as well to narrow the rural–urban gap in health status since the 1980s. 1. Infant mort…	Not specified	Insufficient administrative and salary support resulting in lower job stability	1. Carry out a census at the beginning of each year to ensure that Behvarzs are delivering services to the entire population according to the services they need 2. Using electronic record system to register data for individuals enable accessible online coverage information and monitoring and evaluation for the supervision of the health houses and health posts 3. Implementing a health reform plan …	not specified	Community-based health program planning has been a main strategy for the PHC system and many programs were carried out along implementation of Behvarzs such as 1. Women’s Health Volunteer Project engaged well-known and trusted village women to link communities to health posts 2. Under Health Ambassadors Project one family member is trained in every household to teach self-care techniques to other…	1. Behvarz are selected from rural youth with at least 12 years education, in recent years with higher education people in rural area even young university graduates are being selected 2. recruitment: while initially recruited by members of village Islamic Council, a more formal process was introduced in 2004 (minimal educational qualitifations, written examination and test). However, main qualif…
28	Lao PDR	LAO1	An assessment of early diagnosis and treatment of malaria by village health volunteers in the Lao PDR	Phommanivong, Viengvaly	2010	Malaria journal	https://dx.doi.org/10.1186/1475-2875-9-347	MSMJ	MSMJ	2021-07-01	Citation search	1	1	1	1	1	1	Village Health Volunteer Scheme* / National Malaria Control Program, Lao PDR Center for Malariology, Parasitology, and Entomology (CMPE)	Village health volunteers (VHVs)	1. Village data collection 2. Monthly reports to health centre 3. Health education and community mobilization campaigns 4. Diagnosis and treatment; participated in EDAT 5. Distribution and re-dipping of insecticide-treated nets (ITNs) (For PSI sub-program: VHVs also need to rapidly report the number of RDTs and malaria positive cases to PSI; PSI VHWs do not collect blood samples, only RDT provide…	Additional health services undertaken by VHVs is based on request from health centre staff or recruitment by other vertical programmes. Coverage includes: 1. Provide primary health care services (diagnosis and treatment of basic diseases – respiratory diseases, diarrhoea, and uncomplicated malaria) 2. Activities related to TB 3. Maternal and child health 3. Assist in vaccination campaigns and ITN…	19 USD monthly stipend (12 USD incentive and 7 USD transportation payment)	1. Global Fund (routine training, supervision and malaria commodities) 2. United Nations Office for Project Services 3. Civil society organizations Many expanded roles were being funded by external malaria funding For PSI-GEMS sub-project, PSI provided the providers in the GEMS project with: RDTs, referral cards, antimalarial drugs, Orasel (vitamin supplements, and condoms.	Approximately 120 VHVs in the initial phase (2 VHVs per village for 60 villages) Currently 1,598 CHWs	2005 - present For PSI-GEMS sub-project, 2016-2019	2005 Programme was piloted in 6 districts across three provinces (Sekong, Saravan and Attapeu) 2006-2008 Programme scale-up of RDT and ACT coverage across 17 provinces Currently implemented at national level For PSI-GEMS, there were 1-2 VHVs per village (so about 22 - 44 VHVs in the 22 villages wherein the project is implemented)	To evaluate the effects of training on VHV's knowledge and practice of EDAT (early diagnosis and treatment) malaria national strategy which was initiated in the three pilot areas in 2005, compared to the EDAT knowledge of VHV’s that received training in the expanded phase for non-pilot provinces (including VHV's practice of RDT and the quality of ACT prescription)	Not specified (the survey showed decreasing rate of malaria morbidity at the village level in provinces but did not identified population coverage or malaria incidence in study areas)	1. Improved performance of VHV on RDT practices: VHVs from Pilot Programme (PP) had an overall better score (12.2) than non-PP (9.1) 2. Improved prescription of ACT by VHV: VHV from PP had better global score (60%) than non-PP (45%)	Not specified	Not specified	Not specified	Not specified	1. Provision of training by trainers and facilitators from provincial level Recommendations 1. Train VHVs on treatment of non-malaria fevers (dengue, arboviruses) and infectious diseases (leptospirosis, melioidosis, typhoid, rickettsia) in provinces with stable or decreasing transmission of malaria 2. Suggest to adapt training and monitoring to each province	Not specified
29		LAO1	Evaluating vertical malaria community health worker programs as malaria declines: learning from program evaluations in Honduras and Lao PDR	Napier, Harriet G	2021	Global Health: Science and Practice	http://dx.doi.org/10.9745/GHSP-D-20-00379	MSMJ	MSMJ	2021-07-01	Database	1	1	1	0	1	1										1. To describe the demographics of the CHW cadre and contributions to malaria case management in Lao PDR and Honduras 2. To document ongoing implementation of community case management programs 3. To identify areas for network strengthening	Not specified	Not specified	1. Programme relies heavily on GF financing, which does not fund non-malarial commodities that come with shift to integrated service delivery. 2. Co-financing opportunities that are in the mutual interest of malaria and non-malaria gains	1. . Overlap between CHWs of NMCPs and VHVs (performing other health services) improves receptivity of CHW and their services despite declining malaria 2. Recommendation: - Capacity of government to adapt national policy and absorb costs and management structures	Not specified	Not specified	1. Nationwide health worker training and dissemination of guidance recommending testing for all fever in malaria hotspot was observed to increase testing and fall in positive rates	Not specified
30		LAO1	Perspectives of health and community stakeholders on community-delivered models of malaria elimination in Lao People's Democratic Republic: A qualitative study	Oo, M.C.	2022	PLoS ONE	https://dx.doi.org/10.1371/journal.pone.0264399	MSMJ	MSMJ	2023-02-01	Database	1	1	1	0	0	1										inform community delivered malaria elimination model with community and key stakeholder perspectives				1. community members and stakeholders want volunteers to be able to provide primary health care services, community identified services for the priority diseases of dengue fever, diarrhoea, influenza, skin infection and TB. Furthermore, the stakeholders recommended integrating the services for priority health problems identified by community members into the current VHV model. 2. community also w…		1. stakeholder and community believe they need at least 3 vhv per village to select from dependiong on trust, type of illness and severity, transportation cost and distance from health facility 2. 1 female vhv per village requested for women to consult on gender-sensitive health problems 3. preference for selection of new vhvs: middle aged, adequate educational level, live locally, and haveexperi…		2. community also want vhvs to lead awareness raising, environmental san itation and pit latrine construction -> these health education can be delivered by video/films (audio visual approach), or through speakers for women to listen to while doing chores (icnrease accessibility of health ed) Community members called for 24-hour, comprehensive health care services with home visits. They wanted vol…
31		LAO1	Prospects for the development of community-based care in remote rural areas: a stakeholder analysis in Laos	Liverani, M.	2024	BMC health services research	https://doi.org/10.1186/s12913-023-10523-6	MSMJ	MSMJ	2024-03-01	Database	1	1	1	0	1	1		VHVs and VMWs	1 vector control activities 2. disease surveillance 3. case management using RDTs and ACT 4. referral of patients with severe malaria to the health centres they are linked to For Fig2 1 Testing - RDT 1 Referral 1 Provision/promotion of preventative measures 1 Surveillance	1. support the health centres in health promotion activities 2. health and sanitation activities included in the “Model Healthy Villages” 3. Vaccination programmes -- 1. provide basic care in their communities, 2. provide drugs and offer consultations and treatment for benign seasonal illnesses, in particular diarrhoea, malaria, flu, and minor wounds, assist in home births, and distribute medicin…	VMWs receive a monthly stipend of about US$13 for their contribution to vector control activities, disease surveillance, case management using RDTs and ACT, and referral of patients with severe malaria to the health centres they are linked to While the monthly stipend for VMWs provides a performance incentive, according to many stakeholders it is insufficient to curb high attrition rates among VM…		13,722 VHVs 2,576 VMWs	VHV programme in general since 1980s VMW programme since 2008 This study was conducted during June 2021 - July 2022		To document prospects for the development of current programmes, considering perceptions about health and health care priorities in the communities, implementation challenges, the policy landscape and opportunities associated with the availability of new technologies.			In 2014, for example, VHVs in pilot villages were trained for six months to become paid “Village Health Workers” with a wider range of skills and responsibilities such as maternal and child health, treatment of common colds, pneumonia (with antibiotics), malaria, diarrhoea, deworming, skin infections, and family planning services. The pilot project received support from ADB, but lack of domestic …	In addition to domestic stakeholders, community-based care in Laos involves many international organisations, consultants, and non-governmental organisations (NGOs).	Suggested but not specified as characteristic of the program: The potential upgrade of VHVs to the status of paid civil servants would require substantial commitment from the government, including the payment of monthly stipends for thousands of VHVs.	(for VMWs) VMWs are recruited by the implementing organisations in consultation with health authorities, with a view to achieving gender balance and representation of local communities. VHV: At the community level, VHVs are embedded in the local governance structure – the village committee - which also includes the village head, the deputy head, the head of security, a representative of the Lao W…	VHVs receive basic training and are expected to support their health centre in various activities including preventive care, health promotion, treatment of common and widespread illnesses, and referral of patients. Importantly, VHVs are indeed volunteers, receiving no regular compensation for their work; by contrast, VMWs receive a monthly stipend of about US$13 for their contribution to vector c…
32		LAO2	In Search of the Last Malaria Cases: Ethnographic Methods for Community and Private-sector Engagement in Malaria Elimination in Vietnam, Laos, and Cambodia	Yoriko, Masunaga	2021	Malaria Journal	https://www.researchsquare.com/article/rs-373228/v1	MSMJ	MSMJ	2021-05-01	Google search	1	1	1	0	0	1	VHV/Population Services International (PSI) PSI sub-project within Lao PDR working VHV but did not specify CMPE									Programme objective: The Greater Mekong Subregion Elimination of Malaria through Surveillance (GEMS) project engages a range of healthcare providers (clinics and pharmacies), community-based health providers (volunteer malaria-workers), and community-based outlets (grocery shops) to accelerate malaria case management, contribute to active case detection for the hard-to-reach population at-risk po…	Not specified	Not specified	1. (PSI) frequent lack of diagnostics and/or treatment tools at VHVs disposal	Recommendation -Scale up prevention and care of patients with appropriate diagnosis and early treatment in endemic provinces - Monitoring of user behaviour (VHV)	Not specified	Not specified	1. (PSI) VHVs have to meet their own work requirements in addition to health provider role, making it difficult for care seekers to access at times 2. (PSI) VHV role as "malaria worker" deters care seekers because the shift in their function to performing malaria work as well is viewed as limiting their competancy in treating other illness	Authors pointed out that because some VHVs did not know where to get ACT or how much it cost, they may be vulnerable to purchasing fake or substandard artemisinin based antimalarials from ambulant drug vendor and contribute to the drug resistance problem in the country 3. (PSI) Contextual factors, such as reliance on shamanism, spiritual rituals, or herbal medicine by ethnic minority care seekers…
33	Myanmar	MMR1	Improving the quality of paediatric malaria diagnosis and treatment by rural providers in Myanmar: an evaluation of a training and support intervention	Aung, Tin	2015	Malaria journal	https://dx.doi.org/10.1186/s12936-015-0923-9	MSMJ	MSMJ	2021-07-01	Organisation website	1	1	1	0	0	1	Sun Primary Health (SPH) Network / Population Services International (PSI)	Sun Primary Health (SPH) providers (auxiliary midwives, retired nurses, teachers, farmers, or housewives)	Malaria diagnosis and treatment Experiences of using iCCM in the Sagaing region suggest that trained MVs can effectively deliver a number of treatments and services to children under five in Myanmar. These include rapid diagnostic tests (RDTs) and artemisinin combination therapy for malaria; respiratory timers and amoxicillin treatment to diagnose and treat uncomplicated pneumonia; oral rehydrati…	1. Diarrhoea prevention and treatment 2. Pneumonia diagnosis and referral3. Reproductive health services 3. Tuberculosis referral In 2008, it established the Sun Primary Health (SPH) network to increase rural coverage of priority health services: malaria prevention and treatment, reproductive health (RH) services, pneumonia diagnosis and referrals, diarrhoea prevention and treatment, and referral…	Financial incentives based on monthly performance (did not specify further)	Not specified	2,192 SPH/CHWs	Programme established in 2008, expanded in 2011	Various townships across Myanmar	1. To evaluate the effectiveness of a training programme for improving diagnostics and treatment quality of paediatric malaria by SPH provider 2. To assess whether any quality improvements were sustained over the following 12 months	197 providers were added to the rural health workforce with a greatly improved capacity to test, diagnose, and treat malaria	1. Average quality scores of newly recruited SPH providers prior to training (baseline) were 12/100. Six months after training, average quality scores were 48/100 (statistically significant (p < 0.001)). 2. 12 months after training, providers were retested and average quality scores were 45/100 (R3–R1, p < 0.001)	not specified	1. Using a 2-tiered "franchise" system: SPH volunteer CHWs are linked to existing Sun Quality Health clinics Franchising refers to process where an INGO with in-country office recruits and supports network members through branding private clinics and purchasing drugs in bulk at wholesale price. Allows for potentially fast, low-risk expansion via pre-existing clinics and pharmacies backed by a rec…	Not specified	1. Community dialogues improve communities’ knowledge of health-seeking behaviours, trust in MVs and demand for services	1.Lack of intermediate “refresher” courses offered during the year resulting in decreasing score in providers’ performance The SPH training programme is shown to improve the quality of paediatric malaria care significantly, maintained over time Financial incentives based on monthly performance Recommendations 2. Conduct routine refresher courses that would allow for reinforcement of previous trai…	1
34		MMR1	8 iCCM Programs Highlight Diverse Approaches to Reduce Top Child Killers	Population Service International (PSI)	2020	n/a	https://www.psi.org/publication/8-iccm-programs-highlight-diverse-approaches-to-reduce-top-child-killers/	MSMJ	MSMJ	2021-05-01	Organisation website	1	1	1	0	0	1										Not specified (programme brief)	Not specified (programme brief)	Not specified (programme brief)
35		MMR2	Malaria elimination in remote communities requires integration of malaria control activities into general health care: an observational study and interrupted time series analysis in Myanmar	McLean, Alistair RD	2018	BMC medicine	https://dx.doi.org/10.1186/s12916-018-1172-x	MSMJ	MSMJ	2021-05-01	Database	1	1	1	1	1	1	MAM CHW Scheme* / Medical Action Myanmar and Myanmar National Malaria Control Program	Community Health Workers (CHWs)	Malaria diagnosis and treatment	1. Management of selected common diseases (respiratory tract infections, diarrhoea, and skin infections) 2. Detection of acute malnutrition 3. Tuberculosis active case finding and referral 4. Referral of complicated and severely ill patients	4 USD fixed monthly incentive 0.4 USD/RDT	1. Three Millennium Development Global Fund 2. Global fund	1,326 CHW active in 2016	Programme implemented between 2011–2016, BHC role introduced during 2015-2016	8 regions/states in border areas of Myanmar (Mon, Kayin, Tanintharyi, Kachin, Kayah, Chin, Rakhine)	1. To assess the rates of decline in Plasmodium falciparum and Plasmodium vivax malaria incidence, RDT positivity, and monthly blood examination rates with each year of CHW operation 2. To investigate the effects of the addition of a BHC package on the uptake of malaria services in four cohorts of CHWs which had provided malaria services only for at least 1 year	1. Increase in RDT malaria test and quality of service 2. Increase in health seeking behaviours after including BHC package	1. Increase number of CHWs providing BHC package (from 43 in 2013 to 1,040 in 2016) 2. 284,658 BHC consultations provided by CHW: - diagnosis of 14,509 pneumonia cases - identification and referral of 6278 patients with suspected tuberculosis - identification and referral of 859 patients for other severe disease causes	not specified	- CHWs submit report with records of test results and treatment provided, basic patient information on standard forms to regional Vector Borne Disease Control office on a monthly basis	not specified	Health education and community engagement discussions to inform community and seek feedback	Training 1. Malaria: initial 2-day class-room training, followed by monthly on-the-job training sessions 2. Tuberculosis: TB active case finding training took place 1 day following curriculum of National TB programme, followed by monthly on-the-job training	not specified
36		MMR2	Successful elimination of falciparum malaria following the introduction of community-based health workers in Eastern Myanmar: A retrospective analysis	Zaw, A.S.	2023	PLoS Medicine	https://doi.org/10.1371/journal.pmed.1004318	MSMJ	MSMJ	2024-03-01	Database	1	1	1	1	1	0	MAM	CHWs (same as VHWs)	"1. RDT (screen all villagers presenting with fever) 2. treat with antimalarials 3. be available for consultation for >/ 1 hr everyday 4. Referral of severe malaria to nearest hospital 5. engaged in mass distribution of LLIN (only 4 years of program) 6. ACDs in various intervals (2011, 2012, 2013, 2015) and RACD in 2018"	1. health education 2. organize community engagement discussion 1. Management of selected common diseases such as respiratory tract infections, diarrhoea, and skin infections. 2. Detection of acute malnutrition using mid-upper arm circumference measurement and subsequent treatment 3. Active case finding of tuberculosis and referral to the nearest government hospital. 4. Referral of complicated an…	CHWs receive monthly fixed incentive of 5000 kyats (4 USD) plus 500 kyats for every patients tested - Implementation challenges of vertical programmes also emerged.	The malaria project was supported by The Global Fund to fight AIDS, Tuberculosis and Malaria and Medical Action Myanmar. Wellcome Trust	172 CHWs in 4 townships in Mon State	2011 - 2018, transitioned majority of program activities to DoH since 2018		To assess the impact of CHWs delivery early diagnosis and treatment for malaria on the incidence and RDT positive rates of pf and pv	0. 172 CHW served 236,340 population, conducted 260,201 RDTs over 8 year period 1. Decline in incidence of pf (and mixed infections) by 70% for each year of CHW operation, and RDT positive rate for pf also fell from 2.80% to 0.004% between 2011-2018, or a 69% yearly reduction [P. falciparum (+mixed infection) incidence fell from 7.90 cases per 1,000 person-years in 2011 to 0.005 in 2018, which is…		1. All referal costs were provided by MAM 2. CHWs receive monthly fixed incentive of 5000 kyats (4 USD) plus 500 kyats for every patients tested 3. Discussion mentions that "Program uptake was high because the services were in the village and were free of charge"			CHWs involved in community engagement activities but no description on wehther it relates to sustainability	CHWs received training in line with the curricula of the NMCP and the National TB programme, provided by MAM mobile medical teams - not clear what frequency of training is The CHWs were managed by MAM mobile medical teams that visited the community monthly to supervise, collect routine data, and provide supplies and training for CHWs.
37		MMR3	Training malaria volunteers to deliver integrated community case management: Lesson Learnt from Rural Myanmar	Malaria Consortium (MC)	2020	n/a	https://www.malariaconsortium.org/resources/publications/1320/training-malaria-volunteers-to-deliver-integrated-community-case-management.	MSMJ	MSMJ	2021-05-01	Organisation website	1	1	1	1	1	1	Integrated Community Case Management (iCCM) / Malaria Consortium (MC)	Malaria Volunteers (MVs) - superceded by ICMVs	Malaria diagnosis, treatment and referrals	Diagnose and treat common childhood illness including 1. Diagnosis and treatment of pneumonia (trained to administer antibiotics for uncomplicated respiratory infections in children under five) 2. Diagnosis and treatment of diarrhoea 3. Assess and refer cases of malnutrition 4. Divert community members away from unqualified drug providers	Not specified	Funding not specified for pilot period Comic Relief funded post-pilot	Number of MVs not specified	Pilot programme implemented between 2016-2017, expanded between 2017-2019	90 villages in three townships of Sagaing region	Evaluate iCCM training programme to improve MV motivation and promote the retention of MVs in areas where malaria transmission rates are declining	90% of trained MVs were still active by the end of the project	1. 99% of MVs were correctly prescribing amoxicillin and 94 percent were correctly prescribing cotrimoxazole 2. 95% of MVs were able to count respiratory rates correctly, 98 percent could accurately identify severe signs of pneumonia, and 90 percent could correctly identify cases for referral 3. 91% of MVs were able to assess malnutrition using mid upper-arm circumference (MUAC) tape measurement …		1. Lack of coordination between national and township levels led to an overlap of volunteer health workers with different remits and skills providing services in the same villages, causing confusion and negatively affected MVs’ motivation and performance (stakeholder collaboration or other programme design features?) 2. Engagement and consultation with Government 3. Continuous interaction between…	1. Lack of adequate support from formal healthcare staff on arrival at referral health facilities limiting patients to obtain proper treatment (affects demand for malaria services and therefore trust and demand for CHW referal services VS direct treatment options with alternative providers - CHW referred patients denied service)	1. Continuous interaction between MVs and BHS further increased communities’ trust in and acceptance of MVs 2. ACCEPTABILITY/SERVICE preferences Transportation costs is a major constraint to uptake of further treatment resulting in a number of poorer families continuing to visit informal, untrained healthcare providers	Training: 1. Initial training of iCCM was provided in a cascading manner, master trainers were provided iCCM training who later trained basic health staff and MVs. During the project short refresher training sessions were provided for MVs and their supervisors, which was found to help reduce the rate of antibiotic misuse 2. Regular refresher trainings were necessary to refine the data reporting s…
38		MMR3	iCCM in Myanmar: Lessons from Sagaing region	Malaria Consortium (MC)	2018	n/a	https://www.malariaconsortium.org/resources/publications/1187/iccm-in-myanmar-lessons-from-sagaing-region	MSMJ	MSMJ	2021-05-01	Organisation website	1	1	1	1	1	1										Not specified (learning brief)	Not specified (learning brief)	Not specified (learning brief)					1. Targeted, responsive and regular supervision are key to the provision of sustainable and high-quality services 2. Monitoring supervision reports to determine appropriate frequency for supervision, and setting different frequencies for different settings depending on MV needs, also increases efficiency of BHS work 3. Supervision check-list is useful for collecting data for monitoring and report…
39		MMR4	Optimizing Myanmar's community-delivered malaria volunteer model: a qualitative study of stakeholders' perspectives	Win Han, Oo	2021a	Malaria journal	https://dx.doi.org/10.1186/s12936-021-03612-6	MSMJ	MSMJ	2021-07-01	Database	1	1	1	0	1	1	ICMV Scheme* / Myanmar National Malaria Control Programme and other implementing partners (not specified)	Integrated Community Malaria Volunteers (ICMVs) Previously CHWs labelled as malaria volunteers, VHV and Community-owned resource person or CORPs	1. Malaria diagnosis, treatment and control activities 2. malaria outbreak report 3. insecticide-impregnation of bed nets 4. data recording and case reporting 5. assist in the distribution of long-lasting insecticide-treated nets (LLIN) 6. health education	Not all of the specific roles/activities were defined but included activities of five additional diseases: 1. Dengue 2. Lymphatic filariasis 3. Tuberculosis, 4. HIV/AIDS 5. Leprosy	Financial and in-kind (not specified further)	Not specified	9,074 ICMVs in 218 townships in Myanmar (in 2017)	ICMV developed in 2016-2017, then scaled nationally in 2018-2019 and onwards	Not specified but likely national coverage (Wint Phyo's study focused on two townships in Bago region: Kyauktagar Township (intervention) and Daik-U township (control))	1. To explore the views of the MoHS and its malaria control and elimination IP stakeholders on the current community-delivered malaria models in Myanmar 2. To explore their experiences in policy making and programme implementation of community-delivered models 3. To identify the strategies that maintain and motivate the social role of volunteers in the community 4. To identify their preferred com…	Not specified	Not specified	Recommended: 1. Financial and in-kind support should increase to match the increasing roles and responsibilities of volunteers.	1. ICMV faced issues in reporting non-malaria diseases because of lack of reporting forms 2. ICMV faced issues in reporting non-malaria diseases because of lack of reporting forms	Recommendations 1. Develop evidenced-based package coverage by integrating inputs from international evidence, community members and stakeholders 2. Other programmes (tuberculosis, HIV and leprosy) should coordinate and cooperate with the NMCP by supplying reporting forms and IECs	ICMVs provided health education during blood testing, religious ceremonies or during other situations where villagers are already assembled in a group rather than gathering villagers for the sole purpose of health education due to lack of interest among villagers Recommendations 1. Develop package coverage with community consultation to meet their preference (feedback of community needs) 2. Educa…	1. NMCP provides annual refresher training courses to VHV to increase their malaria knowledge with a small amount of training on dengue and lymphatic filariasis 2. NMCP provides a 5-day training course for ICMVs (not clear whether this is done on a one time basis or recurs annually) Recommendation on training: 1. Strengthen volunteer support mechanism (training competition certificates, conductin…
40		MMR4	Community demand for comprehensive primary health care from malaria volunteers in South-East Myanmar: a qualitative study	Win Han, O.	2021b	Malaria Journal	https://doi.org/10.1186/s12936-020-03555-4	MSMJ	MSMJ	2021-07-01	Database	1	1	1	0	1	1										1. To explore the perspectives of community leaders, members and malaria volunteers in South-East Myanmar on community-delivered models 2. To inform an optimal design that targets malaria elimination in the context of primary health care in Myanmar	Not specified	Community prefers midwives over VMW for non-malaria health services, and even for malaria services prefer BHS over VMW because better facility and knowledge but they still use VMW service as first point of contact because of accessibility.		Recommendations To encourage availability and uptake of services: 1. ICMV model should include 2 – 5 ICMV providing full spectrum of services for malaria and other common health problems and preventions	Health services laws in Myanmar prohibiting volunteers from providing medical injections (to prevent adverse events and nethical/inappropriate treatments in the community) may limit the expansion of ICMV roles		CHW role 1. Increase of non-malaria workload placed on ICMVs may reduce the performance and quality of malaria service 2. Performance limitations of ICMVs including low education level and limited time available to allocate to new roles may reduce quality of services across all diseases recommendations: - ICMVs have reported desire to assist with tuberculosis case finding programmes and be involv…
41		MMR4	Assessment of Knowledge and Performance of Village Health Volunteers after Expanding Their Responsibilities in Bago Region, Myanmar, 2017	Than, W.P.	2020	Outbreak, Surveillance, Investigation & Response (OSIR) Journal	http://www.osirjournal.net/index.php/osir/article/view/171	MSMJ	MSMJ	2021-07-01	Google search	1	1	1	1	0	1							86 VHVs tested for their knowledge	October to November 2016, June to August 2017 and October to November 2017 ( for assessment of knowledge in this paper)		1. To assess VHV's knowledge and performance before and after training package that integrates additional roles 2. To identify challenges perceived by VHVs 3. To help improve support for ICMV	1. Three months after the ICMV intervention (expanded roles training in 2017), knowledge scores for malaria increased from 48 to 63 points, with a difference in mean of 15 pts (95% CI 13 - 17 pts) 2. Comparing the performance (completeness, consistency, timeliness and stock management) between the pre and post intervention: - For malaria reporting status: the completeness of malaria reporting inc…	1. Three months after the ICMV intervention (expanded roles training in 2017), knowledge scores for all additional diseases (dengue hemorrhagic fever, lymphatic filariasis, tuberulosis, leprosy and HIV/aids) significantly increased	Not specified	1. ICMV faced issues in reporting non-malaria diseases because of lack of reporting forms Recommendations: - sufficient recording and reporting forms for malaria should be distributed to ICMVs	Recommendations - Other programmes (tuberculosis, HIV and leprosy) should coordinate and cooperate with the NMCP by supplying reporting forms and IECs	ICMVs provided health education during blood testing, religious ceremonies or during other situations where villagers are already assembled in a group rather than gathering villagers for the sole purpose of health education due to lack of interest among villagers	1. NMCP provides annual refresher training courses to VHV to increase their malaria knowledge with a small amount of training on dengue and lymphatic filariasis 2. NMCP provides a 5-day training course for ICMVs (not clear whether this is done on a one time basis or recurs annually) not sure if this relates: ICMVs have reported desire to assist with tuberculosis case finding programmes and be inv…
42		MMR4	Myanmar’s Community-Based Health Workers	Alyssa L. Davis	2020		https://www.researchgate.net/profile/Alain-Koffi/publication/341580161_Madagascar's_Community_Health_Worker_Programs_in_Health_for_the_People-_National_Community_Health_Worker_Programs_from_Afghanistan_to_Zimbabwe/links/5ec845b3299bf1c09ad5a142/Madagascars-Community-Health-Worker-Programs-in-Health-for-the-People-National-Community-Health-Worker-Programs-from-Afghanistan-to-Zimbabwe.pdf	MSMJ	MSMJ	2021-05-01	Google search	1	1	1	1	1	1					Inconsistent monetary and non-monetary incentives are provided among the same and across different types of CBHWs. The greatest distinction is that AMWs and CHWs do not receive monetary incentives, while Malaria and TB Volunteers receive monetary incentives with funds from donors. Other Social recognition and moral support are given in a variety of ways depending on the engagement of communities,…	For malaria Volunteers: 1. Donor provided kits, along with replenishment of medicines and supplies on a monthly basis 2. Donor provided monetary incentives 3. Government funding provides for health facility infrastructure, payment of government staff salaries, and some supplies Donors for CBHWs (all groups of chws in myanmar): 1. GAVI (The Vaccine Alliance) 2. GFATM - malaria abd TB 3. 3DF/3MDG M…	9,074 ICMVs in 218 townships in Myanmar (in 2017)		Not specified - presumably across country CHWs and AMWs are nation-wide scale, it was indicated that many VMs are recruited from these preexisting cadres THEREFORE there are issues with tracking scale bc the total number of CBHWs serving in such a “dual role” is not known because of the lack of an integrated information system (also mentioned in barriers)	Objective of the case study: To describe and provide insights into challenges and opportunities of the CHW program	Outcome on malaria 1. The National Strategic Plan 2016–2020 for Malaria notes that of the 182,616 malaria cases diagnosed and treated in 2015, a total of 104,925 (57%) were diagnosed and treated by Malaria Volunteers 2. Within a context of decreasing malaria incidence, Malaria Volunteers trained to provide a broader, integrated package of services have demonstrated an immediate and sustained incr…	not specified	Unsustainable funding: 1. Donor provided kits, along with replenishment of medicines and supplies on a monthly basis 2. Donor provided monetary incentives 3. Government funding provides for health facility infrastructure, payment of government staff salaries, and some supplies 4. Malaria Volunteers are provided kits, along with replenishment of medicines and supplies on a monthly basis through do…	1. Standardized reporting system for CBHW developed by NGOs such as the Volunteer Recording System (VRS) (which was developed and rolled out across 27 townships with the support of the 3MDG Fund and implementing partner, and allowed for information about services provided, stocks and supplies used, and other health information to be systematically collected and reported by AMWs and CHWs in such a…	1. On stakeholder collaboration: there is a mechanism in place to enhance coordination regarding public health issues across different stakeholders via --> The Myanmar Health Sector Coordinating Committee (M-HSCC),est 2013, the M-HSCC is chaired by the Minister of Health and Sports with members from other ministries and development partners participate, including UN agencies, NGOs, and community …	1. Collaborations were made with Township Health Committees and various types of village health committees e.g. Village Self-Help Groups, or other village level groups (but suggested to increase attention or consistency in the roles these groups play in relation to CBHWs; to created a more consistent structures and mechanisms for community engagement and a broadly-defined social accountability fr…	1. Other Social recognition and moral support are given in a variety of ways depending on the engagement of communities, Township Medical Officers, and donor-supported projects.(non financial incentives) 2. Programme reviews suggest need to harmonize incentive systems which consider not only monetary incentives, but also other factors that contribute to motivation, such as rationalized roles and …	Not specified
43		MMR4	Sustainability of a mobile phone application-based data reporting system in Myanmar's malaria elimination program: a qualitative study	Oo, W.. H.	2021	BMC medical informatics and decision making	https://dx.doi.org/10.1186/s12911-021-01646-z	MSMJ	MSMJ	2023-02-01	Database	1	1	1	0	1	1	part of a larger study on Malaria Case-Based Reporting (MCBR) implemented by Myanmar’s malaria elimination program and Save the Children (as implementing partner)	ICMV	ICMV record patient demographic information, malaria rapid diagnostic test (RDT) results and treatment information in a nationally standardized carbonless malaria register	No expanded role beyond malaria mentioned in the paper but ICMVs are already implementing other roles; the paper referring to potential integration of reporting other volunteer-serviced diseases into MCBR, such as dengue, filariasis, tuberculosis, leprosy, and HIV/sexually transmitted infections	Did not mention ICMV compensation but reported that they were supplied with mobile credit of between 5,000 MMK (~ 3.5 USD) per three months and 10,000 MMK (~ 7.0 USD) per month	The implementation of MCBR and its evaluation was funded by Save the Children, Myanmar	National (multi regions/states)	MCBR was piloted in 2017 and rolled out in early 2018,	In 2018, more than 1,500 ICMVs managed by Myanmar NMCP)and its implementing partners (IPs) in 47 townships of 8 states/regions across Myanmar	To qualitatively assess the sustainability prospects of the MCBR system in the context of Myanmar’s malaria elimination program. (In MCBR, provided they are connected to the internet, malaria case-based data entered by ICMVs directly into the application on their mobile phones is instantly uploaded onto the dedicated DHIS2 database)			- Reported challenges in terms ginancial sustainability for MCBR sytem after 2023; MCBR curently is almost completely funded by donor (cost of development, hosting/mainitaing server, procurement of mpbie phones, supporting phone credits)	- reported challenges in terms of lack of standard procedures and policies to guide proper operation of the MCBR syste, e.g. cost of repairing/replacing phone if damanged (only used this) - reported challenges of data quality on MCBR from DHIS2 database, lack of timely positive case notification; unapplicable for decision making by stakeholders; need improvement to be surveillance system for mala…	N/A; related issues see others	N/A; related issues see others	- reported challenges regarding attrition of trained ICMVs, and inadequate number and capacity of personnel at the management level (to manage and monitor, supervision, providing feedback for ICMVs); this is especailly because ICMV supervisors also work on other infectious diseases e.g. during dengue outbreaks - suggested to assigna focal person for managing MCBR is necessary to maintain the data…
44		MMR5	Longitudinal trends in malaria testing rates in the face of elimination in eastern Myanmar: a 7-year observational study	Rae, J.D.	2021	BMC Public Health	https://bmcpublichealth.biomedcentral.com/articles/10.1186/s12889-021-11749-x	MSMJ	MSMJ	2023-02-01	Database	1	1	1	1	0	1	Malaria Elimination Task Force	Integrated Community Malaria Worker (ICMW) defined as malaria post workers who receive ICMV training and compensation for their work	Malaria diagnosis, treatment, and referral	signs and symptoms of tuberculosis, health education on dengue, filariasis, STI/HIV and leprosy	Unlike ICMV, ICMWs are Malaria Post workers who receive undisclosed compensation and were trained with ICMV training		ICMW training was provided to 435 malaria posts in 2019 ( 237/387 of malaria posts in Hlaingbwe, 152/232 in Kawkareik, and 46/107 in Myawaddy	February 2019 - present (when ICMW training was rolled out but programme began in 2014)	Hlaingbwe, Kawkareik and Myawaddy	study on longitudinal trends in malaria testing rates, and impact of integrating malaria and non-malaria services on testing rates in METF programme in Kayin state of myanmar (Malaria posts with at least 12-months follow up were included in the analysis and accounted for 198 malaria posts in Hlaingbwe, 150 in Kawkareik and 46 in Myawaddy.)	Malaria incidence: 1. since 2014 incidence of pf has declined dramatically since start of programme in 2014 though this was not observed for pv Testing rate: 2.from 2014-16 RDT rates declined but stablised in 2016 with a network of 1200 malaria posts (with an initial decrease in RDT rates from first to second year of malaria post opening, then for the consequent years, there were no significant d…	1. RDT quality control assessment is performed monthly on RDTs from a random subset to identify source of quality issue 2. routine M&E visits and referesher training for basic MP activities and ongoing CE are essential to ensuring high quality f service dleiver, and in maintaining community acceptance and utilisation of these services	1. Though currently not done, authors suggest that provision of referral costs for patients may be necessary to encourage use of non-malaria services		1. at the opening of each Malaria Post, CE occurs at township, district, and village level to provide info on the programme, the role of malaria posts and importance of EDAT	1. initial 5 day training provided to METF malaria post workers; their knowedge and skills are assessed twice a year and refresher training is organized depending on results of the assessment 2. rather than providing a broad training programme in non-malaria illnesses, autors suggest providing knowledge and skills in locally prevalent illnesses may be more effective
45		MMR6	Quality of Malaria Treatment Provided under ‘Better Health Together’ Project in Ethnic Communities of Myanmar: How Are We Performing?	Minn, P.W.	2019	Trop Med Infect Dis.	https://www.ncbi.nlm.nih.gov/pmc/articles/PMC6958459/	MSMJ	MSMJ	2023-02-01	Database	1	1	1	0	0	1	Better Health Together Project implemented by Community Partners International + 6 ethnic health organizations	ICMV	screen people with undifferentiated fever using RDT for pfand pv, treatt or referral		fixed honorarium of about 17 USD per month	Three Millennium Development Goal Fund (3MDG)	632 volunteers	2017 - present	17 townships of Kachin, Kayah, Kayin and Mon State, and Tanintharyi Region		1. M&E supervisors of EHOs check data completeness, accuracy, reliability and timeliness at the time of collecting malaria carbonless registers from ICMV; they also perfrom random data consistency checks between electronic data and the carbonless registers monthly 2. CPI M&E team performs routine data quality assessment at EHO offices and volunteer homes every quarter; conduct other random indica…	1. not really on sustainability but: proper supply chain management can further improve the correctness of treatment functionality: 1. Among 2881 people who were malaria positive (recorded by ICMV register maintained at health posts, mobile teams, and village-based ICMVs under the BHT project between 2017-18) received 94.6% people received correct treatment, while 44.6% received correct and timel…		-To improve timeliness of treatment: 1. authors suggest to improve the knowledge of community on the importance of early diagnosis and treatment and danger of self-medication, information, education and communication materials and strategy should be reviewed and revised according to local context such as using ethnic language 2. ICMV should impove visibility of available servies by posters or awa…	1. training of the trainers (multipier training) for volunteers, each training lasted 9 dats, 7 for ICMV guidelines and 2 days for recording and reporting formats; refresher training conducted annually 2. authors speculate continuous supervision of ICMVs, refresher trainings and hands-on training to new recruits as the reason why there is high % of correctness of treatment provided in the program…
46		MMR7	Multi-level partnerships to promote health services among internally displaced in eastern Burma	Mahn, M.	2008	Glob Public Health	10.1080/17441690801942821	MSMJ	MSMJ	2021-07-01	Citation search	1	1	1	1	1	1	Backpack Health Worker Team (BPHWT) / Backpack Health Worker Team	Backpack Health Worker Team (BPHWTs) composed of indigenous health workers or medics	Diagnose Pf malaria with RDTs and first-line malaria treatment	Provide primary and preventive health care and health education for villagers and communities living in the black zones of Burma Specific roles divided by 3 programmes: 1. Medical Care [44] - Diagnose Pf malaria with RDTs and first-line malaria treatment - Encouraging the use of ORS to treat diarrhoea, and provide additional treatment for more severe cases - Early assessment of ARI and referral f…	Not specified	Not specified	Number of BPHWs (as of 2018): BPHW: 447 (259 women and 188 men) TBAs/TTBAs: 777 (716 women and 61 men) VHVs/VHWs: 236 (150 women and 86 men) Total BPHWT members: 1,460 (1,125 women and 335 men)	Program initiated in 1998 and ongoing	Program worked in 10 states/regions (Karen, Karenni, Mon, Arakan, Chin, Kachin, Shan , Pegu, Sagaing, Tenasserim)	To describe key elements of the partnership model's genesis in eastern Burma and the role of BPHWT	1. In 2005, BPHWT reported diagnosis and treatment of common illness (malaria, ARI, diarrhoea and anaemia) with 93% and 86% accuracy; although authors noted that issues with diagnosing malaria was the most common 2. Treated 78,000 cases through their internally displaced persons (IDPs) service areas 3. Administered 43,000 doses of Vitamin A supplement and deworming treatments to children and post…	Not specified	1. Unable to distribute personal hygiene supplies due to funds shortage (for School Health Sub-Program as part of CHEPP) 2. Relying on international community support restricted supply procurement process and health resource choices	1. Internal coordination among BPHWT program activities (i.e. biannual field and general meetings) to discuss problems/issues and make key programmatic/organizational decisions when necessar	1. Multi-ethnic health workers were able to collaborate and attend trainings and workshops together, which improved coordination and support on healthcare across the region 2. Work with Traditional Birth Attendants (TBAs) and Village Health Volunteers (VHVs) from each community, trained by BPHWT, to be present and continue to provide basic care and referrals when BPHW not present in villages	1. Local autonomy of programme through recruitment of indigenous and multi-ethnic population as workers who are empowered by the support of village-level elders, community groups, and other individual village-level providers promotes both multi-ethnic collaboration and improve local access to conflict areas to provide health services 2. Provision of preventative intervention through VHVs organizi…	1. Provision of Training-of-Trainers (TOT) model to trains senior health workers to go and train other health workers in the field to minimize travelling through dangerous conflict zones 2. Training of VHVs to carry on health education and observe treatment after BPHWT departs (training length range from 6 months to two years, and additional refresher trainings on a 6-monthly basis) ensures conti…	1. Constant population instability (forced displacement) 2. Restricted mobility to reach a primarily rural and widely dispersed population, danger from encountering landmines and military patrols, and to remote, internally displaced areas 3. Instability and insecurity resulted in BPHWT killed or detained because of their involvement in providing health care in ceasefire and non-ceasefire areas du…
47		MMR7	BPHWT 10 Years Report 1998-2009. Life, Liberty and the Pursuit of Health: A decade of providing primary health care in Burma's displaced and vulnerable communities	Backpack Health Workers Team	2010		http://backpackteam.org/	MSMJ	MSMJ	2021-07-01	Organisation website	1	1	1	1	1	1										1. To reduce morbidity and mortality, and minimize disability by enabling and empowering the community through primary health care 2. To provide primary health care to ethnic groups and vulnerable populations in armed conflict and rural areas of Burma, where access to healthcare is otherwise unavailable, and equipping communities with the skills and knowledge necessary to manage their own health …	Did not provide analysis but reported on: 1. Sight decrease in presumptive and confirmed malaria caseload from 17,404 in 2003 to 14,697 in 2009 2. Decrease in malaria rates from 2003-2009 3. From 2001 baseline malaria survey: - 58% of respondents and 62% of children under age five had malaria in the last year - 36% of women had malaria during their last pregnancy - Only 48% of respondents owned a…	On program management: Did not provide analysis or report on impact but specify Impact Assessment Survey (conducted by Johns Hopkins University and the Global Health Access Program (GHAP)) to assess the effectiveness of the programs (results reported in the next BPHWT annual report)		1. Incorporation of external support and collaboration from local and international partners for technical assistance and works to build BPHWT’s capacity to design, monitor, and evaluate health programs; survey design and implementation, financial management, external monitoring, and management of disease outbreaks 2. Insufficient coordination and communication between international organizations…	1. Created multi-level partnerships from local to international including: - village-level partners (village leaders, teachers, religious leaders, traditional midwives, VHVs, etc) - local service providers (BPHWT, Karen Department of Health and Welfare (KDHW), other individual ethnic organization health workers; ex. KDHW provides primary and emergency health care and public services; handles refe…		CHW roles : 3. Barriers to continuous care in remote communities because BPHWT were highly mobile and could not stay long in a village
48		MMR7	BPHWT Annual Report 2018 Provision of Primary Healthcare among the Internally Displaced Persons and Vulnerable Populations of Burma	Backpack Health Workers Team	2019		http://backpackteam.org/	MSMJ	MSMJ	2021-07-01	Organisation website	1	1	1	1	0	1										To promote the emergence of quality and accessible health care for all ethnic people so as to reduce morbidity and mortality, and minimize disability by enabling and empowering communities through primary health care	Did not provide analysis but reported on: 1. Decreasing malaria caseloads from 13,891 in 2010 to 3,596 in 2018 2. 3,596 malaria cases treated by the field health workers in 2018 3. 29,850 ITNs distributed in 2018	Did not provide analysis but reported on number of trainings/workshops/ meetings and their attendees		1. Provision of walkie-talkies and satellite phones to improve communication with remote field sites 2. Difficulty in data collectionin conflict setting and its limit on health data verification M&E Routine monitoring and evaluation on management and impact of the programs using several methods (i.e. internal program monitoring and development, health worker assessment, impact assessment, externa…			Not specified
49		MMR8	The MOM Project: delivering maternal health services among internally displaced populations in eastern Burma	Mullany L.C.	2008	Reprod Health Matters	10.1016/S0968-8080(08)31341-X	MSMJ	MSMJ	2024-03-01	Citation search	1	1	1	0	0	1	MOM Project	MOM health workers including: 33 Community-based maternal health workers 131 Health workers 288 Traditional Birth Attendants	malaria RDT and ITN as part of ANC For Fig2 1 Testing with RDT 2 Provision/promotion of prevention measure	Identification of a pregnant woman prompts a series of antenatal care services provided directly by the network of workers during home visits, including malaria screening with the Paracheck® rapid diagnostic test (Orchid Biochemical Systems, Goa, India), and provision of long-lasting, insecticide-treated nets, de-worming pills and specific counselling on nutrition, birth preparedness and preparat…			12 target communities of internally displaced persons in four states (Mon, Karen, Karenni and Mon) of eastern Burma	3-year pilot launched in 2005 to 2008 Phase 1 Design/training - August 2005-September 2006 Selection of sites and workers, development of curricula for each of the three levels of worker, and a six-month training phase for maternal health workers, followed by shorter training for local health workers and TBAs when maternal health workers have returned to the field. Phase 2 Implementation - Octobe…		To describe the rationale, design and implementation of the project and a parallel monitoring plan for evaluation of the project				A parallel monitoring and evaluation component to the project collects information through a range of qualitative and quantitative approaches. Qualitative methods of monitoring and evaluation during follow-up trainings in 2007 and 2008 for maternal health workers in Thailand will include a series of focus group discussions to collect information on barriers to provision of care, challenges arisin…	Evaluation of the MOM project is conducted through collaboration between the technical assistance partners, Global Health Access Program and the Johns Hopkins Center for Public Health and Human Rights. Quantitative components include annual, population-based, cluster-sample surveys (conducted by a separate group of data collectors) and three periodic reviews (baseline, interim and endline) of pre…	Because of the inability to store blood in the field, maternal health workers conduct community education about the need for blood transfusions in advance, and recruit prospective donors from community volunteers, thus maintaining a “walking blood bank”. This process of informing and sensitising the community was envisioned as a necessary and appropriate step to secure support for the project. Fo…	Compensation levels for all workers are decided in accordance with the policies of the ethnic health organisations. Maternal health workers and health workers are both paid a monthly stipend for their work in the field, in addition to a monthly food allowance, which in some cases is combined with existing funds at the clinic level to provide food for all health workers in the clinic. TBAs receive…
50		MMR8	Community-based delivery of maternal care in conflict-affected areas of eastern Burma: perspectives from lay maternal health workers	Teela K.C.	2009	Social Science & Medicine	https://doi.org/10.1016/j.socscimed.2009.01.033	MSMJ	MSMJ	2024-03-01	Citation search	1	1	1	0	0	1	MOM Project	MOM project delivers care via three tiers of providers: Lay Maternal Health Workers (MHWs) traditional birth attendants (TBAs) maternal health workers (MHWs)	1. malaria screening 2. insecticide-treated nets	1. Emergency obstetric care 2. Antenatal care 3. Postnatal care 4. Counseling on and provision of family planning servicesm *Expansion of family planning services is another project accomplishment. Prior to the MOM project, open promotion of family planning was essentially regarded as illegal, especially in Karen State, partly for religious/cultural reasons, but also because of a widespread fear …			Not specified	Not specified		To characterize and interpret the realities of reproductive health work in a conflict-affected setting.				While security concerns severely constrain travel, MHWs aim to return to the project headquarters in Thailand from project sites in Burma on a bi-annual basis. These visits allow for skills updating, protocol standardization, restocking supplies, and information exchange regarding project implementation. Data collection topics: introduction of the project to the community, worker relationships wi…	Established a steering committee, technical partners, local health organization, and a schematic of each pilot site and its corresponding three-tiered network of providers. GHAP: Global Health Access Program, CPHHR: Johns Hopkins Center for Public Health and Human Rights	While each area has one or more centralized community structures (“mobile clinics”) where MHWs can offer services, the focus is on bringing services directly to women in the community, often in the home. Details of the program design have been previously published. Significantly, to ensure community access to these skilled services, MHWs were also trained in non-clinical skills including strategi…	1 security issues - MHWs recounted numerous emergencies where they faced challenges to successful implementation, including difficult terrain, inadequate transportation and communication infrastructure, and security concerns. MHWs stayed with their community and provided care with limited resources. Some villages within the MOM areas have, however, occasionally become completely cut off from the …
51		MMR8	Impact of community-based maternal health workers on coverage of essential maternal health interventions among internally displaced communities in eastern Burma: the MOM project.	Mullany L.C.	2010	PLoS Medicine	10.1371/journal.pmed.1000317	MSMJ	MSMJ	2024-03-01	Citation search	1	1	1	1	0	0	MOM Project Mobile Obstetric Maternal Health Worker (MOM)	The strategy rested upon establishing a three-tiered network of community-based providers: (1) traditional birth attendants (TBAs) provided improved antenatal care services, conducted normal deliveries, ensured that clean and hygienic practices were followed, and created links between community members and the upper-tiered workers; (2) Health workers (HWs) provided antenatal care and family plann…	1. screening for malaria 2. provision insecticide-treated nets	1. post partum vitamin A distribution 2. promotion of skin-to-skin contact. 3. family planning counselling -- 1. screening for hypertensive disorders of pregnancy 2. urine testing 3. provision of deworming 4. provision of iron folate 5. family planning services - use of oral contraceptives and depo-provera, condom use			33 MHWs Target population: approximately 60,000 over four eastern Burma states in a total of 12 communities affected by conflict (Karen, Shan, Karenni, and Mon States			To evaluate the impact of the MOM project on uptake of family planning, attendance at delivery by those capable of providing emergency obstetric care, and coverage of essential maternal health interventions				While there has been some progress toward improved epidemiological data, the need to translate information into programs and demonstrate success in program implementation with high coverage remains a substantial challenge.	In 2005, leaders of the health committees of four ethnic groups of eastern Burma (Mon, Shan, Karen, and Karenni) collaborated with the Burma Medical Association, the Global Health Access Program, the Mae Tao Clinic in Mae Sot, Thailand, and the Center for Public Health and Human Rights at the Johns Hopkins University to design an innovative community-based strategy to improve access to essential …	MHWs also built nonclinical skills including strategies for community mobilization and engagement, counseling, and training and supervision, as they were ultimately responsible for training the HWs and TBAs of their respective sites.	MHWs participating in focus group discussions reported numerous ongoing security-related challenges that prevented them from reaching a higher number of deliveries Workers to participate in a 3-wk training workshop. All workers were known to local community members and spoke the local language. Activities included (1) an initial orientation to the survey questions, definitions, and language-speci…
52	Nepal	NPL	Integrating Case Detection of Visceral Leishmaniasis and Other Febrile Illness with Vector Control in the Post-Elimination Phase in Nepal	Banjara, Megha Raj	2019	The American journal of tropical medicine and hygiene	https://dx.doi.org/10.4269/ajtmh.18-0307	PKWK	PKWK	2021-07-01	Database	1	1	1	0	0	1	Rapid response team (Combined Fever Camp Approach) and Female Community Health Volunteer Programme (Incentive approach)/ Visceral Leishmaniasis National Programme and the District Public Health Office	Rapid Response team / Female community health volunteers (FCHVs)	FCHVs provide referral services to local morbid cases and health education to the community.	The Rapid response team is set up to organize a “fever camp” conducting a one-time active case detection (ACD) of VL/PKDL (post-kala-azar dermal leishmaniasis), malaria, tuberculosis, leprosy and other febrile illness, and focal spraying at the village level. House-to-house blanket screening in the intervention area was conducted by the team right after the fever camp. FCHVs were recruited and tr…	FCHVs receive an incentive of Rs. 400 per day per activity as transportation cost.	Not specified but the incentive paid to FCHVs are covered by the Nepalese government	Overall programme implementation scale not specified, but for this pilot project 49 local health workers and 76 FCHVs were trained to implement the ACD.	June – August 2016 (initial ACD)	VL-endemic Saptari district, seven villages with high VL incidence were selected for fever camp approach and nine villages with low VL incidence were selected for the incentive approach	1. To compare the effectiveness of two different intervention strategies of integrated ACD: - Combined fever camps approach for ACD of VL/PKDL cases and other febrile and skin lesion disease including malaria, tuberculosis and leprosy implemented by mobile teams of health workers (rapid response team) (in villages with VL cases reported in 2015) - Incentives based approach for ACD of the aforemen…	Specified in one of the outcomes under the evidence for impact/success on other outcomes	1. The combined fever camps were attended by 398 people, 275 were further teste: 79 for suspected VL, 97 for tuberculosis, three for leprosy and 99 for malaria. Of those tested, one each was positive for VL, leprosy and malaria and three were tuberculosis positive. Blanket house-to-house screening, conducted immediately after the camp, of 44,323 people from 7,211 households identified an addition…	Not specified	Not specified	Not specified	Prior to organizing the fever camp, awareness activities were conducted with the support of local health functionaries and FCHVs (increased attendance of fever camps)	Lack of repeated training of FCHVs may have contributed to no identification of VL cases by FCHVs (in addition to the fact that the selected study location is a low-VL prevalence village); only a single training course was given to FCHV prior to entering programme	Not specified
53		NPL	A review of the maternal iron and folic acid supplementation programme in Nepal: Achievements and challenges	Paudyal, N.	2022	Maternal and Child Nutrition	10.1111/mcn.13173	MSMJ	MSMJ	2023-02-01	Google search	1	1	1	1	0	0	FCHV	Female Communitu Health Volunteers	Refer pregnant woman to ANC clinics to receive malaria treatment	1. FCHV responsible for a catchment area of 80-100 households (approx 5 pregnant women) 2. Distribute iron and folic acid (IFA) supplements, counsel women on IFA benefits and regimen, as well as informing about side effects and how to minimize them. IFA supplements are distributed at monthly mother's group meetings 3. Refer mothers to attend ANC clinics to receive other ANC services available onl…	receive no pay as volunteers		more than 50,000 FCHV	2003 onwards (FCHV programme began prior in 1988 but new national strategy to distriute IFA and encourage ANC visits was established in 2003 and scaled up subsequently)	75 districts (of 77), nationwide			1. increase in % woman aged 15-49 who consume IFA supplements and anthelmintic treatment during their most recent pregnancy increased from 23% to 91% between 2001 and 2016 2. 1. increase in % woman aged 15-49 attending ANC from 49% to 94% between 2001 and 2016	1. FCGVs report that they are overburdened and should receive pay for their work	1. authors state that the programme has been successul because the government of nepal invested in building the knowledge, ocunseling and reporting skills of FCHVs and ensured appropriate supportive supervision links with health workers at the nearest health facilities	1. attributed low attrition of FHCVs as evidence of continued viability of the volunteer model (claim that volunteer status earned these workers the trust and social respect of community members)	1. to reach minority groups that may be reluctant to utlize FCHV services due to lack of trust and traiditonal beliefs and health care preactices, volunteers should be trained to communicate effectively and deliver respectful care to women
54	Pakistan	PAK	Pakistan’s Lady Health Worker Program	Zohra S. Lassi	2020		https://www.researchgate.net/profile/Alain-Koffi/publication/341580161_Madagascar's_Community_Health_Worker_Programs_in_Health_for_the_People-_National_Community_Health_Worker_Programs_from_Afghanistan_to_Zimbabwe/links/5ec845b3299bf1c09ad5a142/Madagascars-Community-Health-Worker-Programs-in-Health-for-the-People-National-Community-Health-Worker-Programs-from-Afghanistan-to-Zimbabwe.pdf	MSMJ	MSMJ	2021-05-01	Google search	1	1	1	1	1	1	Government of Pakistan (did not specify spefic department) National Program for Family Planning and Primary Health Care or Lady Health Worker Program (LHW-P) (Federal Development Program / Program for Family Planning and Primary Health Care)	Lady health workers (LHWs)	-Prevent and treat common ailments including malaria - participate in malaria control programmes	Maternal and child health: 1. Register all family members in the catchment areas and maintain regular record of the population assigned to her 2. Visit 5-7 households every working day and ensure re-visit every two months 3. Keep a close liaison with community leaders, elders, and lay health workers such as Dai - traditional birth attendants 4. Provide condoms, oral contraceptive pills to eligibl…	LHWs receive a salary of approximately US$ 180 per month (Rs. 27,881) and are not supposed to engage in any other paid activity, although some do. Additional note on compensation: 1. LHW stipend is often the only source of family income and is a critical source of family support 2. Salaries are paid monthly into the LHWs’ personal bank accounts, but delays in LHW remuneration are common 3. LHWs a…	1. Government of Pakistan (largest funder) 2. Donors (not specified; about 11% of programme budget) Additional note: - Program has been underfunded since its inception. - 1994-2001/2: 155 million USD (by mostly government and 11% from external donors) - 2003-2008 356.6 million USD - Overall, the program spent approximately US$ 570 USD/LHW/year between 2003 and 2008 - Approximately 70% of LHW-P co…	Approximately 100,000 LHWs attached to a local health facility - they are primarily community based, working from their homes (Note: In 2005, the LHW-P achieved its goal of deploying 100,000 LHWs but still does not reach 30-40% of the population, mostly in rural, hard-to-reach areas)	Launched in 1994 as part of national strategy	5 provinces of Pakistan (did not specify which)	Objective of the case study: To describe and provide insights into challenges and opportunities of the CHW program Objective of the programme: 1. To promote health and reduce poverty by bridging the gap between health services and communities 2. To provide high-quality integrated health services at the doorsteps of communities 3. To reach rural areas and urban slums with a set of essential family…	Did not report on outcome on malaria Reported on outcome on other disease: 1. Improvements in tetanus toxoid coverage, percentage of deliveries attended, percentage of children fully immunized, awareness in mothers of how to prepare oral rehydration solution (for diarrhea), and level of exclusive breastfeeding. 2. Population served by LHWs had substantially better health than the population witho…	Did not analyze but reported on external evaluation findings from 2009 on... Training-related: 1. All LHWs had received three months of full-time basic training and 96% had received at least one refresher training 2. LHWs visited an average of 27 households each week 3. LHWs provided advice and conducted consultations with an average of 22 individuals each week 4. 85% of households reported that …	1. Underfunding in some geographical areas(did not specify in detail - see fuding source) and inadequate supply systems (especially for drugs and contraceptives)	Multitiered collab: Integration of LHW-P into the public health system where provinces are responsible for LHW selection, training, and performance and district level is responsible for recruitment and supervision of LHWs 1. Systematic monitoring and evaluation system: LHW performance is monitored by Provincial and District Coordinators, and the LHW-P also has its own monitoring system implemente…	Multi-tier collaboration in various stages from recruitment to training to evaluation: 1. Provinces are responsible for LHW selection, training, and performance. The district level is responsible for recruitment and supervision of LHWs. All tiers of the public health system are involved with the LHW-P, and LHWs are integral to service delivery of most community health initiatives in the country: …	1. Presence of a community representative, usually a Councilor, who is a locally elected official (also call a Council Nazim/counselor) on each LHW selection committee and on each LHW Supervisor selection committee --> added this to training to the selection criteria in column U 2. Community involvement in programmatic decision-making, planning, monitoring and evaluation 3. Engagement of LHWs to …	1. Provinces are responsible for LHW selection, training, and performance. The district level is responsible for recruitment and supervision of LHWs. All tiers of the public health system are involved with the LHW-P, and LHWs are integral to service delivery of most community health initiatives in the country: 2. Supervision is highly organized and multi-tiered: LHWs are each attached to a public…	1. Shortage of LHWs in some areas: number of LHWs is not sufficient to provide adequate coverage of services nationally; expansion of the program and continued efforts at program strengthening are required to achieve a stronger impact
55		PAK	Perceptions of lady health workers and their trainers about their curriculum for implementing the interventions identified for essential package of health services for Pakistan	Sohail, S.	2021	Pakistan Journal of Medical Sciences	https://dx.doi.org/10.12669/pjms.37.5.4175	MSMJ	MSMJ	2023-02-01	Database	1	1	1	0	0	1	Did not clearly specify; Implementation of Essential Package of Health Services (EPHS) by Lady Health Workers (LHWs) by Ministry of National Health Regulations Services and Coordination (MNHRS&C)	Lady health workers (LHW)	Provide information to community about malaria prevention (?)	As part of the EPHS; roles related to - Pregnant women and mothers e.g. antenatal, postpartum education on family planning, mother couselling, neonatal resuscitation, breastfeeding, Provision of iron and folic acid supplementation to pregnant women and provision of food or caloric supplementation to pregnant women in food insecure households - Child health e.g. tetanus immunization, detection of …	Not specified	Not specified	Not specified; likely national level	Not specified	Not specified	To explore the perceptions of LHWs and their trainers about their existing curriculum and identifies gaps in the curriculum for effective implementation of the interventions identified in Essential Package of Health Services (EPHS).	N/A	N/A	N/A	N/A	- Suggested that selection criteria of LHW should be reviewed for qualification for LHW but challenged by limited availbility of candidates at desired level - Suggested that training content should be reviewed periodically and added new topics e.g. prevention of AIDS, malaria, communicable diseases, care for newborns, elderly, taking blood pressure and administereing injectives & communication sk…
56	Papau New Guinea	PNG1	Reaching the unreachable: leveraging lessons learned from malaria service delivery programs to expand integrated community case management in remote areas of papua new guinea	Lewinski, J.	2018		https://www.psi.org/publication/reaching-the-unreachable-leveraging-lessons-learned-from-malaria-service-delivery-programs-to-expand-integrated-community-case-management-in-remote-areas-of-papua-new-guinea/.	MSMJ	MSMJ	2021-07-01	Organisation website	1	1	1	0	0	1	Home-based Management of Malaria / Population Services International (PSI)	Volunteer Community-based Distributors (CBDs)	1. Treat fever and malaria (provide medicine, antimalarials) 2. Provide diagnostic tests for malaria (RDT)	1. Diarrhoea 2. Pneumonia 3. Provide referrals 4. Provide advice 5. Conduct health education sessions 6. Conduct home visits	Not specified	Not specified	1,000 CBDs trained by PSI	Period of programme implementation not specified	Programme implemented in East Sepik, East New Britain and Sanduan provinces	The Home-based Management of Malaria (HMM) program managed by Population Services International (PSI) attempted to bridge the malaria service gap in three high burden provinces (East Sepik, East New Britain and Sandaun) using a network of volunteer community-based distributors (CBD). PSI selected provinces based on malaria incidence, access to other health facilities and level of support by the P…	1. Treat 64.1% of malaria cases at HMM sites 2. Provide antimalarials to 32.3% of malaria cases at HMM sites 3. Provide diagnostic tests for malaria (RDT) to 75.3% of cases in HMM sites	The primary finding of this research is that the HMM intervention has achieved many of its desired goals – primarily that caregivers in HMM intervention areas are much more likely to: (1) know about the CBD in their area, (2) know that CBDs can treat malaria, (3) select a CBD for the treatment of fever over other choices. One finding of note is that the HMM intervention appears to have been less …	Not specified	Not specified	Not specified	Lack of community awareness of CBD roles affects demand and uptake	Not specified	Not specified
57		PNG2	Village health volunteers’ individual social capital and caretakers’ health service utilization for febrile children in Malaria-endemic villages in Papua New Guinea	Inoue	2017	Trans R Soc Trop Med Hyg	http://dx.doi.org/10.1186/s12936-019-2758-2	PKWK	PKWK	2021-07-01	Database	1	1	1	0	0	1	VHV/the Catholic Church	VHV	provide rapid diagnostic tests for malaria	primary health care services, including essential drugs (e.g., artemether/lumefantrine, amoxicillin, albendazole, acetaminophen, ferrous sulphate, folic acid and oral rehydration salt) ...this may be linked to the villagers' perceptions of the reliability and trustworthiness of the VHVs, which also encouraged local residents to seek health service treatment when their child had fever	not known	not specfifed	15 VHVs (1 per village)	not specified	rural villages located in the catchment area of a health centre in Dagua, East Sepik Province	Each village assigned one VHV, called a marasin meri or marasin man in their local language, who completed a 1-month initial training for lLocal residents to seek primary health care services, including essential drugs (e.g., artemether/lumefantrine, amoxicillin, albendazole, acetaminophen, ferrous sulphate, folic acid and oral rehydration salt) and rapid diagnostic tests for malaria. To investig…	Not specifed	Caretakers' choice of healthcare provider for febrile children was 193 for health facility (which includes VHV) compared to 144 for seflcare (n =193+144=337)	the Catholic Church who operated the health center, and helth center supervise VHVs	the Catholic Church who operated the health center, and helth center supervise VHVs	Not specified	not clear how the VHVs were slected; the paper only stated that one VHV was assigned for 1 village after 1-month training	Not specified	Not specified
58	Philippines	PHL	Operational efficiency and sustainability of vector control of malaria and dengue: descriptive case studies from the Philippines	Berg, H. van den	2012	Malaria Journal	http://www.malariajournal.com/content/11/1/269/abstract#	PKWK	PKWK	2021-05-01	Database	1	1	1	1	1	1	A barangay with active involvement of local leaders and communities in vector control.	Barangay Health Workers (BHW)	1. co-ordinating malaria control activities including theintegrated vector control (IVM) in Simbalan. 2. actingas a microscopist 3. supervising the RDT sites 4. mobilizing mass blood surveys where recent cases have been found, 5. organizing surveys on the needs, quality and utilization of bed nets. 6 making report and sending to the municipal health office and also sharing within the barangay, as…	Only from text: communication and social mobilization for dengue prevention and control, Rapid deployment team was recruited to strengthen case detection and outbreak response in the barangays, by following up suspected dengue cases through visits, carrying out case surveillance at health centres, and supporting health promotion in hotspot barangays. The task force and its rapid deployment team h…	Not specified	the externally funded National Malaria Control Programme	There ws only 1 BHW in this study village.	By June, 2011, when this cse study was conducted	the barangay of Simbalan (population 3,800), in Buenavista municipality, Agusan del Norte province in northern Mindanao	The National Integrated Vector Control Mnagement (IVM) program was aimed to control vector borne diseases following WHO strategic framwork on integrated vector management (IVM) to improve the efficacy, cost-effectiveness, ecological soundness and sustainability of vector control. In 2005, training and infrastructure development for barangay microscopy centres and rapid diagnostic test (RDT) sites…	At the start of the establishment of a functional microscopy centre in 2005, with seven RDT sites as satellites in the outer sitios in 2005 the number of confirmed malaria cases (predominantly P. falciparum) was determined at 490 (i.e. incidence rate of 129 per 1,000 population) and delined to zero in 2011, in relation to vector control interventions	Not available; From the onset, the effort in Simbalan focused on malaria control, but prevention of other vector-borne diseases, such as lymphatic filariasis, could potentially be incorporated within the same strategy	the externally funded National Malaria Control Programme	1. Initially, seed-funding assistance and technical guidance had been provided to establish this committee. 2. Under the auspices of this committee, an anti-malaria brigade of volunteers was formed in every sitio with the aim of implementing vector control at monthly intervals by clearance of streams, improvement of the water flow and removal of overhanging vegetation. These brigades also assiste…	Not directly specified, but can infeered friom the seed-funding receieved from the Ntional Malria Program	Malaria control in Simbalan benefited from strong local leadership by the barangay chief and councillors. From 2005, five types of local initiatives on malaria control emerged. First, a barangay action committee on malaria, with participation from local officials, health workers, teachers, and several community-based groups, was established to plan and coordinate malaria control. Initially, seed-…		Their data on case detection and bed net use have served as a basis for action planning.
59		PHL	Diagnosis of malaria in a remote area of the Philippines: comparison of techniques and their acceptance by health workers and the community	Bell, D.	2001	Bull World Health Organ	https://www.ncbi.nlm.nih.gov/pmc/articles/PMC2566678/	MSMJ	MSMJ	2023-02-01	Database	1	1	1	0	0	1	Agusan del Sur Malaria Control and Prevention Project (ADS-MCP)	BHWs = Volunteer barangay health workers (BHWs) who have received basic training in common diseases, including malaria. They work from health centres or from home and are supervised by paid midwives.	BHWs receive additional training to administer chloroquine, free of charge, to sympto_x0002_matic patients who fit a standardized diagnostic algorithm that includes fever and headache and/or chills or rigors occurring within the preceding three days. At the time of treatment the BHWs prepare blood films. These are sent to the RHUs and the results are delivered to the BHWs for statistical and educ…	BHWs received basic training in common diseases, including malaria	N/A	The project received funding from the Australian National Health and Medical Research Council. ADS-MCP is funded by AusAID.	The study covers approximately 450 000 people at risk 35 BHWs were involved in the study	Did not specufy the project period but trial conducted during 1998-1999	Agusan del Sur Province in the north-east of the island of Mindanao	Study objective: 1. To assess the reliability and acceptability of the ICT test in a remote area of the Philippines, where volunteer health workers with limited training and support diagnose and treat malaria 2. To compare the efficacies of remote symptom-based diagnosis of malaria, rapid diagnostic tests and microscopy in an area of low endemicity in the Philippines. Program objective: ADS-MCP a…	Reported outcome of the program - Comparisons of ICT and slide results - Comparison of prediction of parasitaemia by ICT, slide and reported symptoms - Attitudes of barangay health workers to use of blood slides and ICT tests Key results: - ICT tests were detecting low-level parasitaemias missed by microscopy, and that local microscopy had poor accuracy. > outcome on malaria incidence identified …	Reported outcome of the program - Attitudes of barangay health workers to use of blood slides and ICT tests - ICT tests were well accepted and accurately performed by barangay health workers. - Most common perceived benefit was the determination of P. vivax cases to be treated with primaquine. The results were used for patient follow-up, as a patient education tool and, if positive, for retreatme…	N/A	N/A	Unsupervised volunteer barangay health workers prepared ICT tests and slides after brief training. > training done
60		PHL	Governance of community health worker programs in a decentralized health system: a qualitative study in the Philippines	Dodd, W.	2021	BMC Health Services Research	https://doi.org/10.1186/s12913-021-06452-x	PKWK	MSMJ	2023-02-01	Google search	1	1	1	0	0	1	Barangay Health Workers Program	Barangay Health Workers (BHWs) Barangay Nutrition Scholars (BNSs) This study refers to both groups as CHWs	Malaria care and control (for BHWs) BNS program did not mention malaria	BHWs provide information, support, and referral services on topics such as maternal and child health, family planning, immunizations, and disease-specific care (e.g., malaria, tuberculosis) BNS program focuses primarily on implementing nutrition related initiatives with malnourished infants and children (0–5 years), as well as to nutritionally vulnerable pre- and postnatal women	In some instances, CHWs are employed by a specific barangay, while other CHWs are employed by municipal or regional governments. A CHW may also be simultaneously employed by multiple levels of government (e.g., both a barangay and a city). Type and amount of compensations for BHWs vary based on areas/city they are in: When discussing the remuneration of CHWs, a program administrator from Bago Cit…	In some instances, CHWs are employed by a specific barangay, while other CHWs are employed by municipal or regional governments. A CHW may also be simultaneously employed by multiple levels of government (e.g., both a barangay and a city). Department of Health (DOH) sets the national agenda for CHW programs. The government of the Philippines outlines that CHWs should be trained through an accredi…	Nationwide	Since 1995	Nationwide > national-level program	To explore the experiences of CHWs and how the governance and administration of CHW programs shaped these experiences across different settings. We brought together the perspectives of CHWs and administrators of CHW programs to examine individual-level and structural factors that influenced the operations of CHW programs in two provinces. Overall, we assessed how these factors interacted and shap…	Depending on the context, when a CHW was simultaneously employed by multiple levels of government, they often engaged in different tasks in these different roles (e.g., community outreach and health promotion at the barangay level; health care administration at the city level). In addition, these CHWs often received compensation for both roles, with the salary from the city level frequently highe…	Local government unit Several CHWs highlighted consequences associated with limited fiscal resources. For example, one CHW in Victorias City explained that she frequently paid for program expenses (e.g., printing costs) out of her “pocket.” She stated, “it depends on the national budget for the barangay. Sometimes it doesn’t fit everything.” Additionally, a program administrator in Dumaguete expl…	It is supported by local government non-state actors (i.e., non-governmental organizations (NGOs) and individual CHWs) also influenced the implementation and effectiveness of the CHW program. For example, to help address a lack of resources, an administrator in Bacolod City explained that she would often encourage CHWs to partner with NGOs to expand the reach of their child nutrition programs. Sh…	Social relationships also played a key role in the process of recruiting and retaining CHWs. Most CHWs were either appointed directly by a political leader (i.e., the barangay captain or mayor), or recruited by individuals working in health care (i.e., doctor, midwife, nurse, or another CHW). In many cases, CHWs were also related to or friends with those who appointed or recruited them. One parti…	According to the Republic Act no. 7883 (1995), often referred to as the Barangay Health Worker Act, BHWs are to receive 6 months of training and undergo a post-training accreditation process implemented by the DOH, local governments, and the Civil Service Commission. <done In some instances, CHWs are employed by a specific barangay, while other CHWs are employed by municipal or regional governmen…
61	Sri Lanka	LKA	Are large-scale volunteer community health worker programmes feasible? The case of Sri Lanka	Walt, G.	1989	Soc Sci Med	10.1016/0277-9536(89)90179-2	MSMJ	MSMJ	2021-05-01	Google search	1	1	1	0	1	1	Health volunteers (specific name not identified)/Ministry of Health	Health volunteers	Volunteers roles varied depending on geographic context (for example in this study, in settlement or non-settlement areas): In settlement areas, health volunteers had some curative tasks, including malaria treatment through chloroquine and primaquine, as well as kept simple records of malaria treatment. In non-settlement areas where health volunteers only have educational and promotive functions,…	In settlement areas, health volunteers that had some curative tasks would carry stocks of aspirin, ORS packages, and cicatrine for wound treatments. In non-settlement areas, health volunteers performed purely educational and promotive functions (family planning, supplementary feeding and weaning; boiling drinking water, use of latrines, need for immunization, nutrition (eat leafy vegetables)).	Volunteers are non-salaried, nor are their supervisor/trainers (the Public Health Midwives)	From various international donors, unclear how much and for what aspect of the programme. UNICEF is cited to have provided training support for health volunteers, but coverage is limited	Conservative estimates 18,000 volunteers in 1989	1976 - ? (not specified but likely discontinued/no longer active)	Nation-wide	To understand the motivation of CHW cadres/volunteers and to consider the feasibility of relying on volunteers to support primary health care policies in Sri Lanka.	Not specified	Not specified	1. Government budget constraint in the 80s had detered MoH from formalizing the programme due to possible resource implications that they did not have budget for 2. Policy maker expectation that CHW programme would be supported through inkind and financial contribution from their own community is flawed, often communities viewed the benefit of CHW to not outweigh the costs, even when CHWs have dr…	1. informality and non-institutional nature of the programme, lack of responsibility assigned to the volunteers and low expectations for their outcomes		1. While health volunteers are supposed to be selected by the community, many were found to be arbitrarily selected by the PHW 2. Policy maker expectation that CHW programme would be supported through inkind and financial contribution from their own community is flawed, often communities viewed the benefit of CHW to not outweigh the costs, even when CHWs have drugs to prescribe Recommendation: Th…	1. In settlement areas, volunteers receive 3-month long training course, and is formally supervised on a monthly basis through regular meetings with public health staffs 2. Voluntary nature of recruitment and management of the programme; while the PHW was expected to organize the selection of volunteers, explain the programme to the community, train the volunteers, and then provide supervision an…	Recommendations Case study suggest that to sustain CHW programmes, certain conditions need to be present: 1. presence of young, educated men and women in rural areas where opportunity for further training or employment is limited 2. voluntary work is valued as a cultural force because of the religious or ethical values attached to the notion of servicing others 3. political commitment is present …
		*Note: Missing data in this table does not necessarily indicate the absence of the characteristic in the study but rather reflects a lack of explicit mention or clarification within the original record from which the data were extracted.
