# Supplementary material for: Expanded roles of community health workers beyond malaria in the Asia-Pacific: A systematic review
Source: PLOS Glob Public Health. 2024 Oct 16;4(10):e0003113. doi: 10.1371/journal.pgph.0003113 (PMC11482702; doi:10.1371/journal.pgph.0003113)
Supplement: S4 Appendix — (XLSX) [file pgph.0003113.s004.xlsx]

## Sheet: MMAT
Type of study	Methodological quality criteria (Questions only applicable to one type of study - For Quantitative studies team should decide which to use - see definition below)	Gopalan, 2012			Das, 2014			Rajvanshi, 2020			Rajvanshi, 2021			Rajvanshi, 2021			Chourasia, 2017			Nair, 2001			Yasuoka, 2012			Liverani, 2017			Hasegawa, 2013			Masunaga, 2021			Phommanivong, 2010			Napier, 2021			Masunaga, 2021			Walt, 1989			Aung, 2015
		MS	MJ	MSMJ	PK	WK	PKWK	MS	MJ	MSMJ	PK	WK	PKWK	PK	WK	PKWK	PK	WK	PKWK	PK	WK	PKWK	PK	WK	PKWK	PK	WK	PKWK	MS	MJ	MSMJ	MS	MJ	MSMJ	MS	MJ	MSMJ	MS	MJ	MSMJ	MS	MJ	MSMJ	MS	MJ	MSMJ	PK	WK	PKWK
1. Qualitative	S1. Are there clear research questions?							0	see below																	1	1	1				1	1	1							1	1	1				1	1	1
	S2. Do the collected data allow to address the research questions?							0																		1	1	1				1	1	1							1	1	1				1	1	1
	1.1. Is the qualitative approach appropriate to answer the research question?							0																		1	1	1				1	1	1							1	1	1				1	1	1
	1.2. Are the qualitative data collection methods adequate to address the research question?							0																		1	1	1				1	1	1							1	1	1				1	1	1
	1.3. Are the findings adequately derived from the data?							1																		1	1	1				1	1	1							1	1	1				1	1	1
	1.4. Is the interpretation of results sufficiently substantiated by data?							0																		1	1	1				1	1	1							1	1	1				1	1	1
	1.5. Is there coherence between qualitative data sources, collection, analysis and interpretation?							0																		1	1	1				0	0	0							0	0	0				1	1	1
2. Quantitative randomized controlled trials	S1. Are there clear research questions?				1	1	1
	S2. Do the collected data allow to address the research questions?				1	1	1
	2.1. Is randomization appropriately performed?				1	1	1
	2.2. Are the groups comparable at baseline?				1	1	1
	2.3. Are there complete outcome data?				1	1	1
	2.4. Are outcome assessors blinded to the intervention provided?				0	UC	0
	2.5 Did the participants adhere to the assigned intervention?				1	1	1
3. Quantitative nonrandomized	S1. Are there clear research questions?																																		1	1	1
	S2. Do the collected data allow to address the research questions?																																		1	1	1
	3.1. Are the participants representative of the target population?																																		1	1	1
	3.2. Are measurements appropriate regarding both the outcome and intervention (or exposure)?																																		1	1	1
	3.3. Are there complete outcome data?																																		1	1	1
	3.4. Are the confounders accounted for in the design and analysis?																																		0	UC	0
	3.5. During the study period, is the intervention administered (or exposure occurred) as intended?																																		1	0	1
4. Quantitative descriptive	S1. Are there clear research questions?							1	1	1				1	1	1							1	1	1				1	1	1
	S2. Do the collected data allow to address the research questions?							1	1	1				1	1	1							1	1	1				1	1	1
	4.1. Is the sampling strategy relevant to address the research question?							NA	NA	NA				1	1	1							1	1	1				1	1	1
	4.2. Is the sample representative of the target population?							NA	NA	NA				1	1	1							1	1	1				1	1	1
	4.3. Are the measurements appropriate?							1	1	1				1	1	1							1	1	1				1	1	1
	4.4. Is the risk of nonresponse bias low?							NA	NA	NA				1	1	1							1	1	1				1	1	1
	4.5. Is the statistical analysis appropriate to answer the research question?							0	1	1				1	1	1							1	1	1				1	1	1
5. Mixed methods	S1. Are there clear research questions?	1	1	1							1, to demonstrate that malaria can be eliminated	1	1				1,objectives	1	1	1,objectives	1	1																1	1	1				1	1	1
	S2. Do the collected data allow to address the research questions?	1	1	1							1, the paper describes all components of the demonstration project in details	1	1				1, test, IDI	1	1	1, survey, IDI, observation, FGD	1	1																1	1	1				1	1	1
	5.1. Is there an adequate rationale for using a mixed methods design to address the research question?	1	1	1							UC	1	1				na, different questions, different methods used	0	0	1, to compare findings from diferent methods	1	1																1	1	1				1	1	1
	5.2. Are the different components of the study effectively integrated to answer the research question?	1	1	1							UC	UC	0				na, different questions, different methods used	0	0	1	1	1																1	1	1				1	1	1
	5.3. Are the outputs of the integration of qualitative and quantitative components adequately interpreted?	1	1	1							UC	UC	0				na, different questions, different methods used	0	0	1	1	1																1	1	1				0	0	0
	5.4. Are divergences and inconsistencies between quantitative and qualitative results adequately addressed?	0	1	0							0	0	0				na, different questions, different methods used	0	0	1	1	1																0	NA	0				NA	NA	0
	5.5. Do the different components of the study adhere to the quality criteria of each tradition of the methods involved?	1	1	1							UC	UC	0				1			1	1	1																1	kind of	1				1 (quali)	0	0
	1			6			6			4			3			7			2			7			7			7			7			6			6			6			6			4			7
	0			1			0			0			4			0			4			0			0			0			0			1			1			1			1			3			0
	N/A			0			0			3			0			0			0			0			0			0			0			0			0			0			0			0			0
	Total score			6			6			4			3			7			2			7			7			7			7			6			6			6			6			4			7
	For all questions:
	answer 'yes' if the study fully meets the criterion; Y = 1
	answer 'no' if the study deviates substantively from the criterion; N = 0
	For 'no' responses, use the comments column to explain how the study deviates from the criterion.
	Definition of each type of study
	Qualitative
	An approach for exploring and understanding the meaning individuals or groups ascribe to a social or human problem” Common qualitative research approaches include (this list if not exhaustive): Ethnography Phenomenology Narrative research Grounded theory Case study Qualitative description
	Quantitative randomized controlled trials
	A clinical study in which individual participants are allocated to intervention or control groups by randomization (intervention assigned by researchers).
	Quantitative non-randomized studies
	Non-randomized studies are defined as any quantitative studies estimating the effectiveness of an intervention or studying other exposures that do not use randomization to allocate units to comparison groups Common designs include (this list if not exhaustive): Non-randomized controlled trials Cohort study Case-control study Cross-sectional analytic study
	Quantitative descriptive studies
	Quantitative descriptive studies are “concerned with and designed only to describe the existing distribution of variables without much regard to causal relationships or other hypotheses” (Porta et al., 2014, p. 72). They are used to monitoring the population, planning, and generating hypothesis (Grimes and Schulz, 2002). Common designs include the following single-group studies (this list if not …
	Source: MIXED METHODS APPRAISAL TOOL (MMAT) VERSION 2018
	http://mixedmethodsappraisaltoolpublic.pbworks.com/w/file/fetch/127916259/MMAT_2018_criteria-manual_2018-08-01_ENG.pdf
[truncated: 84 more columns]

## Sheet: ACCODS Report
Dimension	Criteria	Aitken, 2020			NHSRC, 2011			Scott, 2020			Strodel & Perry, 2020			USAID-UNICEF, 2017			Rahbar, 2020			Dysoley, 2024			MC, 2020			MC, 2018			Davis, 2020			BPHWT, 2010			BPHWT, 2019			Mullany, 2008			Lassi, 2020
		MS	MJ	MSMJ	PK	WK	PKWK	MS	MJ	MSMJ	MS	MJ	MSMJ	PK	WK	PKWK	MS	MJ	MSMJ	MS	MJ	MSMJ	PK	WK	PKWK	PK	WK	PKWK	MS	MJ	MSMJ	PK	WK	PKWK	PK	WK	PKWK	MS	MJ	MSMJ	MS	MJ	MSMJ
Authority	Does the report identify who is responsible for the intellectual content?	1	1	1	1, NHSRC	1	1	1	1	1	1	1	1	1	1	1	1	1	1	1	1	1	1, MC	1	1	1, MC	1	1	1	1	1	1	1	1	1	1	1	1	1	1	1	1	1
	Are they reputable?	1	1	1	1	1	1	1	1	1	1	1	1	1	1	1	1	1	1	1	1	1	1	1	1	1	1	1	0	1	0	1	1	1	1	1	1	1	1	1	1	1	1
	Does the item have a clearly stated aim or brief?	1	1	1	1	1	1	1	1	1	1	1	1	1	1	1	1	1	1	1	1	1	1	1	1	1	1	1	1	1	1	1	1	1	1	1	1	1	1	1	1	1	1
	Does it have a stated methodology?	0	0	0	1	1	1	0	0	0	1	0	0	1	1	1	0	0	0	1	1	1	1	1	1	1	1	1	0	0	0	1	1	1	1	1	1	1	1	1	0	0	0
	Has it been peer-reviewed?	0	0	0	1, We would like to place on record our gratitude to the following domain experts who reviewed the evaluation report and gave their valuable comments	1	1	0	0	0	1	1	1	0	0	0	0	0	0	1	1	1	0	0	0	0	0	0	0	0	0	0	0	0	0	0	0	1	1	1	0	0	0
	Has it been edited by a reputable authority?	0	1	1	1	1	1	0	1	1	1	1	1	0	0	0	0	1	1	1	1	1	0	0	0	0	0	0	0	1	1	0	0	0	0	0	0	1	1	1	0	1	1
Coverage	Are any limits clearly stated?	0	0	0	1	1	1	0	0	0	0	0	0	1, Lessons learned and the way forward	1	1	0	0	0	0	0	0	1, The NMCP should simplify data collection forms for use at the community level and use large fonts to mitigate issues such as limited literacy skills, lack of good lighting and volunteers’ vision acuity. The types of data requested from the community level should also be as simple as possible.	1	1	1, Central supervision visits conducted by directors from the MoHS found that the quality of supervision was inadequate	1	1	0	0	0	1	1	1	1	1	1	0	0	0	0	0	0
Objectivity	Is the author's standpoint clear?	1	1	1	1	1	1	1	1	1	1	1	1	1	1	1	1	1	1	1	1	1	1	1	1	1	1	1	1	1	1	1	1	1	1	1	1	1	1	1	1	1	1
	Does the work seem to be balanced in presentation?	1	1	1	1	1	1	1	1	1	1	1	1	1	1	1	1	1	1	1	1	1	1	1	1	1	1	1	1	1	1	1	1	1	1	1	1	1	1	1	1	1	1
Date	Does the item have a clearly stated date related to content?	1	1	1	1, The programme launched in the 18 high focus states and tribal areas of all other states in the year 2006. Within two years over 300,000 ASHA had been selected and deployed. In response to popular acclaim and demand, the programme was expanded in early 2009 to the entire country.	1	1	1	1	1	1	1	1	1, 2511-2515	1	1	1	1	1	1	1	1	1	1	1	1	1	1	1	1	1	1	1	1	1	1	1	1	1	1	1	1	1
Significance	Is the item meaningful?	1	1	1	1	1	1	1	1	1	1	1	1	1	1	1	1	1	1	1	1	1	1	1	1	1	1	1	1	1	1	1	1	1	1	1	1	1	1	1	1	1	1
	Does it add context?	1	1	1	1	1	1	1	1	1	1	1	1	1	1	1	1	1	1	1	1	1	1	1	1	1	1	1	1	1	1	1	1	1	1	1	1	1	1	1	1	1	1
	Does it strengthen or refute a current position?	0	1	1	1	1	1	0	1	1	1	1	1	1	1	1	0	1	1	1	1	1	1	1	1	1	1	1	0	1	1	1	1	1	1	1	1	1	1	1	0	1	1
	Would the research area be lesser without it?	1	1	1	1	1	1	1	1	1	1	1	1	1	1	1	1	1	1	1	1	1	1	1	1	1	1	1	1	1	1	1	1	1	1	1	1	1	1	1	1	1	1
RESULTS	Answers 'Yes' (out of applicable questions)			11			14			11			12			12			11			13			12			12			10			12			12			13			11
	Answers 'No' (out of applicable questions)			3			0			3			2			2			3			1			2			2			4			2			2			1			3
	Answers 'Don't know' (out of applicable questions)			0			0			0			0			0			0			0			0			0			0			0			0			0			0
	Answers 'Unclear' (out of applicable questions)			0			0			0			0			0			0			0			0			0			0			0			0			0			0
	Total points rating			11			14			11			12			12			11			13			12			12			10			12			12			13			11	155
	Notes for Checklist: studies of national, regional or local reports, assessments or evaluations
	For all questions:
	answer 'yes' if the study fully meets the criterion; Y = 1
	answer 'no' if the study deviates substantively from the criterion; N = 0
	Source: AACODS checklist (adapted by NICE).
	Checklist: studies of national, regional or local reports, assessments or evaluations https://www.nice.org.uk/process/pmg8/chapter/appendix-2-checklists#15-checklist-studies-of-national-regional-or-local-reports-assessments-or-evaluations

## Sheet: ACCODS Grey literature
Dimension	Criteria	BRAC 2013			Sonal, n.d.			PSI, 2020			Lewinski, 2018
		MS	MJ	MSMJ	MS	MJ	MSMJ	MS	MJ	MSMJ	MS	MJ	MSMJ
Authority	Individual author	not written by individual author
	Associated with a reputable organization?	NA	NA	NA	Y	Y	Y	NA	NA	NA	1	1	1
	Professional qualifications or considerable experience?	NA	NA	NA	Y	Y	Y	NA	NA	NA	1, because ASTHM accepted them to participate	1	1
	Produced/published other work (grey/black) in the field?	NA	NA	NA	Y	Y	Y	NA	NA	NA	UC	UC	UC
	Recognized expert, identified in other sources?	NA	NA	NA	Y	Y	Y	NA	NA	NA	UC	UC	UC
	Cited by others? (use google scholar as a quick check)	NA	NA	NA	Y	Y	Y	NA	NA	NA	UC	UC	UC
	Higher degree student under “expert” supervision?	NA	NA	NA	NA	NA	NA	NA	NA	NA	NA	NA	NA
	Organization or group
	Is the organization reputable?	Y	Y	Y	Y	NA	NA	1	1	1	NA	NA	NA
	Is the organization an authority in the field?	Y	Y	Y	Y	NA	NA	1	1	1	NA	NA	NA
	In all cases
	Does the item have a detailed reference list of bibliography?	N	N	N	N	N	N	0	0	0	0	0	0
	Dimension point score			2 / 3			5 / 7			2 / 3			2 / 7
Accuracy	Does the item have a clearly stated aim or brief?	N	N	N	N	N	N	Y	Y	Y	Y	Y	Y
	Is so, is this met?	N	NA	NA	N	N	N	Y	Y	Y	Y	Y	Y
	Does it have a stated methodology	N	N	N	N	N	N	N	N	N	Y	Y	Y
	If so, is it adhered to?	NA	NA	NA	N	N	N	NA	NA	NA	Y	Y	Y
	Has it been peer-reviewed?	N	N	N	N	N	N	N	N	N	0	0	0
	Has it been edited by a reputable authority?	N	UC	UC	UC	N	UC	UC	UC	UC	0	0	0
	Supported by authoritative, documented references or credible sources?	N	N	N	Y	Y	Y	N	N	N	N	N	N
	Is it representative of work in the field?	Y	Y	Y	Y	Y	Y	Y	Y	Y	Y	Y	Y
	If no, is it a valid counterbalance?	NA	NA	NA	NA	NA	NA	NA	NA	NA	NA	NA	NA
	Is any data collection explicit and appropriate for the research?	Y	Y	Y	Y	Y	Y	0	0	0	1	1	1
	If item is secondary material (e.g. a policy brief of a technical report refer to the original, and determine if it is an accurate, unbiased interpretation or analysis?	NA	NA	NA	Y	Y	Y	UC	UC	UC	NA	NA	NA
	Dimension point score			2 / 11			4 / 11			3 / 11			6 / 11
Coverage*	All items have parameters which define their content coverage. These limits might mean that a work refers to a particular population group, or that it excluded certain types of publication. A report could be designed to answer a particular question, or be based on statistics from a particular survey. Are any limits clearly stated?	UC	N	N	N	N	N	0	0	0	1	1	1
	Dimension point score			0 / 1			0 / 1			0 / 1			1 / 1
Objectivity	It is important to identify bias, particularly if it is unstated or unacknowledged. Opinion, expert or otherwise is still opinion: is the author’s stand point clear?	UC	UC	UC	Y	Y	Y	1	1	1	1	1	1
	Does the work seem to be balanced in presentation?	N	UC	N	N	Y	N	UC	UC	UC	1	1	1
	Dimension point score			0 / 2	/2	/2	1 / 2			1 / 2			2 / 2
Date	For the item to inform your research, it needs to have a date that confirms the relevance Does the item have a clearly stated date related to content? No easily discernible date is a strong concern. If no date is give, but can be closely ascertained, is there a valid reason for its absence?	Y	Y	Y	Y	N	Y	N	N	N	N	N	N
	Check the bibliography: have key contemporary material been included?	N	UC	N	N	N	N	N	N	N	N	N	N
	Dimension point score			1 / 2			1 / 2			0 / 2			0 / 2
Significance	This is a value judgement of the item, in the context of the relevant research area Is the item meaningful? (this incorporates feasibility, utility and relevance)	Y	Y	Y	Y	Y	Y	Y	Y	Y	Y	Y	Y
	Does it add context?	Y	Y	Y	Y	Y	Y	Y	Y	Y	Y	Y	Y
	Does it enrich or add something unique to the research?	N	N	N	Y	Y	Y	Y	Y	Y	Y	Y	Y
	Does it strengthen or refute a current position?	N	N	N	Y	Y	Y	Y	Y	Y	Y	Y	Y
	Would the research area be lesser without it?	N	N	N	Y	Y	Y	UC	UC	UC	Y	Y	Y
	Is it integral, representative, typical?	UC	UC	UC	N	UC	UC	UC	UC	UC	Y	Y	Y
	Does it have impact? (in the sense of influencing the work or behaviour of others)	Y	Y	Y	Y	Y	Y	Y	Y	Y	Y	Y	Y
	Dimension point score			3 / 7			6 / 7			5 / 7			7 / 7
RESULTS	Answers 'Yes' (out of applicable questions)			8			17			11			18
	Answers 'No' (out of applicable questions)			11			9			8			7
	Answers 'Unclear' (out of applicable questions)			3			2			5			3
	Answers 'Not applicable' (out of all questions)			10			4			8			4
	Total points rating**			8			17			11			18	54
	Notes for Checklist: Grey literature
	*Refers to a particular population, designed to answer a particular question or based on statistics from a particular survey with limits clearly stated
	**Rating: High = >24-32 points; Medium= 15-22 points; Low= <14 points
	For all questions:
	answer 'yes' if the study fully meets the criterion; Y = 1
	answer 'no' if the study deviates substantively from the criterion; N = 0
	answer 'unclear' if the report provides insufficient information to judge whether the study complies with the criterion
	answer 'NA (not applicable)' if the criterion is not relevant in a particular instance.
	Definition:
	The Fourth International Conference on Grey Literature held in Washington, DC, in October 1999 defined grey literature as: 'that which is produced on all levels of government, academics, business and industry in print and electronic formats, but which is not controlled by commercial publishers'.
	Source: AACODS checklist
